# Supplementary material for: Transcriptional reprogramming caused by the geminivirus Tomato yellow leaf curl virus in local or systemic infections in Nicotiana benthamiana
Source: BMC Genomics. 2019 Jul 4;20:542. doi: 10.1186/s12864-019-5842-7 (PMC6611054; doi:10.1186/s12864-019-5842-7)
Supplement: Supplementary file 6 — Table S1. DEGs in local TYLCV infections (XLSX 1067 kb) [file 12864_2019_5842_MOESM6_ESM.xlsx]

## Sheet: RPKM_table_FDR0.05_FC2_DEG
Table S1. DEGs in local infections
Gene	EV_1	EV_2	EV_3	TYLCV_1	TYLCV_2	TYLCV_3	TYLCV_vs_EV	logFC	FDR	AthID	Description	GO
Niben101Scf01051g08001	0	0	0	45.82	15.24	29.72	Up-regulated	10.064	4.022e-29	AT1G62770	Plant invertase/pectin methylesterase inhibitor superfamily protein LENGTH=204	GO:0004857 (enzyme inhibitor activity), GO:0030599 (pectinesterase activity)
Niben101Scf01052g01004	0	0	0.07	17.11	11.08	15.49	Up-regulated	8.755	4.145e-60	AT1G19610	Defensin-like protein 3	GO:0006952 (defense response)
Niben101Scf00132g01018	0	0	0	10.54	11.68	10.83	Up-regulated	8.696	4.077e-30	NA	Unknown protein
Niben101Scf11037g01009	0	0	0	6.25	2.81	3.66	Up-regulated	8.468	2.683e-18	AT3G22550	Pre-mRNA cleavage complex 2 protein Pcf11, putative isoform 1 [Theobroma cacao] gb|EOY26717.1| Pre-mRNA cleavage complex 2 protein Pcf11, putative isoform 1 [Theobroma cacao]
Niben101Scf04384g02014	0.02	0	0	6.33	3.73	2.89	Up-regulated	8.409	5.567e-36	NA	Polyphenol oxidase 3	GO:0004097 (catechol oxidase activity), GO:0008152 (metabolic process), GO:0016491 (oxidoreductase activity), GO:0055114 (oxidation-reduction process)
Niben101Scf00202g03004	0	0	0.1	17.23	10.33	19.07	Up-regulated	8.196	8.495e-39	NA	Unknown protein
Niben101Scf02680g01004	0	0	0	6.02	2.86	2.1	Up-regulated	7.929	6.403e-14	AT1G61560	MLO-like protein 6	GO:0006952 (defense response), GO:0016021 (integral component of membrane)
Niben101Scf04117g02005	0	0	0	1.82	1.93	1.8	Up-regulated	7.914	1.239e-19	AT3G23250	Myb-related protein P	GO:0003677 (DNA binding), GO:0003682 (chromatin binding)
Niben101Scf11860g00013	0.08	0.09	0	17.06	8.53	15.05	Up-regulated	7.883	3.06e-30	AT3G47340	asparagine synthetase 3 LENGTH=578	GO:0004066 (asparagine synthase (glutamine-hydrolyzing) activity), GO:0006529 (asparagine biosynthetic process), GO:0008152 (metabolic process)
Niben101Scf00726g00012	0	0	0	2.41	4.2	3.1	Up-regulated	7.874	1.064e-17	NA	Ras-related protein RABA1c
Niben101Scf06424g00003	3.82	2.83	3.05	1188.57	555.81	509.27	Up-regulated	7.847	2.746e-102	AT1G17860	kunitz trypsin inhibitor 1 LENGTH=215	GO:0004866 (endopeptidase inhibitor activity)
Niben101Scf04327g02023	0.1	0	0	19.45	4.65	9.86	Up-regulated	7.799	1.591e-19	AT1G65870	Dirigent protein 21
Niben101Scf10524g05008	0	0	0	6.49	6.28	3.04	Up-regulated	7.728	8.443e-15	AT5G24860	Flowering-promoting factor 1-like protein 3
Niben101Scf03114g06003	0.14	0	0	15.03	8.95	10.49	Up-regulated	7.656	1.865e-55	AT4G25700	beta-carotene hydroxylase 2 LENGTH=303	GO:0005506 (iron ion binding), GO:0006633 (fatty acid biosynthetic process), GO:0016491 (oxidoreductase activity), GO:0055114 (oxidation-reduction process)
Niben101Scf04639g15003	0	0	0	3.58	1.82	3.25	Up-regulated	7.543	3.784e-14	AT1G47790	F-box protein	GO:0005515 (protein binding)
Niben101Scf01524g00017	0.13	0.09	0	9.54	20.82	10.6	Up-regulated	7.501	9.722e-52	AT2G46680	Homeobox-leucine zipper protein family LENGTH=294	GO:0003677 (DNA binding), GO:0003700 (sequence-specific DNA binding transcription factor activity), GO:0005634 (nucleus), GO:0006355 (regulation of transcription, DNA-templated), GO:0043565 (sequence-specific DNA binding)
Niben101Scf02262t01033	0	0	0	20.21	14.25	18.37	Up-regulated	7.391	5.591e-14	NA	NA	NA
Niben101Scf01036g03002	0	0	0	1.02	1.2	0.94	Up-regulated	7.375	2.595e-10	AT4G27450	Aluminium induced protein with YGL and LRDR motifs LENGTH=250
Niben101Scf16024g00021	0.03	0	0.07	6.72	4.99	7.09	Up-regulated	7.205	1.02e-53	AT2G18980	Peroxidase 45	GO:0004601 (peroxidase activity), GO:0006979 (response to oxidative stress), GO:0020037 (heme binding), GO:0055114 (oxidation-reduction process)
Niben101Scf00573g01003	1.94	1.43	1.21	261.55	183.95	230.62	Up-regulated	7.202	7.385e-35	AT3G47340	asparagine synthetase 3 LENGTH=578	GO:0004066 (asparagine synthase (glutamine-hydrolyzing) activity), GO:0006529 (asparagine biosynthetic process), GO:0008152 (metabolic process)
Niben101Scf00294g01014	1.83	1.39	1.21	213.57	129.64	157.78	Up-regulated	6.803	1.721e-146	AT2G38870	Proteinase inhibitor I-B	GO:0004867 (serine-type endopeptidase inhibitor activity), GO:0009611 (response to wounding)
Niben101Scf13103g01042	0.05	0	0	1.68	3.9	2.15	Up-regulated	6.716	9.941e-19	AT3G50980	Unknown protein	GO:0006950 (response to stress), GO:0009415 (response to water)
Niben101Scf09665g01003	0	0.04	0	2.19	0.53	1.06	Up-regulated	6.494	7.229e-15	AT2G45220	Pectinesterase/pectinesterase inhibitor 3	GO:0004857 (enzyme inhibitor activity), GO:0005618 (cell wall), GO:0030599 (pectinesterase activity), GO:0042545 (cell wall modification)
Niben101Scf00990g02022	0.24	0	0	14.82	6.9	4.68	Up-regulated	6.483	7.243e-23	AT5G56550	BnaC03g13410D [Brassica napus]
Niben101Scf04217g02009	0.09	0	0.05	5.78	3.73	4.61	Up-regulated	6.449	1.217e-54	AT3G47420	Sugar phosphate exchanger 2	GO:0005215 (transporter activity), GO:0006810 (transport), GO:0016021 (integral component of membrane), GO:0055085 (transmembrane transport)
Niben101Scf00063g07011	0.02	0.06	0	1.61	2.27	2.19	Up-regulated	6.384	4.739e-36	AT5G61430	NAC domain-containing protein 100	GO:0003677 (DNA binding), GO:0006355 (regulation of transcription, DNA-templated)
Niben101Scf01767g02001	0.03	0	0.01	2.32	1.3	0.94	Up-regulated	6.354	7.803e-24	AT3G09220	Laccase-7	GO:0005507 (copper ion binding), GO:0016491 (oxidoreductase activity), GO:0046274 (lignin catabolic process), GO:0048046 (apoplast), GO:0052716 (hydroquinone:oxygen oxidoreductase activity), GO:0055114 (oxidation-reduction process)
Niben101Scf02903g04002	2.44	2.15	1.87	174.57	224.95	130.24	Up-regulated	6.352	6.769e-143	NA	vacuolar iron transporter-like protein [Medicago truncatula]
Niben101Scf05029g02002	0.46	0.33	0	25.33	24.7	20.15	Up-regulated	6.347	2.136e-38	NA	Metallothionein-like protein 1	GO:0046872 (metal ion binding)
Niben101Scf05541g00002	0	0.12	0	4.12	2.39	2.15	Up-regulated	6.242	3.234e-21	AT3G12720	Cyclin-D-binding Myb-like transcription factor 1	GO:0003677 (DNA binding), GO:0003682 (chromatin binding)
Niben101Scf02792g00006	0	0.03	0.04	2.87	1.52	0.54	Up-regulated	6.12	5.208e-14	AT3G63380	Calcium-transporting ATPase 2	GO:0000166 (nucleotide binding), GO:0016021 (integral component of membrane), GO:0046872 (metal ion binding)
Niben101Scf17290g01006	0	0.39	0	8.91	6.75	7.31	Up-regulated	6.081	2.299e-30	AT1G19610	Defensin-like protein 19	GO:0006952 (defense response)
Niben101Scf28139g00001	0.14	0.6	0.14	18.75	24.74	13.1	Up-regulated	6.073	1.088e-33	NA	Unknown protein
Niben101Scf00435g00005	0.19	0.81	0.56	56.32	18.25	22.12	Up-regulated	5.955	1.743e-18	AT3G20340	product [Oryza sativa Japonica Group]
Niben101Scf13863g00010	0.34	0.49	0.84	25.29	49.1	33.42	Up-regulated	5.931	4.938e-39	AT5G24860	Flowering-promoting factor 1-like protein 3
Niben101Scf02635g03011	0.04	0	0.04	1.94	3.53	1.54	Up-regulated	5.92	3.215e-17	NA	Unknown protein
Niben101Scf01174g00017	0	0.26	0	6.82	3.77	6.16	Up-regulated	5.907	1.181e-14	NA	Unknown protein
Niben101Scf04560g07009	0	0	0.04	1.47	1.57	0.66	Up-regulated	5.904	4.95e-13	AT5G57620	Cyclin-D-binding Myb-like transcription factor 1	GO:0003677 (DNA binding), GO:0003682 (chromatin binding)
Niben101Scf09649g06014	0.03	0.05	0.03	3.86	1.77	1.8	Up-regulated	5.895	2.944e-19	AT5G09360	Laccase-14	GO:0005507 (copper ion binding), GO:0016491 (oxidoreductase activity), GO:0046274 (lignin catabolic process), GO:0048046 (apoplast), GO:0052716 (hydroquinone:oxygen oxidoreductase activity), GO:0055114 (oxidation-reduction process)
Niben101Scf04995g14006	0.01	0	0.01	0.56	0.52	0.34	Up-regulated	5.86	6.456e-22	AT1G35730	Pumilio homolog 9	GO:0003723 (RNA binding), GO:0005488 (binding)
Niben101Scf02385g00005	0.26	0.12	0.09	14.33	4.46	9.81	Up-regulated	5.808	2.505e-20	AT5G16770	Cyclin-D-binding Myb-like transcription factor 1	GO:0003677 (DNA binding), GO:0003682 (chromatin binding)
Niben101Scf02610g01012	0	0.21	0	5.12	2.63	4.36	Up-regulated	5.768	2.817e-13	AT5G09520	Unknown protein
Niben101Scf11802g01008	0.42	0.41	0.7	21.86	42.75	23.42	Up-regulated	5.759	1.039e-35	AT5G47750	D6 protein kinase like 2 LENGTH=586	GO:0004672 (protein kinase activity), GO:0005524 (ATP binding), GO:0006468 (protein phosphorylation), GO:0016772 (transferase activity, transferring phosphorus-containing groups)
Niben101Scf00887g03011	0.03	0	0.02	1.7	0.65	1.01	Up-regulated	5.723	2.986e-18	AT3G47570	Receptor-like protein kinase 2	GO:0004672 (protein kinase activity), GO:0004674 (protein serine/threonine kinase activity), GO:0005515 (protein binding), GO:0005524 (ATP binding), GO:0006468 (protein phosphorylation), GO:0016772 (transferase activity, transferring phosphorus-containing groups)
Niben101Scf10232g02006	0	0.25	0	4.63	3.4	5.92	Up-regulated	5.696	2.423e-13	NA	Cyclic AMP receptor-like protein C
Niben101Scf11178g02004	0.05	0.03	0	1.59	2.12	0.97	Up-regulated	5.693	3.05e-25	AT2G14960	Indole-3-acetic acid-amido synthetase GH3.3
Niben101Scf04526g02008	0	0.11	0	1.54	3.43	1.27	Up-regulated	5.687	4.76e-10	AT5G06760	seed maturation protein LEA 4 [Glycine tomentella]	GO:0009790 (embryo development)
Niben101Scf03366g00002	0.16	0.08	0.05	7.51	2.1	6.1	Up-regulated	5.66	5.427e-19	AT4G28530	NAC domain-containing protein 21/22	GO:0003677 (DNA binding), GO:0006355 (regulation of transcription, DNA-templated)
Niben101Scf00944g01001	0.8	1.06	1.26	69.75	39.75	45	Up-regulated	5.63	1.116e-97	AT5G44440	FAD-binding Berberine family protein LENGTH=533	GO:0003824 (catalytic activity), GO:0008762 (UDP-N-acetylmuramate dehydrogenase activity), GO:0016491 (oxidoreductase activity), GO:0016614 (oxidoreductase activity, acting on CH-OH group of donors), GO:0050660 (flavin adenine dinucleotide binding), GO:0055114 (oxidation-reduction process)
Niben101Scf03531g00014	0.14	0.21	0	7.52	3.95	7.45	Up-regulated	5.626	9.425e-17	AT5G09530	leguminosin group485 secreted peptide [Medicago truncatula]
Niben101Scf03573g00014	0	0.09	0.06	3.06	1.22	3.33	Up-regulated	5.607	2.258e-14	AT3G22620	Bifunctional inhibitor/lipid-transfer protein/seed storage 2S albumin superfamily protein LENGTH=203
Niben101Scf07974g01003	0.05	0.07	0	2.52	1.45	1.99	Up-regulated	5.602	1.079e-19	AT5G11320	Flavin-binding monooxygenase family protein LENGTH=411	GO:0004499 (N,N-dimethylaniline monooxygenase activity), GO:0016491 (oxidoreductase activity), GO:0050660 (flavin adenine dinucleotide binding), GO:0050661 (NADP binding), GO:0055114 (oxidation-reduction process)
Niben101Scf09774g02016	0	0	0.18	4.79	2.85	2.98	Up-regulated	5.588	2.013e-20	NA	Transposon MuDR mudrA-like protein, putative [Solanum demissum]
Niben101Scf01174g00011	0.39	0	1.17	28.2	31.45	24.98	Up-regulated	5.569	7.524e-55	AT5G02420	BnaC08g02450D [Brassica napus]
Niben101Scf25777g00001	0.12	0.25	0.23	6.32	15.98	5.76	Up-regulated	5.552	1.009e-32	AT2G46680	Homeobox-leucine zipper protein ATHB-7	GO:0003677 (DNA binding)
Niben101Scf02044g12006	0.17	0.72	0.17	19.67	8.43	18.17	Up-regulated	5.522	1.061e-20	AT5G09520	Unknown protein
Niben101Scf00637g01001	0.03	0	0.16	4.75	2.42	2.89	Up-regulated	5.511	1.737e-24	AT5G06839	bZIP transcription factor family protein LENGTH=460	GO:0006351 (transcription, DNA-templated), GO:0043565 (sequence-specific DNA binding)
Niben101Scf03903g04005	0.09	0	0.09	4.27	2.87	2.66	Up-regulated	5.509	5.034e-30	AT2G42560	Seed biotin-containing protein SBP65
Niben101Scf01696g06057	0.28	0.2	0.14	12.63	11.96	4.61	Up-regulated	5.503	1.715e-22	AT3G63380	calcium-transporting ATPase 10 [Arabidopsis thaliana] RecName: Full=Calcium-transporting ATPase 10, plasma membrane-type; AltName: Full=Ca(2+)-ATPase isoform 10 [Arabidopsis thaliana] emb|CAB79748.1| Ca2+-transporting ATPase-like protein [Arabidopsis thaliana] gb|AEE85690.1| calcium-transporting ATPase 10 [Arabidopsis thaliana]	GO:0016021 (integral component of membrane)
Niben101Scf06901g00010	0.23	0.11	0.31	6.62	17.59	7.62	Up-regulated	5.471	1.071e-19	NA	Unknown protein
Niben101Scf06424g01007	1.05	1.52	1.65	77.23	58.65	47.24	Up-regulated	5.436	3.003e-84	AT1G17860	kunitz trypsin inhibitor 1 LENGTH=215	GO:0004866 (endopeptidase inhibitor activity)
Niben101Scf10509g02005	0.11	0	0	1.8	1.97	2.26	Up-regulated	5.342	1.758e-18	AT1G11360	Adenine nucleotide alpha hydrolases-like superfamily protein LENGTH=242	GO:0006950 (response to stress)
Niben101Scf05644g01001	0	0	0	0.25	0.29	0.09	Up-regulated	5.323	0.0005969	AT3G52910	Growth-regulating factor 4	GO:0005524 (ATP binding), GO:0005634 (nucleus), GO:0006355 (regulation of transcription, DNA-templated), GO:0016818 (hydrolase activity, acting on acid anhydrides, in phosphorus-containing anhydrides)
Niben101Scf02085g17002	0.49	0.36	0.98	28.69	18.62	30.42	Up-regulated	5.269	1.911e-30	NA	Unknown protein
Niben101Scf05437g03008	0.08	0.06	0	1.85	2.66	1.47	Up-regulated	5.246	1.01e-18	NA	conserved hypothetical protein [Ricinus communis] gb|EEF51914.1| conserved hypothetical protein [Ricinus communis]
Niben101Scf03766g09012	0	0	0	0.09	0.02	0.14	Up-regulated	5.218	0.0009756	AT3G63170	chalcone isomerase [Camellia sinensis]	GO:0016872 (intramolecular lyase activity)
Niben101Scf10188g03003	0	0	1.06	12.04	22.08	13.68	Up-regulated	5.215	6.349e-19	NA	Unknown protein
Niben101Scf07984g04008	8.16	3.86	2.65	174.87	247.12	124.72	Up-regulated	5.196	7.68e-51	AT1G55790	ATFP4-like protein [Medicago truncatula]
Niben101Scf13679g00013	0.06	0.04	0.03	2.81	1.21	1.48	Up-regulated	5.195	2.844e-16	AT5G65090	Inositol-1,4,5-trisphosphate 5-phosphatase 1	GO:0046856 (phosphatidylinositol dephosphorylation)
Niben101Scf15342g00002	0	0	0.17	3.63	2.92	3.04	Up-regulated	5.184	3.168e-10	AT2G38540	Non-specific lipid-transfer protein	GO:0006869 (lipid transport), GO:0008289 (lipid binding)
Niben101Scf03284g01003	1.07	2.17	0.21	62.56	34.82	21.27	Up-regulated	5.172	7.011e-20	AT3G12500	Chitin-binding lectin 1	GO:0008061 (chitin binding)
Niben101Scf02272g04022	0.13	0	0	2.29	2.78	1.26	Up-regulated	5.168	1.492e-13	AT3G06720	Importin subunit alpha-1	GO:0005488 (binding), GO:0005515 (protein binding)
Niben101Scf05029g01001	0.83	0.4	0.55	24.28	24.56	21.3	Up-regulated	5.157	9.129e-33	AT5G02380	Metallothionein-like protein type 2	GO:0046872 (metal ion binding)
Niben101Scf00806g02001	0.27	0.19	0.24	4.44	17.19	3.89	Up-regulated	5.141	4.896e-17	AT3G11410	Protein phosphatase 2C 37	GO:0003824 (catalytic activity), GO:0004722 (protein serine/threonine phosphatase activity), GO:0006470 (protein dephosphorylation)
Niben101Ctg16023g00001	0.11	0.31	0.11	4.08	7.61	6.68	Up-regulated	5.105	1.919e-18	AT3G23240	Ethylene-responsive transcription factor 1B	GO:0003677 (DNA binding), GO:0003700 (sequence-specific DNA binding transcription factor activity), GO:0006355 (regulation of transcription, DNA-templated)
Niben101Scf00561g00001	0	0.09	0	0.96	0.52	1.32	Up-regulated	5.085	1.184e-12	AT1G09910	Rhamnogalacturonate lyase family protein LENGTH=675	GO:0003824 (catalytic activity), GO:0005975 (carbohydrate metabolic process), GO:0030246 (carbohydrate binding)
Niben101Scf02041g00001	0.03	0	0.03	1.31	1.05	0.59	Up-regulated	5.061	2.068e-13	AT2G17650	2-succinylbenzoate--CoA ligase	GO:0003824 (catalytic activity), GO:0008152 (metabolic process)
Niben101Scf00705g02004	0.18	1.5	0.42	32.66	13.74	18.41	Up-regulated	5.036	5.264e-23	AT5G39110	Germin-like protein subfamily 1 member 14	GO:0030145 (manganese ion binding), GO:0045735 (nutrient reservoir activity)
Niben101Scf00739g02003	0.43	0.62	0.85	24.08	28.11	11.62	Up-regulated	5.028	4.31e-24	AT2G26695	Zinc finger Ran-binding domain-containing protein 2	GO:0008270 (zinc ion binding)
Niben101Scf02262g01013	0	0	0.15	2.35	1.78	3.44	Up-regulated	5.023	1.555e-09	NA	Unknown protein
Niben101Scf09668g00014	0.34	0	0	7.19	4.45	2.79	Up-regulated	5.013	5.504e-12	NA	Unknown protein
Niben101Scf07580g00006	0.03	0	0	0.76	0.22	0.69	Up-regulated	5.009	3.411e-08	AT1G09575	Calcium uniporter protein 6, mitochondrial
Niben101Scf02653g01003	0.3	0.55	0.38	13.09	14.69	10.53	Up-regulated	5.005	3.287e-77	AT1G07430	Protein phosphatase 2C 37	GO:0003824 (catalytic activity), GO:0004722 (protein serine/threonine phosphatase activity), GO:0006470 (protein dephosphorylation)
Niben101Scf13798g00005	0.36	0.05	0.14	8.68	4.94	5.68	Up-regulated	4.988	1.139e-31	AT4G25000	Alpha-amylase	GO:0003824 (catalytic activity), GO:0004556 (alpha-amylase activity), GO:0005509 (calcium ion binding), GO:0005975 (carbohydrate metabolic process), GO:0043169 (cation binding)
Niben101Scf04260g03004	0.03	0	0.01	0.61	0.4	0.57	Up-regulated	4.984	1.817e-17	AT2G29120	Glutamate receptor 2.7	GO:0004970 (ionotropic glutamate receptor activity), GO:0016020 (membrane)
Niben101Scf14299g00019	0.09	0.12	0	3.05	2.02	2.06	Up-regulated	4.972	6.497e-13	NA	Unknown protein
Niben101Scf05809g00005	0.09	0.2	0.23	5.21	6.91	4.64	Up-regulated	4.971	5.943e-33	AT3G12500	Chitinase 12	GO:0004568 (chitinase activity), GO:0005975 (carbohydrate metabolic process), GO:0006032 (chitin catabolic process), GO:0008061 (chitin binding), GO:0016998 (cell wall macromolecule catabolic process)
Niben101Scf02411g01001	3.1	3.6	3.82	131.58	95.02	95.19	Up-regulated	4.936	1.523e-144	AT5G05340	Peroxidase 4	GO:0004601 (peroxidase activity), GO:0006979 (response to oxidative stress), GO:0020037 (heme binding), GO:0055114 (oxidation-reduction process)
Niben101Scf10015g02003	3.93	1.14	1.79	103.45	56.04	51.63	Up-regulated	4.894	6.872e-38	AT2G28710	Zinc finger protein 1	GO:0046872 (metal ion binding)
Niben101Scf08640g00002	0	0	0	0.27	0.05	0.15	Up-regulated	4.846	0.004973	AT4G16515	Root meristem growth factor 6
Niben101Scf02405g03003	0.63	1.32	0.45	24.73	13	28.33	Up-regulated	4.836	2.951e-29	AT2G38870	Proteinase inhibitor I-B	GO:0004867 (serine-type endopeptidase inhibitor activity), GO:0009611 (response to wounding)
Niben101Scf08819g01014	0.19	0.16	0.15	5.3	4.11	4.18	Up-regulated	4.757	1.755e-55	AT5G41610	Cation/H(+) antiporter 18	GO:0006812 (cation transport), GO:0015299 (solute:proton antiporter activity), GO:0016021 (integral component of membrane), GO:0055085 (transmembrane transport)
Niben101Scf13640g00003	0.04	0	0	0.72	0.74	0.33	Up-regulated	4.755	2.227e-05	NA	ATP-binding protein [Bacillus cereus]
Niben101Scf02752g12007	1.1	0.42	0.52	23.4	20.1	13.51	Up-regulated	4.743	4.403e-43	AT4G15610	Casparian strip membrane protein 2
Niben101Scf01972g01002	0	0.3	0.07	3.59	2.6	2.69	Up-regulated	4.717	6.862e-17	AT2G48130	Non-specific lipid-transfer protein-like protein	GO:0006869 (lipid transport), GO:0008289 (lipid binding)
Niben101Scf03494g05002	0.2	0.04	0.25	5.77	3.39	4.09	Up-regulated	4.659	6.962e-32	AT5G06839	bZIP transcription factor family protein LENGTH=460	GO:0003700 (sequence-specific DNA binding transcription factor activity), GO:0006351 (transcription, DNA-templated), GO:0006355 (regulation of transcription, DNA-templated), GO:0043565 (sequence-specific DNA binding)
Niben101Scf02301g02007	0.03	0	0.02	0.66	0.49	0.39	Up-regulated	4.598	1.068e-13	AT1G30100	9-cis-epoxycarotenoid dioxygenase 1, chloroplastic
Niben101Scf03038g07007	3.28	2.38	4.61	87.45	59.55	98.03	Up-regulated	4.543	1.586e-68	NA	Large subunit GTPase 1
Niben101Scf00577g06005	0.04	0.03	0.02	0.91	0.64	0.75	Up-regulated	4.531	2.554e-16	NA	Unknown protein
Niben101Scf02655g01002	0	0	0.5	5.03	5.09	3.81	Up-regulated	4.511	1.317e-16	NA	Unknown protein
Niben101Scf07321g00036	0.65	0.6	0.47	22.15	7.72	9.86	Up-regulated	4.511	6.109e-21	AT5G39190	Germin-like protein subfamily 1 member 20	GO:0030145 (manganese ion binding), GO:0045735 (nutrient reservoir activity)
Niben101Scf01326g05001	0.43	0.09	0.49	1.72	16.79	6.17	Up-regulated	4.507	1.034e-08	AT5G15190	BnaA02g02530D [Brassica napus]
Niben101Scf04494g00020	0.11	0	0.05	1.7	1.64	1.31	Up-regulated	4.506	9.998e-14	AT4G13240	Rho guanine nucleotide exchange factor 8	GO:0005089 (Rho guanyl-nucleotide exchange factor activity)
Niben101Scf00448g07005	0.09	0.06	0.13	2.7	2.45	1.61	Up-regulated	4.486	4.499e-18	AT5G55090	Serine/threonine-protein kinase 3	GO:0004672 (protein kinase activity), GO:0004674 (protein serine/threonine kinase activity), GO:0005524 (ATP binding), GO:0006468 (protein phosphorylation), GO:0016772 (transferase activity, transferring phosphorus-containing groups)
Niben101Scf00148g01009	0.08	0	0	0.82	0.7	0.88	Up-regulated	4.469	2.597e-10	AT1G70710	Endoglucanase 8	GO:0003824 (catalytic activity), GO:0004553 (hydrolase activity, hydrolyzing O-glycosyl compounds), GO:0005975 (carbohydrate metabolic process)
Niben101Scf11182g00011	0.31	0.39	0.18	6.54	7.63	5.12	Up-regulated	4.468	1.282e-29	AT1G68300	Universal stress protein A-like protein	GO:0006950 (response to stress)
Niben101Scf01174g00008	0.25	0	0.13	2.51	3.77	4.12	Up-regulated	4.457	1.093e-12	AT5G02420	Cyclin-dependent protein kinase inhibitor SMR3
Niben101Scf01727g08006	0.23	0.08	0.05	3.42	2.76	2.3	Up-regulated	4.456	2.916e-27	AT5G39785	Protein of unknown function (DUF1666) LENGTH=607	GO:0003735 (structural constituent of ribosome), GO:0005622 (intracellular), GO:0005840 (ribosome), GO:0006412 (translation)
Niben101Scf01172g11018	0.32	0	0.21	3.46	4.83	5.22	Up-regulated	4.454	1.944e-25	NA	Unknown protein
Niben101Scf00131g01022	0.2	0	0.03	2.77	1.54	1.49	Up-regulated	4.449	5.418e-17	AT2G23755	unknown protein; FUNCTIONS IN: molecular_function unknown; INVOLVED IN: biological_process unknown; LOCATED IN: endomembrane system; Has 35333 Blast hits to 34131 proteins in 2444 species: Archae - 798; Bacteria - 22429; Metazoa - 974; Fungi - 991; Plants - 531; Viruses - 0; Other Eukaryotes - 9610 (source: NCBI BLink). LENGTH=150
Niben101Scf13926g01014	0.21	0	0.1	2.68	2.33	3.57	Up-regulated	4.447	8.81e-13	AT2G14580	Cysteine-rich venom protein	GO:0005576 (extracellular region)
Niben101Scf01953g01012	1.12	0.34	0.97	6.91	31.8	15.64	Up-regulated	4.44	1.838e-16	AT2G46680	Homeobox-leucine zipper protein family LENGTH=294	GO:0003677 (DNA binding), GO:0003700 (sequence-specific DNA binding transcription factor activity), GO:0005634 (nucleus), GO:0006355 (regulation of transcription, DNA-templated), GO:0043565 (sequence-specific DNA binding)
Niben101Scf02537g04005	0.17	0.17	0.57	8.98	6.17	5.82	Up-regulated	4.44	1.673e-26	AT5G64260	Protein EXORDIUM-like 2
Niben101Scf06517g00020	0.56	0.16	0.33	8.31	9.03	7.61	Up-regulated	4.423	6.767e-26	AT3G57230	MADS-box transcription factor 27	GO:0003700 (sequence-specific DNA binding transcription factor activity), GO:0005634 (nucleus), GO:0006355 (regulation of transcription, DNA-templated)
Niben101Scf01061g04027	1.16	0.74	0.72	30.51	13.5	12.92	Up-regulated	4.42	7.181e-31	AT1G30760	FAD-binding Berberine family protein LENGTH=534	GO:0003824 (catalytic activity), GO:0008762 (UDP-N-acetylmuramate dehydrogenase activity), GO:0016491 (oxidoreductase activity), GO:0016614 (oxidoreductase activity, acting on CH-OH group of donors), GO:0050660 (flavin adenine dinucleotide binding), GO:0055114 (oxidation-reduction process)
Niben101Scf01005g00020	0.53	0.58	0.79	18.28	7.25	15.68	Up-regulated	4.412	5.978e-24	AT5G09530	leguminosin group485 secreted peptide [Medicago truncatula]
Niben101Scf11123g00021	3.24	2.72	3.98	92.16	54.16	64.37	Up-regulated	4.398	7.626e-92	AT2G18700	trehalose phosphate synthase LENGTH=861	GO:0003824 (catalytic activity), GO:0005992 (trehalose biosynthetic process), GO:0008152 (metabolic process)
Niben101Scf02511g08002	2.07	0.92	1.71	34.89	34.65	27.01	Up-regulated	4.324	2.196e-60	AT1G35910	Trehalose-phosphate phosphatase A	GO:0003824 (catalytic activity), GO:0005992 (trehalose biosynthetic process), GO:0008152 (metabolic process)
Niben101Scf10015g03003	2.41	1.27	2.84	63.87	34.53	35.32	Up-regulated	4.295	1.548e-28	NA	ZPT2-14 [Petunia x hybrida]
Niben101Scf02992g03021	0.38	0	0	3.45	2.83	2.62	Up-regulated	4.286	3.674e-14	NA	DnaJ homolog subfamily B member [Medicago truncatula]
Niben101Scf00383g04025	0.2	0.25	0.51	6.59	8.5	4	Up-regulated	4.282	1.359e-16	AT3G50980	Water stress-inducible protein Rab21	GO:0006950 (response to stress), GO:0009415 (response to water)
Niben101Scf04875g03009	0.84	0.37	0.25	16.77	2.53	10.22	Up-regulated	4.28	4.611e-10	NA	Unknown protein
Niben101Scf00264g03009	0.54	1.07	0.73	8.9	23.76	12.07	Up-regulated	4.27	3.022e-25	AT1G21000	PLATZ transcription factor family protein LENGTH=246
Niben101Scf03595g08012	0.03	0.07	0	0.51	0.82	0.46	Up-regulated	4.267	3.447e-13	AT5G23190	Cytochrome P450 superfamily protein LENGTH=488	GO:0005506 (iron ion binding), GO:0016705 (oxidoreductase activity, acting on paired donors, with incorporation or reduction of molecular oxygen), GO:0020037 (heme binding), GO:0055114 (oxidation-reduction process)
Niben101Scf00116g06002	0.89	1.11	0.8	25.49	12.14	15.74	Up-regulated	4.264	5.564e-37	AT4G20860	FAD-binding Berberine family protein LENGTH=530	GO:0003824 (catalytic activity), GO:0008762 (UDP-N-acetylmuramate dehydrogenase activity), GO:0016491 (oxidoreductase activity), GO:0016614 (oxidoreductase activity, acting on CH-OH group of donors), GO:0050660 (flavin adenine dinucleotide binding), GO:0055114 (oxidation-reduction process)
Niben101Scf07706g00019	0.12	0.32	0.17	4.05	2.98	4.42	Up-regulated	4.261	3.436e-38	AT2G36660	Polyadenylate-binding protein 6	GO:0000166 (nucleotide binding), GO:0003676 (nucleic acid binding), GO:0003723 (RNA binding)
Niben101Scf02902g00006	3.91	2.2	2.14	46.98	71.54	40.52	Up-regulated	4.255	4.267e-54	AT5G07610	F-box protein	GO:0005515 (protein binding)
Niben101Scf05883g02002	1.26	0.72	1.21	22.77	20.89	19	Up-regulated	4.248	4.398e-79	AT1G49320	BURP domain-containing protein 3
Niben101Scf19517g00004	9.28	9.62	12.15	219.55	181.93	188.66	Up-regulated	4.248	6.938e-108	AT2G18700	trehalose phosphate synthase LENGTH=861	GO:0003824 (catalytic activity), GO:0005992 (trehalose biosynthetic process), GO:0008152 (metabolic process)
Niben101Scf05764g00013	0.35	0.39	0.4	7.14	9.34	5.35	Up-regulated	4.237	1.838e-31	AT3G50980	Water stress-inducible protein Rab21	GO:0006950 (response to stress), GO:0009415 (response to water)
Niben101Scf01066g02008	0.19	0.27	0.51	8.36	5.12	5.43	Up-regulated	4.235	2.964e-26	NA	[Oryza sativa Japonica Group] emb|CAE03242.2| OSJNBa0018M05.17 [Oryza sativa Japonica Group] dbj|BAF16158.2| [Oryza sativa Japonica Group]
Niben101Scf03824g02004	0.73	0.29	0.13	5.47	11.02	6.21	Up-regulated	4.232	1.595e-17	AT5G43650	basic helix-loop-helix (bHLH) DNA-binding superfamily protein LENGTH=247	GO:0046983 (protein dimerization activity)
Niben101Scf00898g02015	0.72	0.13	0.17	8.25	5.2	6.66	Up-regulated	4.23	3.041e-23	AT1G27100	BnaC05g19630D [Brassica napus]	GO:0003676 (nucleic acid binding), GO:0008270 (zinc ion binding)
Niben101Scf08604g00012	0.77	0.87	0.52	12.99	16.89	9.42	Up-regulated	4.199	7.51e-53	AT5G02230	Haloacid dehalogenase-like hydrolase (HAD) superfamily protein LENGTH=280	GO:0008152 (metabolic process), GO:0016787 (hydrolase activity)
Niben101Scf05631g00014	68.12	27.12	26.12	952.5	687.91	590.28	Up-regulated	4.196	2.339e-34	AT3G18280	Non-specific lipid-transfer protein 2
Niben101Scf07549g02001	0.14	0.21	0.11	3.22	3.18	2.03	Up-regulated	4.19	1.277e-27	AT1G45249	abscisic acid responsive element-binding factor 1 LENGTH=403	GO:0003700 (sequence-specific DNA binding transcription factor activity), GO:0006355 (regulation of transcription, DNA-templated), GO:0043565 (sequence-specific DNA binding)
Niben101Scf17122g00007	1.38	2.01	1.2	15.81	38.49	28.83	Up-regulated	4.19	4.019e-32	AT2G46680	Homeobox-leucine zipper protein family LENGTH=294	GO:0003677 (DNA binding), GO:0003700 (sequence-specific DNA binding transcription factor activity), GO:0005634 (nucleus), GO:0006355 (regulation of transcription, DNA-templated), GO:0043565 (sequence-specific DNA binding)
Niben101Scf01663g01004	0	0	0.51	4.35	3.33	3.87	Up-regulated	4.184	6.662e-11	NA	Tryptophan synthase beta chain
Niben101Scf04936g00001	0.21	0.61	1.26	14.75	14.59	10.64	Up-regulated	4.184	5.638e-20	NA	Unknown protein
Niben101Scf12443g01007	0.05	0.23	0.26	4.29	2.93	2.57	Up-regulated	4.165	3.284e-17	AT2G05910	Protein LURP-one-related 6
Niben101Scf09368g00004	0.48	0.34	0.83	15.41	7.59	8.23	Up-regulated	4.16	3.172e-17	NA	plastid-targeted protein 2 [Craterostigma plantagineum]
Niben101Scf12415g00016	0.08	1	0.08	7.63	2.79	8.09	Up-regulated	4.142	3.302e-09	AT5G09530	adhesin [Bacillus cereus]
Niben101Scf04316g04001	0.73	0.74	0.88	12.22	13.86	15.52	Up-regulated	4.135	1.706e-23	AT1G30040	gibberellin 2-oxidase LENGTH=341	GO:0016491 (oxidoreductase activity), GO:0016706 (oxidoreductase activity, acting on paired donors, with incorporation or reduction of molecular oxygen, 2-oxoglutarate as one donor, and incorporation of one atom each of oxygen into both donors), GO:0055114 (oxidation-reduction process)
Niben101Scf09951g00010	3.29	0.42	1.14	23.79	45.3	20.55	Up-regulated	4.133	8.895e-16	AT2G46690	SAUR-like auxin-responsive protein family LENGTH=121
Niben101Scf00612g01002	2.66	1.54	1.86	35.52	39.74	33.12	Up-regulated	4.129	1.01e-87	AT3G09270	Glutathione S-transferase U8	GO:0005515 (protein binding)
Niben101Scf00254g00006	0.44	0	0.59	7.5	4.98	8.34	Up-regulated	4.126	1.516e-15	AT1G01490	heavy metal-associated domain protein [Medicago truncatula]
Niben101Scf02349g03002	14.84	12.85	13.02	273.31	253.53	181.24	Up-regulated	4.119	2.287e-119	AT5G05340	Peroxidase 52	GO:0004601 (peroxidase activity), GO:0006979 (response to oxidative stress), GO:0020037 (heme binding), GO:0055114 (oxidation-reduction process)
Niben101Scf02860g00006	0.18	0.58	0.09	6.31	4.19	3	Up-regulated	4.108	1.438e-15	AT4G21745	ROP-interactive CRIB motif-containing protein 10 LENGTH=156
Niben101Scf10524g04002	0.11	0	0	0.99	1.31	0.21	Up-regulated	4.096	1.278e-08	AT5G48485	Bifunctional inhibitor/lipid-transfer protein/seed storage 2S albumin superfamily protein LENGTH=102
Niben101Scf07678g07011	0.3	0.14	0.22	4.92	3.08	3.73	Up-regulated	4.088	1.129e-33	AT1G48410	Protein argonaute 1	GO:0003676 (nucleic acid binding), GO:0005515 (protein binding)
Niben101Scf07340g00003	0.34	0.16	0.11	3.98	4.39	2.97	Up-regulated	4.08	9.516e-14	NA	Cytochrome P450 71D6
Niben101Scf04184g06002	0.23	0.14	0.23	3.17	3.21	4.31	Up-regulated	4.077	6.241e-28	NA	Phosphatidylinositol transfer protein alpha isoform	GO:0005622 (intracellular), GO:0006810 (transport)
Niben101Scf00245g03009	1.05	0.76	0	13.63	8.7	8.41	Up-regulated	4.067	1.779e-15	AT5G39670	calcium ion binding protein, putative [Ricinus communis] gb|EEF30528.1| calcium ion binding protein, putative [Ricinus communis]	GO:0005509 (calcium ion binding)
Niben101Scf03325g00010	0.45	0.45	0.18	12.44	5.76	0	Up-regulated	4.06	0.002098	AT5G01220	Glycogen synthase	GO:0009058 (biosynthetic process)
Niben101Scf04260g02013	0.05	0.02	0.1	1.42	0.83	0.76	Up-regulated	4.051	9.674e-16	AT5G11180	Glutamate receptor 2.6
Niben101Scf04728g00009	0.35	0	0	2.51	1.93	2.52	Up-regulated	4.049	8.627e-12	NA	conserved hypothetical protein [Ricinus communis] gb|EEF47630.1| conserved hypothetical protein [Ricinus communis]
Niben101Scf07231g03006	0	0	0.18	1.3	0.81	1.43	Up-regulated	4.033	4.104e-11	AT5G61430	NAC domain-containing protein 100	GO:0003677 (DNA binding), GO:0006355 (regulation of transcription, DNA-templated)
Niben101Scf09552g01024	0.14	0.21	0.06	2.72	2.63	1.27	Up-regulated	4.032	1.312e-11	AT5G49920	Protein kinase superfamily protein with octicosapeptide/Phox/Bem1p domain LENGTH=1054	GO:0005515 (protein binding)
Niben101Scf04240g02010	0.05	0	0.1	1.02	1.4	0.71	Up-regulated	4.031	1.622e-09	AT4G36740	Homeobox-leucine zipper protein family LENGTH=294	GO:0003677 (DNA binding), GO:0006355 (regulation of transcription, DNA-templated), GO:0043565 (sequence-specific DNA binding)
Niben101Scf04260g02023	0.05	0	0.01	0.58	0.21	0.44	Up-regulated	4.024	1.699e-10	AT2G24720	Glutamate receptor 2.2	GO:0004970 (ionotropic glutamate receptor activity), GO:0016020 (membrane)
Niben101Scf14374g00005	0.07	0	0.39	2.12	4.04	2.58	Up-regulated	4.024	4.198e-13	NA	glycosyl transferase [Ruminococcus sp. CAG:9] emb|CDD80135.1| glycosyl transferase [Ruminococcus sp. CAG:9]
Niben101Scf03927g01003	2	0.82	0.87	27.23	15.18	18.21	Up-regulated	4.022	3.561e-36	AT3G22910	Calcium-transporting ATPase	GO:0000166 (nucleotide binding), GO:0005388 (calcium-transporting ATPase activity), GO:0005524 (ATP binding), GO:0016020 (membrane), GO:0016021 (integral component of membrane), GO:0046872 (metal ion binding), GO:0070588 (calcium ion transmembrane transport)
Niben101Scf05886g00005	1.69	1.48	2.05	17.54	44.14	21.34	Up-regulated	3.981	8.807e-37	AT2G46680	Homeobox-leucine zipper protein family LENGTH=294	GO:0003677 (DNA binding), GO:0003700 (sequence-specific DNA binding transcription factor activity), GO:0005634 (nucleus), GO:0006355 (regulation of transcription, DNA-templated), GO:0043565 (sequence-specific DNA binding)
Niben101Scf01696g06056	0.84	0.25	0.08	9.77	5.54	3.62	Up-regulated	3.977	3.499e-11	AT3G22910	calcium-transporting ATPase, putative LENGTH=1049	GO:0000166 (nucleotide binding), GO:0016021 (integral component of membrane), GO:0046872 (metal ion binding)
Niben101Scf03085g04008	0.37	0.43	0.22	7.97	3.44	4.53	Up-regulated	3.976	1.983e-14	AT2G42360	RING finger protein 165	GO:0005515 (protein binding), GO:0008270 (zinc ion binding)
Niben101Scf08200g05010	0.52	0.25	0.52	9.26	8.39	4.6	Up-regulated	3.973	2.023e-13	AT2G43290	Calcium-binding protein 7	GO:0005509 (calcium ion binding)
Niben101Scf01267g00002	0.4	0.37	0.8	10.98	7.59	6.7	Up-regulated	3.969	9.098e-25	AT1G10070	Branched-chain-amino-acid aminotransferase 6	GO:0003824 (catalytic activity), GO:0004084 (branched-chain-amino-acid transaminase activity), GO:0008152 (metabolic process), GO:0009081 (branched-chain amino acid metabolic process)
Niben101Scf01514g02006	0.08	0	0.02	0.77	0.43	0.58	Up-regulated	3.969	9.379e-12	AT5G56270	WRKY transcription factor 44	GO:0003700 (sequence-specific DNA binding transcription factor activity), GO:0006355 (regulation of transcription, DNA-templated), GO:0043565 (sequence-specific DNA binding)
Niben101Scf00711g02004	0.02	0	0.02	0.07	0.25	0.34	Up-regulated	3.967	1.569e-05	AT5G04040	Triacylglycerol lipase SDP1
Niben101Scf02794g01001	0.14	0.82	0.71	7.4	14.43	4.11	Up-regulated	3.956	3.275e-09	AT4G15248	B-box zinc finger protein 32	GO:0005622 (intracellular), GO:0008270 (zinc ion binding)
Niben101Scf00892g00002	0.09	0.88	0.26	6.17	4.31	7.01	Up-regulated	3.955	1.203e-15	AT4G39720	VQ motif protein [Medicago truncatula]
Niben101Scf03886g04003	0.39	0.28	0.39	4.22	9.16	3.94	Up-regulated	3.943	6.808e-13	AT5G50720	HVA22-like protein e
Niben101Scf06080g00003	1.05	0.92	1.2	22.14	17.25	9.86	Up-regulated	3.937	5.214e-29	AT3G09270	Glutathione S-transferase U8	GO:0005515 (protein binding)
Niben101Scf08277g00015	0.36	0.06	0	3.1	1.77	2.01	Up-regulated	3.921	5.837e-13	AT4G29990	Receptor-like protein kinase
Niben101Scf15054g01008	0.18	0.04	0.09	2.28	1.24	1.78	Up-regulated	3.92	5.823e-16	AT3G17390	S-adenosylmethionine synthase 3	GO:0004478 (methionine adenosyltransferase activity), GO:0005524 (ATP binding), GO:0006556 (S-adenosylmethionine biosynthetic process)
Niben101Scf13799g00004	1.48	2.43	1.76	36.98	21.79	25.16	Up-regulated	3.909	1.582e-31	AT5G11090	serine-rich protein-related LENGTH=217
Niben101Scf02720g00002	0.98	0.61	1.53	15.8	17.66	16.02	Up-regulated	3.903	5.969e-33	NA	Unknown protein
Niben101Scf34790g00003	0.38	0.19	0.38	4.67	8.65	2.09	Up-regulated	3.889	3.708e-09	AT4G16820	Phospholipase A1-II 4	GO:0006629 (lipid metabolic process)
Niben101Scf01529g00012	0.17	0	0.07	1.28	1.91	1.01	Up-regulated	3.886	8.721e-13	AT4G21440	Cyclin-D-binding Myb-like transcription factor 1	GO:0003677 (DNA binding), GO:0003682 (chromatin binding)
Niben101Scf27562g00002	10.2	8.05	6.41	157.85	115.44	91.64	Up-regulated	3.885	2.196e-58	AT1G21550	Calcium-binding EF-hand family protein LENGTH=155	GO:0005509 (calcium ion binding)
Niben101Scf09334g04009	0.14	0.21	0.05	1.99	1.79	1.97	Up-regulated	3.883	3.218e-15	AT3G17840	receptor-like kinase 902 LENGTH=647	GO:0004672 (protein kinase activity), GO:0005524 (ATP binding), GO:0006468 (protein phosphorylation), GO:0016772 (transferase activity, transferring phosphorus-containing groups)
Niben101Scf01228g04007	7.02	6.01	6.91	110.64	98.12	86.26	Up-regulated	3.882	9.719e-114	AT1G29050	Protein trichome birefringence-like 38
Niben101Scf01728g00003	0	0.55	0	2.74	1.86	2.28	Up-regulated	3.878	5.233e-09	AT1G79040	Photosystem II 10 kDa polypeptide, chloroplastic	GO:0009523 (photosystem II), GO:0009654 (photosystem II oxygen evolving complex), GO:0015979 (photosynthesis), GO:0042651 (thylakoid membrane)
Niben101Scf01365g06013	0.57	1.05	1.44	10.47	17.16	17.08	Up-regulated	3.861	1.67e-33	AT2G04890	Scarecrow-like protein 21
Niben101Scf02298g06013	2.65	1.6	2.26	33.99	30.79	29.41	Up-regulated	3.834	7.199e-59	AT1G11260	sugar transporter 1 LENGTH=522	GO:0005215 (transporter activity), GO:0016020 (membrane), GO:0016021 (integral component of membrane), GO:0022857 (transmembrane transporter activity), GO:0022891 (substrate-specific transmembrane transporter activity), GO:0055085 (transmembrane transport)
Niben101Scf00980g01002	17.07	20.68	18.36	215.5	341.63	236.54	Up-regulated	3.824	4.524e-96	AT2G41250	Haloacid dehalogenase-like hydrolase (HAD) superfamily protein LENGTH=290	GO:0008152 (metabolic process), GO:0016787 (hydrolase activity)
Niben101Scf05530g01002	0	0.19	0.13	1.96	1.29	1.09	Up-regulated	3.822	5.05e-11	AT5G57620	Cyclin-D-binding Myb-like transcription factor 1	GO:0003677 (DNA binding), GO:0003682 (chromatin binding)
Niben101Scf08606g00017	0.08	0.45	0.04	3	1.12	3.31	Up-regulated	3.818	7.058e-09	AT5G09530	Gamma-gliadin precursor, putative [Ricinus communis] gb|EEF39735.1| Gamma-gliadin precursor, putative [Ricinus communis]
Niben101Scf03221g02011	0.93	0.67	1.19	21.43	8.97	9.84	Up-regulated	3.817	5.089e-19	NA	CFE protein [Gossypium barbadense]
Niben101Scf09471g00002	0.99	1.8	1.11	17.88	18.59	17.19	Up-regulated	3.817	1.942e-38	AT1G53540	17.6 kDa class I heat shock protein
Niben101Scf03376g03004	7.07	1.26	5.1	92.68	55.31	45.39	Up-regulated	3.813	1.005e-19	AT4G33720	Cysteine-rich venom protein	GO:0005576 (extracellular region)
Niben101Scf04099g02011	0.63	0.86	0.75	10.49	10.84	9.84	Up-regulated	3.813	4.575e-107	AT4G24690	phosphatidylinositol kinase putative [Albugo laibachii Nc14]	GO:0005515 (protein binding), GO:0008270 (zinc ion binding)
Niben101Scf01052g01005	0.33	0.16	0.11	2.43	4.28	2.48	Up-regulated	3.806	1.093e-10	AT1G19610	Defensin-like protein 19	GO:0006952 (defense response)
Niben101Scf04430g03012	1.41	4.1	2.61	14.98	72.24	25.15	Up-regulated	3.805	6.681e-10	AT1G49700	conserved hypothetical protein [Ricinus communis] gb|EEF40628.1| conserved hypothetical protein [Ricinus communis]
Niben101Scf08936g06001	0	0.12	0.04	1.06	0.31	0.72	Up-regulated	3.802	1.995e-08	AT5G41040	HXXXD-type acyl-transferase family protein LENGTH=457	GO:0016747 (transferase activity, transferring acyl groups other than amino-acyl groups)
Niben101Scf09644g00009	2.16	2.4	2.34	51.41	12.14	32.6	Up-regulated	3.8	5.041e-21	AT5G15130	WRKY transcription factor 6	GO:0003700 (sequence-specific DNA binding transcription factor activity), GO:0006355 (regulation of transcription, DNA-templated), GO:0043565 (sequence-specific DNA binding)
Niben101Scf08804g02009	4.09	6.6	5.44	58.76	87.43	75.94	Up-regulated	3.798	2.831e-44	NA	product [Oryza sativa Japonica Group]
Niben101Scf00819g08011	3.05	0.88	1.21	24.7	23.65	25.17	Up-regulated	3.787	2.935e-34	AT3G56180	Protein LURP-one-related 14
Niben101Scf03363g01009	0.84	0.2	0.42	5.31	11.56	5.32	Up-regulated	3.786	5.057e-11	AT5G38280	Receptor-like protein kinase	GO:0004672 (protein kinase activity), GO:0005524 (ATP binding), GO:0006468 (protein phosphorylation), GO:0016772 (transferase activity, transferring phosphorus-containing groups)
Niben101Scf03263g08007	0.37	0.54	0.25	6.38	4.11	5.07	Up-regulated	3.779	1.836e-20	AT4G28703	RmlC-like cupins superfamily protein LENGTH=107
Niben101Scf03861g01001	0.54	0.63	0.59	10.88	6.36	7.1	Up-regulated	3.779	4.48e-25	AT1G14550	Peroxidase 5	GO:0004601 (peroxidase activity), GO:0006979 (response to oxidative stress), GO:0020037 (heme binding), GO:0055114 (oxidation-reduction process)
Niben101Scf00380g04001	0.29	0.25	0	1.6	3.38	2.47	Up-regulated	3.775	1.517e-11	AT5G49350	Glycine-rich protein family LENGTH=302
Niben101Scf07567g00001	0.5	0.97	0.39	12.43	5.31	6.89	Up-regulated	3.77	1.061e-17	AT1G55230	Transmembrane protein 45B
Niben101Scf01027g01015	3.3	1.84	2.45	31.62	41.35	32.94	Up-regulated	3.767	4.862e-55	AT1G01490	heavy metal transport/detoxification superfamily protein [Medicago truncatula]	GO:0030001 (metal ion transport), GO:0046872 (metal ion binding)
Niben101Scf12045g06025	12.94	10.33	12.1	248.61	117.33	114.86	Up-regulated	3.763	8.403e-41	AT3G04720	Wound-induced protein	GO:0042742 (defense response to bacterium), GO:0050832 (defense response to fungus)
Niben101Scf03473g01018	0.05	0.15	0.05	0.96	0.86	1.53	Up-regulated	3.753	9.87e-09	AT2G04890	GRAS family transcription factor LENGTH=490
Niben101Scf07400g01006	0.02	0	0.16	1.07	1.04	0.8	Up-regulated	3.753	9.78e-13	AT1G59740	Protein NRT1/ PTR FAMILY 4.3	GO:0005215 (transporter activity), GO:0006810 (transport), GO:0016020 (membrane)
Niben101Scf12314g00005	0.13	0	0.17	1.8	0.86	2.1	Up-regulated	3.75	1.824e-10	AT5G61430	NAC domain-containing protein 100	GO:0003677 (DNA binding), GO:0006355 (regulation of transcription, DNA-templated)
Niben101Scf06412g04015	1.19	1.91	0.83	19.58	18.35	13.08	Up-regulated	3.734	2.039e-21	NA	Unknown protein
Niben101Scf05982g01004	0.18	0	0.05	1.37	1.2	0.94	Up-regulated	3.733	3.442e-14	AT1G02010	Protein transport protein sec1	GO:0006904 (vesicle docking involved in exocytosis), GO:0016192 (vesicle-mediated transport)
Niben101Scf03037g01002	0.22	0.05	0.22	3.33	1.77	2.03	Up-regulated	3.732	1.88e-17	AT3G21190	BnaC05g30800D [Brassica napus]
Niben101Scf02349g03003	2.17	1.99	2.93	40.86	28.15	25.6	Up-regulated	3.725	2.49e-55	AT5G05340	Peroxidase 4	GO:0004601 (peroxidase activity), GO:0006979 (response to oxidative stress), GO:0020037 (heme binding), GO:0055114 (oxidation-reduction process)
Niben101Scf06825g00018	0.34	0.25	0.09	4.01	2.36	2.93	Up-regulated	3.725	1.717e-12	AT1G17860	Trypsin inhibitor	GO:0004866 (endopeptidase inhibitor activity)
Niben101Scf02164g01001	4.18	3.63	5.77	53.26	76.94	50.31	Up-regulated	3.721	4.711e-66	AT1G21000	PLATZ transcription factor family protein LENGTH=246
Niben101Scf02245g01017	0.35	0.28	0.04	4.64	1.92	2.25	Up-regulated	3.721	4.325e-11	AT5G37820	Aquaporin Z	GO:0005215 (transporter activity), GO:0006810 (transport), GO:0016020 (membrane)
Niben101Scf00542g07008	8.67	7.23	8.67	101.99	123.43	98.48	Up-regulated	3.718	1.318e-112	AT5G37540	Eukaryotic aspartyl protease family protein LENGTH=442	GO:0004190 (aspartic-type endopeptidase activity), GO:0006508 (proteolysis)
Niben101Scf04053g02008	0.55	0.32	0.11	3.52	4.42	5.52	Up-regulated	3.717	1.026e-13	AT2G14610	Cysteine-rich venom protein	GO:0005576 (extracellular region)
Niben101Scf00960g01013	0.2	0.2	0.08	3.53	1.58	1.24	Up-regulated	3.71	4.01e-11	AT5G09360	Laccase-14	GO:0005507 (copper ion binding), GO:0016491 (oxidoreductase activity), GO:0046274 (lignin catabolic process), GO:0048046 (apoplast), GO:0052716 (hydroquinone:oxygen oxidoreductase activity), GO:0055114 (oxidation-reduction process)
Niben101Scf02048g01009	0.64	0	0.26	5.13	3.85	4.7	Up-regulated	3.71	1.442e-16	AT5G47550	Cysteine proteinase inhibitor 5	GO:0004869 (cysteine-type endopeptidase inhibitor activity)
Niben101Scf02648g04009	2.36	1.36	1.96	32.3	19.65	23.3	Up-regulated	3.709	2.544e-60	AT3G10600	cationic amino acid transporter 7 LENGTH=584	GO:0003333 (amino acid transmembrane transport), GO:0006810 (transport), GO:0015171 (amino acid transmembrane transporter activity), GO:0016020 (membrane), GO:0055085 (transmembrane transport)
Niben101Scf00193g03004	0.3	0.34	0.51	4.7	6.29	4.23	Up-regulated	3.696	3.687e-37	AT5G39660	DOF zinc finger protein 1 LENGTH=194	GO:0003677 (DNA binding), GO:0006355 (regulation of transcription, DNA-templated)
Niben101Scf01534g02014	12.65	10.6	13	143.91	162.67	166.32	Up-regulated	3.691	1.586e-120	NA	Unknown protein
Niben101Scf00916g01010	2.49	2.28	2.25	33.24	27.84	29.61	Up-regulated	3.689	1.283e-159	NA	Unknown protein
Niben101Scf00539g05009	0.65	1.1	1.19	8.52	22.55	7.09	Up-regulated	3.688	1.105e-11	AT1G60420	Nucleoredoxin
Niben101Scf01453g02009	0.8	0.17	0.26	7.11	3.36	6.04	Up-regulated	3.688	1.623e-25	NA	transposon protein, putative, Mutator sub-class [Oryza sativa Japonica Group]
Niben101Scf03647g03023	1.33	1.93	0.87	20.84	11.51	19.63	Up-regulated	3.685	1.063e-27	AT3G54040	PAR1 protein LENGTH=183
Niben101Scf05955g03058	0.07	0.05	0.04	0.74	0.87	0.7	Up-regulated	3.678	8.229e-09	AT2G34250	Protein transport protein Sec61 subunit alpha	GO:0006541 (glutamine metabolic process), GO:0015031 (protein transport), GO:0016020 (membrane), GO:0016787 (hydrolase activity)
Niben101Scf01277g00002	0.83	0.65	0.7	9.91	11.39	6.81	Up-regulated	3.676	3.87e-35	AT5G61430	NAC domain-containing protein 100	GO:0003677 (DNA binding), GO:0006355 (regulation of transcription, DNA-templated)
Niben101Scf04117g09006	0.17	0	0.86	4.39	7.41	3.69	Up-regulated	3.676	7.197e-10	AT4G26570	Calcineurin B-like protein 3
Niben101Scf09044g01003	0.11	0.8	0.55	6.13	5.48	6.41	Up-regulated	3.675	6.305e-17	AT2G38870	Proteinase inhibitor I-A	GO:0004867 (serine-type endopeptidase inhibitor activity), GO:0009611 (response to wounding)
Niben101Scf01505g02019	0.27	0.79	0.27	5.14	4.62	7.22	Up-regulated	3.671	1.235e-08	AT1G72960	Protein ROOT HAIR DEFECTIVE 3 homolog 1
Niben101Scf01196g00003	1.87	1.56	1.3	16.55	21.58	22.04	Up-regulated	3.663	6.628e-54	AT2G01670	Nudix hydrolase 4	GO:0016787 (hydrolase activity)
Niben101Scf05029g02015	3.88	4.35	3.2	62.7	40.31	40.79	Up-regulated	3.663	6.063e-43	AT1G21550	Calcium-binding EF-hand family protein LENGTH=155	GO:0005509 (calcium ion binding)
Niben101Scf03121g04008	1.42	0.97	0.9	11.08	15.65	15.23	Up-regulated	3.657	6.939e-72	AT5G49910	Chaperone protein DnaK	GO:0005524 (ATP binding), GO:0006457 (protein folding), GO:0051082 (unfolded protein binding)
Niben101Scf00568g04054	0.5	0	0.5	6.89	3.92	3.28	Up-regulated	3.642	8.525e-12	AT1G15100	RING finger protein 44	GO:0005515 (protein binding), GO:0008270 (zinc ion binding)
Niben101Scf01146g02009	1.22	0.25	0.17	8.68	8.61	5.04	Up-regulated	3.636	5.065e-12	NA	conserved hypothetical protein [Ricinus communis] gb|EEF44247.1| conserved hypothetical protein [Ricinus communis]
Niben101Scf01634g06004	0.1	0.17	0.06	1.57	1.1	1.16	Up-regulated	3.634	7.521e-18	NA	conserved hypothetical protein [Ricinus communis] gb|EEF28535.1| conserved hypothetical protein [Ricinus communis]
Niben101Scf01066g02004	1.02	1.18	0.61	17.41	6.91	10.53	Up-regulated	3.631	1.204e-11	NA	Unknown protein
Niben101Scf02566g01004	1.44	0.45	0.62	9.61	13.04	10.4	Up-regulated	3.629	3.636e-28	AT2G25770	Polyketide cyclase/dehydrase and lipid transport superfamily protein LENGTH=167
Niben101Scf08918g02015	0.56	0.59	0.43	7.21	6.76	5.48	Up-regulated	3.626	2.186e-65	AT5G13460	IQ-domain 11 LENGTH=443	GO:0005515 (protein binding)
Niben101Scf06662g02015	0.2	0.29	0	1.98	2.01	1.75	Up-regulated	3.622	2.919e-13	AT2G45040	matrix metalloproteinase LENGTH=378	GO:0004222 (metalloendopeptidase activity), GO:0006508 (proteolysis), GO:0008237 (metallopeptidase activity), GO:0008270 (zinc ion binding), GO:0031012 (extracellular matrix)
Niben101Scf01534g00004	5.74	2.4	3.45	58.67	48.07	36.49	Up-regulated	3.612	4.744e-34	AT4G14746	MtN26 [Medicago truncatula]
Niben101Scf03309g08024	0.43	0.21	0.36	4.07	4.12	4.8	Up-regulated	3.606	9.158e-20	AT1G06330	Heavy metal transport/detoxification superfamily protein LENGTH=159	GO:0030001 (metal ion transport), GO:0046872 (metal ion binding)
Niben101Scf10336g03011	16.72	4.05	15.91	193.05	116.25	147.2	Up-regulated	3.602	2.875e-24	NA	Unknown protein
Niben101Scf03865g03002	3.11	1.72	2.08	35.71	21.73	27.24	Up-regulated	3.597	3.282e-45	AT5G11880	Ornithine decarboxylase	GO:0003824 (catalytic activity), GO:0006596 (polyamine biosynthetic process)
Niben101Scf01518g01001	0.61	0.59	0.68	7.34	8.54	7.31	Up-regulated	3.588	1.944e-28	AT1G25400	BnaA02g13840D [Brassica napus]
Niben101Scf15326g00005	0.18	0.06	0.09	1.07	1.54	1.72	Up-regulated	3.588	3.404e-11	AT3G07870	F-box protein	GO:0005515 (protein binding)
Niben101Scf03116g01002	0.35	0.4	0.9	10.49	5.35	4.65	Up-regulated	3.583	6.133e-15	AT3G02100	UDP-Glycosyltransferase superfamily protein LENGTH=464	GO:0008152 (metabolic process), GO:0016758 (transferase activity, transferring hexosyl groups)
Niben101Scf00294g00014	3.79	3.11	3.28	34.99	34.35	53.46	Up-regulated	3.58	4.412e-46	AT2G38900	Proteinase inhibitor I-B	GO:0004867 (serine-type endopeptidase inhibitor activity), GO:0009611 (response to wounding)
Niben101Scf07775g01006	0.07	0.14	0	0.88	0.62	0.94	Up-regulated	3.564	2.762e-10	AT3G25830	Terpenoid synthase 6	GO:0000287 (magnesium ion binding), GO:0008152 (metabolic process), GO:0010333 (terpene synthase activity), GO:0016829 (lyase activity)
Niben101Scf08621g03004	0.07	0.4	0.07	2.12	2.41	1.29	Up-regulated	3.564	2.25e-09	NA	Phospho-N-acetylmuramoyl-pentapeptide-transferase
Niben101Scf01147g01006	0.09	0.1	0.04	1.24	0.76	0.76	Up-regulated	3.563	2.302e-10	AT1G79860	Rho guanine nucleotide exchange factor 8	GO:0005089 (Rho guanyl-nucleotide exchange factor activity)
Niben101Scf00141g01002	1.04	2.51	1.26	18.65	17.56	18.14	Up-regulated	3.561	7.933e-32	AT2G26975	Copper transporter 1	GO:0005375 (copper ion transmembrane transporter activity), GO:0016021 (integral component of membrane), GO:0035434 (copper ion transmembrane transport)
Niben101Scf12290g01008	0.19	0	0.08	1.2	1.76	0.73	Up-regulated	3.561	2.171e-09	AT3G46670	UDP-Glycosyltransferase superfamily protein LENGTH=480	GO:0008152 (metabolic process), GO:0016758 (transferase activity, transferring hexosyl groups)
Niben101Scf08351g01002	3.47	2.07	1.93	42.9	23.91	21.07	Up-regulated	3.545	2.139e-28	AT2G38830	Tumor susceptibility gene 101 protein	GO:0006464 (cellular protein modification process), GO:0015031 (protein transport)
Niben101Scf05911g00004	1.32	0.46	0.44	13.15	5.07	8.38	Up-regulated	3.544	2.829e-13	AT2G38300	Two-component response regulator EHD1	GO:0003677 (DNA binding), GO:0003682 (chromatin binding)
Niben101Scf01320g03006	0.11	0.15	0.32	2.35	2.01	2.74	Up-regulated	3.54	4.977e-14	NA	Unknown protein
Niben101Scf03868g01013	0.14	0.12	0	1.11	0.94	0.95	Up-regulated	3.532	8.031e-13	AT3G02550	LOB domain-containing protein 41
Niben101Scf04110g01002	0.33	0.17	0.15	2.54	3.18	1.99	Up-regulated	3.525	6.279e-12	AT2G31130	BnaC04g13350D [Brassica napus]
Niben101Scf08455g00002	1.76	0.94	1.12	13.31	15.82	14.68	Up-regulated	3.514	6.42e-49	AT5G24280	Gamma-irradiation and mitomycin c induced 1, putative isoform 4 [Theobroma cacao] gb|EOY23567.1| Gamma-irradiation and mitomycin c induced 1, putative isoform 4 [Theobroma cacao]
Niben101Scf00530g04002	1.87	1.1	1.55	22.61	13.03	16.51	Up-regulated	3.505	2.944e-34	AT1G35910	Trehalose-phosphate phosphatase A	GO:0003824 (catalytic activity), GO:0005992 (trehalose biosynthetic process), GO:0008152 (metabolic process)
Niben101Scf09217g00012	1.18	0.7	1.12	10.06	13.76	10.75	Up-regulated	3.492	1.652e-71	AT5G17300	At5g37260-like protein [Solanum arcanum]	GO:0003677 (DNA binding), GO:0003682 (chromatin binding)
Niben101Scf00047g03001	3.92	0.84	2.07	24.59	28.52	25.69	Up-regulated	3.488	8.219e-25	AT3G21800	UDP-Glycosyltransferase superfamily protein LENGTH=467	GO:0008152 (metabolic process), GO:0016758 (transferase activity, transferring hexosyl groups)
Niben101Scf01318g01008	0.16	0.24	0.12	2.02	2.05	1.62	Up-regulated	3.476	8.802e-24	AT5G05730	Anthranilate synthase component 1	GO:0009058 (biosynthetic process), GO:0016833 (oxo-acid-lyase activity)
Niben101Scf01237g11010	7.4	7.05	6.84	98.13	65.42	72.2	Up-regulated	3.468	5.113e-66	AT5G05340	Peroxidase 4	GO:0004601 (peroxidase activity), GO:0006979 (response to oxidative stress), GO:0020037 (heme binding), GO:0055114 (oxidation-reduction process)
Niben101Scf02358g03018	0.32	0.1	0.21	2.61	2.47	2.35	Up-regulated	3.462	1.228e-20	AT2G38290	Ammonium transporter 3 member 1	GO:0008519 (ammonium transmembrane transporter activity), GO:0015696 (ammonium transport), GO:0016020 (membrane), GO:0072488 (ammonium transmembrane transport)
Niben101Scf07757g00001	2.29	3.99	2.22	39.19	27.64	24.66	Up-regulated	3.457	6.125e-36	NA	Proteinase inhibitor type-2	GO:0004867 (serine-type endopeptidase inhibitor activity)
Niben101Scf07382g01014	4.27	2.61	3.36	54.03	34.53	26.03	Up-regulated	3.453	5.459e-20	NA	Unknown protein
Niben101Scf00273g00010	0.02	0.1	0.02	0.42	0.53	0.33	Up-regulated	3.445	2.853e-09	NA	Unknown protein
Niben101Scf00890g01025	3.07	3.26	2.38	38.62	29.18	26.31	Up-regulated	3.441	2.996e-53	AT2G02360	F-box protein PP2-B1	GO:0005515 (protein binding)
Niben101Scf05437g04014	0.94	0.68	0.6	9.41	5.76	9.29	Up-regulated	3.441	1.724e-25	AT5G50200	High-affinity nitrate transporter 3.1	GO:0010167 (response to nitrate), GO:0015706 (nitrate transport)
Niben101Scf04379g01005	0.15	0	0.02	0.71	0.5	0.92	Up-regulated	3.439	4.442e-10	NA	Unknown protein
Niben101Scf09590g03004	0.36	0.24	0.3	3.06	5.22	1.74	Up-regulated	3.435	1.085e-14	AT5G17300	At5g37260-like protein [Solanum arcanum]	GO:0003677 (DNA binding), GO:0003682 (chromatin binding)
Niben101Scf05709g01018	0.47	0.18	0.39	4.47	3.36	3.75	Up-regulated	3.432	3.135e-33	AT1G79860	Rho guanine nucleotide exchange factor 8	GO:0005089 (Rho guanyl-nucleotide exchange factor activity)
Niben101Scf01789g03005	0.12	0.36	0.12	2.73	1.69	1.79	Up-regulated	3.429	1.718e-10	NA	Collagen alpha-2(I) chain
Niben101Scf06569g01013	7.64	5.55	8.75	54.92	115.91	67.31	Up-regulated	3.429	7.936e-36	AT4G39730	product [Oryza sativa Japonica Group]	GO:0005515 (protein binding)
Niben101Scf02145g09006	6.42	6.33	6.79	73.59	75	61.76	Up-regulated	3.426	5.559e-139	AT1G11910	Aspartic proteinase	GO:0004190 (aspartic-type endopeptidase activity), GO:0006508 (proteolysis), GO:0006629 (lipid metabolic process)
Niben101Scf01237g10010	8.11	4.25	5.08	73.32	49.59	65.77	Up-regulated	3.422	1.037e-49	AT5G07610	F-box protein	GO:0005515 (protein binding)
Niben101Scf01505g02031	0.1	0.44	0.4	4.16	2.51	3.45	Up-regulated	3.422	4.187e-10	AT1G72960	Protein ROOT HAIR DEFECTIVE 3
Niben101Scf14041g00001	0.17	0	0.12	1.62	1.03	0.95	Up-regulated	3.418	7.306e-12	AT1G77330	1-aminocyclopropane-1-carboxylate oxidase 5	GO:0016491 (oxidoreductase activity), GO:0016706 (oxidoreductase activity, acting on paired donors, with incorporation or reduction of molecular oxygen, 2-oxoglutarate as one donor, and incorporation of one atom each of oxygen into both donors), GO:0055114 (oxidation-reduction process)
Niben101Scf00425g03023	0.79	0.31	0.22	3.65	3.39	7.51	Up-regulated	3.412	2.74e-16	AT5G40010	ATP-dependent zinc metalloprotease FtsH 3	GO:0005524 (ATP binding)
Niben101Scf01219g06027	0.06	0.17	0.14	1.92	1.01	0.94	Up-regulated	3.406	2.438e-10	AT3G23510	Cyclopropane-fatty-acyl-phospholipid synthase LENGTH=867	GO:0008610 (lipid biosynthetic process)
Niben101Scf01926g05001	3.27	1.61	2.16	27.26	24.84	24.07	Up-regulated	3.405	1.253e-56	AT3G03800	Syntaxin-132	GO:0005515 (protein binding), GO:0016020 (membrane), GO:0016192 (vesicle-mediated transport)
Niben101Scf01061g07011	0.13	0.1	0.2	1.99	1.43	1.34	Up-regulated	3.392	5.457e-14	AT1G30700	FAD-binding Berberine family protein LENGTH=527	GO:0003824 (catalytic activity), GO:0008762 (UDP-N-acetylmuramate dehydrogenase activity), GO:0016491 (oxidoreductase activity), GO:0016614 (oxidoreductase activity, acting on CH-OH group of donors), GO:0050660 (flavin adenine dinucleotide binding), GO:0055114 (oxidation-reduction process)
Niben101Scf02372g00004	0.23	0.55	0.23	4.9	2.98	2.3	Up-regulated	3.387	1.737e-10	AT1G13530	Protein of unknown function (DUF1262) LENGTH=385
Niben101Scf00553g04003	5.48	4.92	2.86	49.46	49.63	39.12	Up-regulated	3.385	9.135e-31	NA	Unknown protein
Niben101Scf01811g01003	19.51	5.52	16.17	150.9	123.18	165.4	Up-regulated	3.379	5.204e-29	NA	Unknown protein
Niben101Scf00116g06001	0.2	0.24	0.03	2.72	0.65	1.46	Up-regulated	3.378	2.793e-07	AT4G20860	FAD-binding Berberine family protein LENGTH=530	GO:0003824 (catalytic activity), GO:0008762 (UDP-N-acetylmuramate dehydrogenase activity), GO:0016491 (oxidoreductase activity), GO:0016614 (oxidoreductase activity, acting on CH-OH group of donors), GO:0050660 (flavin adenine dinucleotide binding), GO:0055114 (oxidation-reduction process)
Niben101Scf01976g00014	1.74	0.82	0.89	10.32	12.44	13.86	Up-regulated	3.374	2.015e-26	AT4G21570	Transmembrane protein 184C
Niben101Scf03188g07004	0.2	0.34	0.18	3.44	1.64	2.27	Up-regulated	3.372	1.81e-16	AT3G01810	LSG [Saccharum hybrid cultivar]
Niben101Scf21560g01010	0.32	0.38	0.21	2.87	3.72	2.79	Up-regulated	3.367	1.763e-16	AT5G12020	18.8 kDa class II heat shock protein
Niben101Ctg06307g00001	12.56	8.05	14.73	115.42	125.86	128.83	Up-regulated	3.366	1.146e-59	AT4G37870	Phosphoenolpyruvate carboxykinase [ATP]	GO:0004611 (phosphoenolpyruvate carboxykinase activity), GO:0004612 (phosphoenolpyruvate carboxykinase (ATP) activity), GO:0005524 (ATP binding), GO:0006094 (gluconeogenesis), GO:0017076 (purine nucleotide binding)
Niben101Scf07058g04002	38.56	7.65	13.09	272.16	138.49	201.12	Up-regulated	3.365	1.71e-13	AT3G28580	P-loop containing nucleoside triphosphate hydrolases superfamily protein LENGTH=500	GO:0005524 (ATP binding)
Niben101Scf19922g00001	3	1.83	2.32	27.84	26.4	20.76	Up-regulated	3.356	2.091e-46	AT1G27290	BnaAnng21740D [Brassica napus]
Niben101Scf00526g03012	0.07	0	0.07	0.91	0.71	0.17	Up-regulated	3.349	0.0003172	AT4G38400	Expansin-like B1
Niben101Scf11980g03011	0.58	0.67	1.72	13.41	8.86	9.14	Up-regulated	3.348	2.899e-16	AT2G01300	BnaC02g33890D [Brassica napus]
Niben101Scf00892g00003	1.18	0.91	1.17	14.8	7.47	11.27	Up-regulated	3.335	1.671e-19	AT4G39720	VQ motif protein [Medicago truncatula]
Niben101Scf00253g03001	0.09	0	0	0.27	0.59	0.23	Up-regulated	3.328	1.866e-05	AT5G54510	Auxin-responsive GH3 family protein LENGTH=612
Niben101Scf03227g05014	0.07	0.11	0.11	1.23	0.91	0.88	Up-regulated	3.328	6.706e-10	AT1G27870	RNA-directed DNA polymerase (Reverse transcriptase); Ribonuclease H [Medicago truncatula]	GO:0003676 (nucleic acid binding), GO:0004523 (RNA-DNA hybrid ribonuclease activity)
Niben101Scf13180g00001	0.95	0	0.24	5.68	3.57	4.2	Up-regulated	3.322	2.111e-10	NA	conserved hypothetical protein [Ricinus communis] gb|EEF33835.1| conserved hypothetical protein [Ricinus communis]
Niben101Scf09417g00002	1.23	1.21	1.16	10.38	15.03	10.74	Up-regulated	3.321	4.229e-40	AT1G51130	Non-structural maintenance of chromosomes element 4 homolog A	GO:0005634 (nucleus), GO:0006281 (DNA repair), GO:0030915 (Smc5-Smc6 complex)
Niben101Scf03481g01032	0.9	0.34	0.64	5.13	7.54	6.74	Up-regulated	3.318	3.024e-24	AT2G36660	Polyadenylate-binding protein 1	GO:0000166 (nucleotide binding), GO:0003676 (nucleic acid binding), GO:0003723 (RNA binding)
Niben101Scf07245g00011	0.5	0.5	0.42	5.47	3.06	5.73	Up-regulated	3.315	4.667e-19	NA	Unknown protein
Niben101Scf04122g04002	1.5	5.89	2.77	30.57	38.44	27.74	Up-regulated	3.313	2.31e-17	AT4G10265	wound-responsive family protein [Medicago truncatula]
Niben101Scf31568g00007	0.3	0.29	0.1	2.46	2.06	2.24	Up-regulated	3.31	3.601e-12	NA	myb-like DNA-binding domain, shaqkyf class protein [Medicago truncatula]	GO:0003677 (DNA binding)
Niben101Scf02217g03004	1.74	1.13	1.05	17.2	11.64	10.38	Up-regulated	3.307	1.269e-32	AT4G26270	ATP-dependent 6-phosphofructokinase	GO:0003872 (6-phosphofructokinase activity), GO:0006002 (fructose 6-phosphate metabolic process), GO:0006096 (glycolytic process)
Niben101Scf05487g01007	0.37	0.09	0.12	2.25	2.09	1.94	Up-regulated	3.303	2.049e-10	NA	Unknown protein
Niben101Scf05824g00001	4.77	4.99	7.56	81.45	40.12	49.92	Up-regulated	3.3	1.387e-30	AT2G39030	GCN5 family acetyltransferase [Burkholderia sp. MP-1]	GO:0008080 (N-acetyltransferase activity)
Niben101Scf12994g02001	0.11	0.06	0.08	0.89	1.1	0.67	Up-regulated	3.299	4.347e-09	AT3G18550	Transcription factor CYCLOIDEA
Niben101Scf04083g01024	0.51	0.54	0.74	7.24	6.4	4.2	Up-regulated	3.297	9.476e-20	AT5G53030	BnaC07g40990D [Brassica napus]
Niben101Scf03739g05005	18.25	22.23	18.58	253.02	147.96	177.04	Up-regulated	3.293	1.706e-57	AT3G56400	WRKY transcription factor 55	GO:0003700 (sequence-specific DNA binding transcription factor activity), GO:0006355 (regulation of transcription, DNA-templated), GO:0043565 (sequence-specific DNA binding)
Niben101Scf03641g07005	0.45	0.16	0.28	1.81	3.01	4.26	Up-regulated	3.271	2.019e-17	AT1G31880	Protein BREVIS RADIX
Niben101Scf00539g05008	0.51	0.53	0.87	6.29	7.77	4.86	Up-regulated	3.266	3.946e-18	AT1G60420	Nucleoredoxin
Niben101Scf10199g00003	0.23	0.67	0.34	3.7	3	4.92	Up-regulated	3.266	2.625e-10	AT1G19610	Defensin-like protein 19	GO:0006952 (defense response)
Niben101Scf06093g00011	16.41	12.48	10.21	132.07	148.75	92.88	Up-regulated	3.253	2.538e-48	NA	Unknown protein
Niben101Scf06295g01005	0.24	0.23	0.16	3.14	2.05	0.97	Up-regulated	3.253	3.778e-09	AT5G48930	HXXXD-type acyl-transferase family protein LENGTH=443	GO:0016747 (transferase activity, transferring acyl groups other than amino-acyl groups)
Niben101Scf00579g00003	1.51	0.19	0.72	10.52	7.17	6.6	Up-regulated	3.252	1.515e-13	AT5G37820	Aquaporin Z	GO:0005215 (transporter activity), GO:0006810 (transport), GO:0016020 (membrane)
Niben101Scf08606g00016	0.87	0.69	0.45	8.04	3.52	7.58	Up-regulated	3.25	1.466e-18	AT5G09530	cell surface protein [Lactobacillus plantarum]
Niben101Scf11291g01002	10.13	8.6	11.65	100.88	100.71	89.2	Up-regulated	3.25	1.423e-107	AT5G25280	serine-rich protein-related LENGTH=220
Niben101Scf00449g06008	5.27	4.31	3.26	30.9	60.02	30.82	Up-regulated	3.244	2.884e-32	AT3G12580	Heat shock 70 kDa protein
Niben101Scf12431g00009	3.71	1.9	4.52	39.72	28.31	29.63	Up-regulated	3.244	1.367e-20	AT5G47650	Nudix hydrolase 2	GO:0016787 (hydrolase activity)
Niben101Scf14958g00043	0.4	0.34	0.33	4.58	1.72	3.88	Up-regulated	3.242	5.741e-13	AT5G41040	HXXXD-type acyl-transferase family protein LENGTH=457	GO:0016747 (transferase activity, transferring acyl groups other than amino-acyl groups)
Niben101Scf07250g00011	3.99	1.29	1.55	24.1	22.54	20.95	Up-regulated	3.239	1.294e-19	NA	Unknown protein
Niben101Scf02486g01010	0.33	0.08	0.06	2.03	1.74	1.05	Up-regulated	3.237	6.614e-09	AT1G09560	Germin-like protein 5-1	GO:0030145 (manganese ion binding), GO:0045735 (nutrient reservoir activity)
Niben101Scf03486g02008	0.72	0.34	0.51	5.67	4.07	5.56	Up-regulated	3.236	4.961e-27	AT1G02010	Protein transport protein sec1	GO:0006904 (vesicle docking involved in exocytosis), GO:0016192 (vesicle-mediated transport)
Niben101Scf01400g00014	209.32	92	107.33	1236.09	1425.43	1188.67	Up-regulated	3.235	1.917e-34	AT4G11650	Thaumatin-like protein
Niben101Scf00063g08002	1.42	0.94	1.54	14.55	12.49	10.44	Up-regulated	3.23	1.214e-41	AT5G61440	Thioredoxin	GO:0006662 (glycerol ether metabolic process), GO:0015035 (protein disulfide oxidoreductase activity), GO:0045454 (cell redox homeostasis)
Niben101Scf02890g00010	0.7	0.34	0.35	6.08	2.89	4.71	Up-regulated	3.228	2.816e-10	AT1G13510	Protein of unknown function (DUF1262) LENGTH=380
Niben101Scf04939g01006	0.9	0.87	1.09	11.71	6.62	8.92	Up-regulated	3.228	3.336e-17	AT2G45760	BON1-associated-like protein [Medicago truncatula]	GO:0005515 (protein binding)
Niben101Scf09825g01008	0.91	0.72	0.41	6.5	4.73	8	Up-regulated	3.225	1.827e-15	AT5G34850	Purple acid phosphatase 1	GO:0016787 (hydrolase activity)
Niben101Scf11199g00006	1.01	0.63	1.24	10.19	9.62	7.82	Up-regulated	3.223	1.22e-35	AT2G05940	Protein kinase superfamily protein LENGTH=462	GO:0004672 (protein kinase activity), GO:0004674 (protein serine/threonine kinase activity), GO:0005524 (ATP binding), GO:0006468 (protein phosphorylation), GO:0016772 (transferase activity, transferring phosphorus-containing groups)
Niben101Scf08020g01008	0.67	0.52	0.46	9.46	2.95	3.17	Up-regulated	3.222	2.805e-09	AT2G36020	Receptor expression-enhancing protein 4
Niben101Scf16022g02004	4.81	4.15	4.7	37.84	58.12	31.81	Up-regulated	3.219	3.089e-42	AT4G22920	Protein STAY-GREEN, chloroplastic
Niben101Scf01300g02011	0.47	0.27	0.6	4.14	5.41	3.47	Up-regulated	3.209	4.685e-18	AT2G16890	UDP-Glycosyltransferase superfamily protein LENGTH=478	GO:0008152 (metabolic process), GO:0016758 (transferase activity, transferring hexosyl groups)
Niben101Scf00887g04011	0.1	0.1	0.08	1.42	0.58	0.58	Up-regulated	3.205	2.596e-09	AT3G47570	Receptor-like protein kinase 2	GO:0004672 (protein kinase activity), GO:0004674 (protein serine/threonine kinase activity), GO:0005515 (protein binding), GO:0005524 (ATP binding), GO:0006468 (protein phosphorylation), GO:0016772 (transferase activity, transferring phosphorus-containing groups)
Niben101Scf01453g11005	0.53	0.24	0.45	4.62	2.61	4.48	Up-regulated	3.205	3.163e-16	AT5G64750	Ethylene-responsive transcription factor 1	GO:0003677 (DNA binding), GO:0003700 (sequence-specific DNA binding transcription factor activity), GO:0006355 (regulation of transcription, DNA-templated)
Niben101Scf02210g07010	0.37	0.27	0.09	1.72	3.21	1.96	Up-regulated	3.191	3.424e-09	NA	Unknown protein
Niben101Scf08168g00003	0.63	1.27	0.25	7.78	5.06	5.68	Up-regulated	3.189	7.962e-12	NA	Unknown protein
Niben101Scf01817g00003	0.98	0.94	1.3	13.71	8.7	7.59	Up-regulated	3.183	2.699e-13	AT5G41761	unknown protein; BEST Arabidopsis thaliana protein match is: unknown protein . LENGTH=109
Niben101Scf00059g00007	0.25	0.2	0.47	3.75	2.02	2.86	Up-regulated	3.18	1.157e-15	AT3G09520	exocyst subunit exo70 family protein H4 LENGTH=628	GO:0000145 (exocyst), GO:0006887 (exocytosis)
Niben101Scf00163g09011	0.79	0.93	1.09	8.09	10.55	7.05	Up-regulated	3.178	1.178e-29	AT1G28710	Nucleotide-diphospho-sugar transferase family protein LENGTH=340
Niben101Scf08963g02003	1.11	0.64	1.05	9.28	8.96	7.89	Up-regulated	3.174	1.07e-28	AT4G21500	transmembrane protein, putative [Medicago truncatula]
Niben101Scf01008g01008	16.97	19.46	16.04	145.59	166	158.83	Up-regulated	3.165	6.284e-27	AT2G33830	Dormancy/auxin associated family protein LENGTH=108
Niben101Scf14118g00011	0.86	0.23	0.39	5.03	4.79	4.34	Up-regulated	3.161	5.129e-16	AT1G68320	Cyclin-D-binding Myb-like transcription factor 1	GO:0003677 (DNA binding), GO:0003682 (chromatin binding)
Niben101Scf25069g01006	0.03	0	0	0.16	0.04	0.18	Up-regulated	3.157	0.01226	AT2G38110	Glycerol-3-phosphate 2-O-acyltransferase 6	GO:0008152 (metabolic process), GO:0016746 (transferase activity, transferring acyl groups)
Niben101Scf03390g14019	2.15	1.65	1.94	12.94	19.28	19.25	Up-regulated	3.156	9.235e-69	AT4G02110	BRCT domain-containing protein
Niben101Scf01241g01001	0.12	0.4	0.3	3.27	0.83	3.11	Up-regulated	3.154	2.637e-08	NA	Unknown protein
Niben101Scf05154g01013	0.7	0.25	0.81	6.71	5.77	4.18	Up-regulated	3.154	6.48e-20	AT5G53030	BnaC07g40990D [Brassica napus]
Niben101Scf01153g00013	0.07	0.05	0	0.27	0.58	0.3	Up-regulated	3.151	0.001184	AT2G19800	Inositol oxygenase 2	GO:0005506 (iron ion binding), GO:0005737 (cytoplasm), GO:0019310 (inositol catabolic process), GO:0050113 (inositol oxygenase activity), GO:0055114 (oxidation-reduction process)
Niben101Scf05202g00004	0.19	0.11	0.46	2.63	1.45	3.09	Up-regulated	3.149	1.907e-10	NA	glutamic acid-rich protein [Solanum berthaultii]
Niben101Scf00087g06002	0.53	0.13	0.84	5.09	4.26	4.73	Up-regulated	3.148	7.983e-14	AT5G61260	plant calmodulin-binding-like protein [Medicago truncatula]	GO:0005516 (calmodulin binding)
Niben101Scf01640g01003	0.13	0.39	0	1.48	1.48	1.26	Up-regulated	3.144	1.712e-07	NA	Isoleucine--tRNA ligase
Niben101Scf01602g06014	0.53	0	0	2.17	1.63	1.68	Up-regulated	3.142	2.429e-07	NA	transketolase [Ureaplasma urealyticum]
Niben101Scf02816g14006	2	1.02	0.96	14.97	10.36	10.2	Up-regulated	3.139	3.215e-25	NA	Unknown protein
Niben101Scf05373g01004	3.17	3.37	2.32	36.3	22.43	18.63	Up-regulated	3.134	3.232e-21	AT2G28710	Zinc finger protein 1	GO:0046872 (metal ion binding)
Niben101Scf07563g02007	1.12	0.54	0.37	7.04	6.33	5.41	Up-regulated	3.132	6.914e-11	AT4G34135	UDP-glucosyltransferase 73B2 LENGTH=483	GO:0008152 (metabolic process), GO:0016758 (transferase activity, transferring hexosyl groups)
Niben101Scf06408g03002	0.24	0.14	0.24	2.96	0.93	1.74	Up-regulated	3.126	2.757e-08	AT1G58330	TGACG-sequence-specific DNA-binding protein TGA-2.1	GO:0006351 (transcription, DNA-templated), GO:0043565 (sequence-specific DNA binding)
Niben101Scf05948g04005	1.24	1.05	1.17	12.46	10.56	7.33	Up-regulated	3.125	3.524e-37	AT4G32300	receptor-like protein kinase 4 LENGTH=818	GO:0004672 (protein kinase activity), GO:0004674 (protein serine/threonine kinase activity), GO:0005524 (ATP binding), GO:0006468 (protein phosphorylation), GO:0016772 (transferase activity, transferring phosphorus-containing groups)
Niben101Scf00301g03001	0.14	0	0.14	1.04	0.7	1	Up-regulated	3.118	5.244e-06	AT5G06839	bZIP transcription factor family protein LENGTH=460	GO:0003700 (sequence-specific DNA binding transcription factor activity), GO:0006351 (transcription, DNA-templated), GO:0006355 (regulation of transcription, DNA-templated), GO:0043565 (sequence-specific DNA binding)
Niben101Scf19171g01026	0.15	0.66	0.27	3.08	3.07	2.63	Up-regulated	3.117	1.755e-15	AT3G22880	DNA repair and recombination protein RadA	GO:0000166 (nucleotide binding), GO:0003677 (DNA binding), GO:0005524 (ATP binding), GO:0005634 (nucleus), GO:0006259 (DNA metabolic process), GO:0007131 (reciprocal meiotic recombination), GO:0008094 (DNA-dependent ATPase activity)
Niben101Scf01177g04031	2.43	1.51	1.96	21.6	10.27	20.45	Up-regulated	3.115	3.881e-19	AT5G51190	Ethylene-responsive transcription factor 5	GO:0003677 (DNA binding), GO:0003700 (sequence-specific DNA binding transcription factor activity), GO:0006355 (regulation of transcription, DNA-templated)
Niben101Scf00311g05015	0.52	0.28	0.45	4.31	3.97	3.02	Up-regulated	3.104	3.99e-15	AT5G26830	Threonine--tRNA ligase	GO:0000166 (nucleotide binding), GO:0004812 (aminoacyl-tRNA ligase activity), GO:0004829 (threonine-tRNA ligase activity), GO:0005524 (ATP binding), GO:0005737 (cytoplasm), GO:0006418 (tRNA aminoacylation for protein translation), GO:0006435 (threonyl-tRNA aminoacylation)
Niben101Scf08947g01011	0.75	0.97	0.58	6.31	7.09	6.22	Up-regulated	3.103	1.344e-19	AT5G57510	conserved hypothetical protein [Ricinus communis] gb|EEF46789.1| conserved hypothetical protein [Ricinus communis]
Niben101Scf00090g02002	0.45	1.15	0.55	5.93	6.11	5.8	Up-regulated	3.099	2.439e-24	AT1G45249	abscisic acid responsive element-binding factor 1 LENGTH=403	GO:0003700 (sequence-specific DNA binding transcription factor activity), GO:0006355 (regulation of transcription, DNA-templated), GO:0043565 (sequence-specific DNA binding)
Niben101Scf02664g01004	0.18	0.06	0.13	0.73	1.26	1.5	Up-regulated	3.094	8.496e-08	AT1G71930	NAC domain-containing protein 7	GO:0003677 (DNA binding), GO:0006355 (regulation of transcription, DNA-templated)
Niben101Scf02849g07012	0.07	0.04	0.1	0.73	0.57	0.61	Up-regulated	3.091	2.127e-09	AT2G26560	Patatin-like protein 3	GO:0006629 (lipid metabolic process), GO:0008152 (metabolic process)
Niben101Scf06424g02024	11.19	12.12	11.07	125.18	77.54	88.97	Up-regulated	3.087	3.076e-50	AT1G17860	kunitz trypsin inhibitor 1 LENGTH=215	GO:0004866 (endopeptidase inhibitor activity)
Niben101Scf16660g01015	0.56	0.28	0.29	3.13	3.58	3.1	Up-regulated	3.087	5.046e-28	AT1G73920	Lipase member M	GO:0006629 (lipid metabolic process)
Niben101Scf03449g01008	3.92	3.2	3.99	44.14	22.69	28.33	Up-regulated	3.086	2.095e-23	AT1G59590	BnaCnng37810D [Brassica napus]
Niben101Scf00206g00009	1.21	0.29	0	5.14	3.42	5.33	Up-regulated	3.085	8.931e-08	NA	OsI_02421 [Oryza sativa Indica Group] dbj|BAH91149.1| [Oryza sativa Japonica Group]
Niben101Scf08546g05005	8.48	6.47	7.09	88.85	53.94	44.7	Up-regulated	3.082	2.224e-28	AT5G07580	Ethylene-responsive transcription factor 5	GO:0003677 (DNA binding), GO:0003700 (sequence-specific DNA binding transcription factor activity), GO:0006355 (regulation of transcription, DNA-templated)
Niben101Scf03236g03019	0.15	0.09	0.21	1.66	1.12	1.27	Up-regulated	3.076	3.64e-15	AT5G39785	DUF1666 family protein [Medicago truncatula]
Niben101Scf06637g00012	35.34	19.54	35.27	255.64	214.74	290.03	Up-regulated	3.073	2.576e-36	AT4G37870	Phosphoenolpyruvate carboxykinase [ATP]	GO:0004611 (phosphoenolpyruvate carboxykinase activity), GO:0004612 (phosphoenolpyruvate carboxykinase (ATP) activity), GO:0005524 (ATP binding), GO:0006094 (gluconeogenesis), GO:0017076 (purine nucleotide binding)
Niben101Scf06752g02005	0.16	0.47	0.4	2.52	4.02	2.15	Up-regulated	3.066	9.842e-09	NA	Transcription initiation factor IIB
Niben101Scf07423g01003	1.72	0.36	1.72	14.48	11.24	9	Up-regulated	3.066	1.164e-12	NA	Unknown protein
Niben101Scf04901g00018	0.33	0	0.53	3.47	2.51	2.1	Up-regulated	3.064	3.886e-10	AT2G05910	Protein LURP-one-related 6
Niben101Scf03365g05027	1.36	0.9	1.29	15.53	6.15	8.04	Up-regulated	3.053	6.296e-24	AT4G08850	Receptor-like protein kinase 2	GO:0004672 (protein kinase activity), GO:0005515 (protein binding), GO:0005524 (ATP binding), GO:0006468 (protein phosphorylation), GO:0016772 (transferase activity, transferring phosphorus-containing groups)
Niben101Scf02033g00003	1.88	1.42	1.52	13.08	14.1	13.18	Up-regulated	3.048	9.782e-76	AT2G45590	Receptor-like protein kinase	GO:0004672 (protein kinase activity), GO:0004674 (protein serine/threonine kinase activity), GO:0005524 (ATP binding), GO:0006468 (protein phosphorylation), GO:0016772 (transferase activity, transferring phosphorus-containing groups)
Niben101Scf02792g03029	0.16	0.24	0.12	1.32	1.39	1.61	Up-regulated	3.046	2.685e-10	AT2G38760	Annexin D3	GO:0005509 (calcium ion binding), GO:0005544 (calcium-dependent phospholipid binding)
Niben101Scf04079g02015	0.32	0.31	0.32	2.73	2.79	2.69	Up-regulated	3.046	2.589e-09	AT1G20140	SKP1-like protein 4	GO:0006511 (ubiquitin-dependent protein catabolic process)
Niben101Scf01390g01001	0.35	0	0.23	1.72	2.18	1.52	Up-regulated	3.045	3.675e-10	AT3G44510	alpha/beta-Hydrolases superfamily protein LENGTH=325
Niben101Scf07475g00009	0.63	0.84	0.95	5.41	7.25	7.35	Up-regulated	3.043	3.401e-32	AT1G21410	F-box/LRR-repeat protein 2	GO:0005515 (protein binding)
Niben101Scf07162g04017	4.11	2.61	3.84	36.49	25.13	27.86	Up-regulated	3.041	9.289e-23	NA	CDP-diacylglycerol--glycerol-3-phosphate 3-phosphatidyltransferase, putative [Theobroma cacao] gb|EOY00322.1| CDP-diacylglycerol--glycerol-3-phosphate 3-phosphatidyltransferase, putative [Theobroma cacao]
Niben101Scf04038g03001	1.71	1.86	2.56	19.67	18.1	13.2	Up-regulated	3.028	4.007e-16	NA	Unknown protein
Niben101Scf04989g03001	3.59	2.15	3.2	24.93	26.5	22.65	Up-regulated	3.027	1.999e-58	AT5G53870	Early nodulin-like protein 2	GO:0009055 (electron carrier activity)
Niben101Scf03462g04002	1.44	1.03	1.26	10.95	10.83	9.01	Up-regulated	3.026	2.309e-76	AT3G54010	Peptidyl-prolyl cis-trans isomerase	GO:0005515 (protein binding), GO:0006457 (protein folding)
Niben101Scf17394g00001	1.99	1.54	1.85	19.01	13.16	12.05	Up-regulated	3.019	2.185e-24	AT3G60580	Zinc finger protein 1	GO:0046872 (metal ion binding)
Niben101Scf06910g05004	40.27	29.38	35.32	228.59	318.46	294.07	Up-regulated	3.001	1.853e-56	AT2G39800	Gamma-glutamyl phosphate reductase	GO:0003824 (catalytic activity), GO:0004349 (glutamate 5-kinase activity), GO:0004350 (glutamate-5-semialdehyde dehydrogenase activity), GO:0005737 (cytoplasm), GO:0006561 (proline biosynthetic process), GO:0008152 (metabolic process), GO:0016491 (oxidoreductase activity), GO:0016620 (oxidoreductase activity, acting on the aldehyde or oxo group of donors, NAD or NADP as acceptor), GO:0055114 (oxi…
Niben101Scf00815g00012	48.86	32.79	32.85	285.37	319.78	306.98	Up-regulated	2.993	3.572e-60	AT3G50940	ATP-dependent zinc metalloprotease FtsH	GO:0005524 (ATP binding)
Niben101Scf09559g03004	0.6	0.29	0.53	3.63	4.1	3.97	Up-regulated	2.992	7.244e-18	AT2G31130	BnaC04g13350D [Brassica napus]
Niben101Scf06394g08018	0.54	0.74	0.54	6.86	3.59	4.04	Up-regulated	2.991	9.341e-11	AT5G38200	Class I glutamine amidotransferase-like superfamily protein LENGTH=436	GO:0006541 (glutamine metabolic process), GO:0016787 (hydrolase activity)
Niben101Scf11999g00010	0.27	0.16	0.21	1.55	1.75	2.1	Up-regulated	2.991	1.527e-10	AT3G49940	LOB domain-containing protein 38
Niben101Scf01764g00014	0.41	2.37	0.41	7.23	7.97	7.71	Up-regulated	2.99	4.446e-09	NA	OsI_02421 [Oryza sativa Indica Group] dbj|BAH91149.1| [Oryza sativa Japonica Group]
Niben101Scf01235g00019	0.22	0.14	0.28	2.69	1.34	1.18	Up-regulated	2.982	1.795e-09	AT4G26270	ATP-dependent 6-phosphofructokinase	GO:0003872 (6-phosphofructokinase activity), GO:0005524 (ATP binding), GO:0006002 (fructose 6-phosphate metabolic process), GO:0006096 (glycolytic process)
Niben101Scf05132g03012	2.8	1.69	0.23	13.46	13.08	11.18	Up-regulated	2.981	1.271e-11	AT2G02360	F-box protein PP2-B1
Niben101Scf00508g10011	2.27	0	0.23	6.56	7.11	8.6	Up-regulated	2.98	2.423e-08	AT3G57230	MADS-box transcription factor 21	GO:0003677 (DNA binding), GO:0046983 (protein dimerization activity)
Niben101Scf02017g03004	0.09	0	0.09	0.98	0.46	0.33	Up-regulated	2.98	0.005364	AT1G65620	LOB domain-containing protein 6
Niben101Scf04319g04016	1.23	1.79	1.96	15.85	13.81	9.93	Up-regulated	2.976	3.696e-12	NA	Unknown protein
Niben101Scf34790g00006	0.98	0.81	0.28	5.58	7.28	3.52	Up-regulated	2.972	3.197e-09	AT4G16820	Phospholipase A1-II 2
Niben101Scf08002g01016	0.14	0.21	0.05	1.29	0.82	0.97	Up-regulated	2.963	5.114e-07	AT5G39380	Plant calmodulin-binding protein-related LENGTH=507	GO:0005516 (calmodulin binding)
Niben101Scf04192g00015	0.06	0.05	0	0.42	0.12	0.36	Up-regulated	2.961	0.0005021	AT4G16745	Exostosin family protein LENGTH=589
Niben101Scf01049g03007	0.15	0.04	0	0.52	0.49	0.59	Up-regulated	2.96	8.192e-07	AT3G18830	Inner membrane metabolite transport protein YgcS	GO:0005215 (transporter activity), GO:0016020 (membrane), GO:0016021 (integral component of membrane), GO:0022857 (transmembrane transporter activity), GO:0022891 (substrate-specific transmembrane transporter activity), GO:0055085 (transmembrane transport)
Niben101Scf06436g00006	4.29	4.53	5.27	45.23	33.74	30.33	Up-regulated	2.953	9.167e-59	AT2G46660	Cytochrome P450 superfamily protein LENGTH=513	GO:0005506 (iron ion binding), GO:0016705 (oxidoreductase activity, acting on paired donors, with incorporation or reduction of molecular oxygen), GO:0020037 (heme binding), GO:0055114 (oxidation-reduction process)
Niben101Scf08977g00004	0.3	0.15	0.29	2.38	1.72	1.89	Up-regulated	2.953	4.854e-32	AT1G49320	BURP domain-containing protein 3
Niben101Scf02792g02012	12.89	8.6	7.37	53.73	99.91	69.78	Up-regulated	2.949	2.399e-28	AT2G38750	Annexin D4	GO:0005509 (calcium ion binding), GO:0005544 (calcium-dependent phospholipid binding)
Niben101Scf06822g02009	0.31	0.25	0.34	3.41	1.51	2.15	Up-regulated	2.948	2.889e-11	AT2G35270	Predicted AT-hook DNA-binding family protein LENGTH=292
Niben101Scf11552g02001	8.68	5.59	5.45	54	52.89	45.45	Up-regulated	2.943	4.06e-56	AT4G28500	NAC domain containing protein 73 LENGTH=305	GO:0003677 (DNA binding), GO:0006355 (regulation of transcription, DNA-templated)
Niben101Scf10556g00029	1.33	1.43	0.91	7.09	12.06	8.68	Up-regulated	2.935	1.244e-41	AT3G12320	BnaC09g48160D [Brassica napus]
Niben101Scf05078g08009	0.44	0.29	0.52	3.57	3.15	3.24	Up-regulated	2.931	5.876e-20	AT3G11440	Cyclin-D-binding Myb-like transcription factor 1	GO:0003677 (DNA binding), GO:0003682 (chromatin binding)
Niben101Scf00595g08043	2.43	2.52	2.56	22.35	25.12	9.72	Up-regulated	2.927	5.998e-22	AT3G48990	Acetyl-coenzyme A synthetase	GO:0003824 (catalytic activity), GO:0008152 (metabolic process)
Niben101Scf03202g13012	1.06	1.59	1.16	12.79	7.33	8.51	Up-regulated	2.926	6.314e-23	AT5G17490	GRAS family transcription factor LENGTH=483
Niben101Scf01507g00004	2.66	2.97	2.17	21.86	19.08	17.8	Up-regulated	2.925	7.102e-54	AT4G18170	WRKY transcription factor 1	GO:0003700 (sequence-specific DNA binding transcription factor activity), GO:0006355 (regulation of transcription, DNA-templated), GO:0043565 (sequence-specific DNA binding)
Niben101Scf31173g00004	0.92	0.89	0.82	11.01	4.15	4.88	Up-regulated	2.925	1.155e-15	AT2G14960	Indole-3-acetic acid-amido synthetase GH3.3
Niben101Scf02222g00005	9.45	9.58	9.57	97.46	58.46	60.5	Up-regulated	2.92	4.628e-41	AT5G36970	Late embryogenesis abundant (LEA) hydroxyproline-rich glycoprotein family LENGTH=252
Niben101Ctg14421g00002	3.19	4.94	2.67	37.33	24.63	18.52	Up-regulated	2.919	5.487e-21	AT3G02550	LOB domain-containing protein 41
Niben101Scf00286g01001	0	0.35	0.24	0.85	2.16	1.33	Up-regulated	2.917	8.902e-07	AT3G23000	CBL-interacting protein kinase 9	GO:0004672 (protein kinase activity), GO:0004674 (protein serine/threonine kinase activity), GO:0005524 (ATP binding), GO:0006468 (protein phosphorylation), GO:0007165 (signal transduction), GO:0016772 (transferase activity, transferring phosphorus-containing groups)
Niben101Scf00744g08013	0.05	0.24	0.22	1.39	1.06	1.37	Up-regulated	2.915	2.882e-07	NA	Unknown protein
Niben101Scf01388g00004	21.9	13.7	15.25	120.86	111.49	150.45	Up-regulated	2.91	6.794e-50	AT4G02390	Poly [ADP-ribose] polymerase 2	GO:0003950 (NAD+ ADP-ribosyltransferase activity), GO:0006471 (protein ADP-ribosylation)
Niben101Scf01607g06019	3.3	2.56	2.51	20.69	19.95	22.49	Up-regulated	2.906	7.244e-65	AT2G31130	BnaC04g13350D [Brassica napus]
Niben101Scf02812g03006	0.39	0.43	0.81	5.85	3.2	3.36	Up-regulated	2.904	1.851e-13	AT2G17500	Auxin efflux carrier family protein LENGTH=396	GO:0016021 (integral component of membrane), GO:0055085 (transmembrane transport)
Niben101Scf08175g01003	1.1	0.32	0.8	8.29	2.01	7.02	Up-regulated	2.901	1.902e-08	NA	Unknown protein
Niben101Scf02439g00024	5.98	4.13	6.33	49.96	36.1	38.37	Up-regulated	2.899	1.108e-35	NA	Unknown protein
Niben101Scf04053g02006	80.99	86.98	80.55	717.19	556.87	574.81	Up-regulated	2.896	8.603e-87	AT4G33720	Cysteine-rich venom protein	GO:0005576 (extracellular region)
Niben101Scf05931g01002	0.54	0.44	0.24	2.11	4.87	2.19	Up-regulated	2.893	8.92e-09	AT4G36470	Salicylic acid methyl transferase-like protein [Medicago truncatula] gb|AES97152.1| salicylic acid carboxyl methyltransferase [Medicago truncatula]	GO:0008168 (methyltransferase activity)
Niben101Scf01433g07012	7.58	7.51	8.57	74.66	48.89	51.81	Up-regulated	2.888	3.396e-54	AT4G36220	Cytochrome P450 superfamily protein LENGTH=512	GO:0005506 (iron ion binding), GO:0016705 (oxidoreductase activity, acting on paired donors, with incorporation or reduction of molecular oxygen), GO:0020037 (heme binding), GO:0055114 (oxidation-reduction process)
Niben101Scf02188g00002	19.13	9.03	11.09	119.21	79.64	94.18	Up-regulated	2.887	2.312e-29	AT2G46130	WRKY transcription factor 1	GO:0003700 (sequence-specific DNA binding transcription factor activity), GO:0006355 (regulation of transcription, DNA-templated), GO:0043565 (sequence-specific DNA binding)
Niben101Scf05368g06020	0.68	0.74	0.85	5.69	5.21	5.93	Up-regulated	2.882	3.764e-39	AT4G33070	Pyruvate decarboxylase 1	GO:0003824 (catalytic activity), GO:0030976 (thiamine pyrophosphate binding)
Niben101Scf10073g00008	0.33	0.24	0.33	2.02	2.57	2.29	Up-regulated	2.878	4.515e-26	AT1G06780	transferase, transferring glycosyl groups, putative [Ricinus communis] gb|EEF50432.1| transferase, transferring glycosyl groups, putative [Ricinus communis]	GO:0016757 (transferase activity, transferring glycosyl groups), GO:0047262 (polygalacturonate 4-alpha-galacturonosyltransferase activity)
Niben101Scf03574g00030	0.1	0.28	0.07	1.25	0.9	0.98	Up-regulated	2.875	1.883e-11	NA	Unknown protein
Niben101Scf02227g06028	1.74	1.1	1.37	12.71	7.78	10.43	Up-regulated	2.866	8.732e-38	AT3G45850	Kinesin-related protein 13	GO:0003777 (microtubule motor activity), GO:0005524 (ATP binding), GO:0005871 (kinesin complex), GO:0007018 (microtubule-based movement), GO:0008017 (microtubule binding)
Niben101Scf07334g03005	4.71	6.19	4.7	40.83	37.16	34.52	Up-regulated	2.866	5.558e-28	NA	conserved hypothetical protein [Ricinus communis] gb|EEF32149.1| conserved hypothetical protein [Ricinus communis]
Niben101Scf02354g02001	0.48	0.2	0.07	2.29	1.52	1.91	Up-regulated	2.863	3.373e-08	AT5G19650	ovate family protein 8 LENGTH=221
Niben101Scf05035g02005	0.28	0.28	0.34	2.68	2.56	1.44	Up-regulated	2.863	3.146e-21	AT5G21222	Pentatricopeptide repeat-containing protein	GO:0005515 (protein binding)
Niben101Scf02792g03014	1.4	1.13	1.17	8.3	8.84	9.97	Up-regulated	2.857	7.303e-35	AT2G38760	Annexin D3	GO:0005509 (calcium ion binding), GO:0005544 (calcium-dependent phospholipid binding)
Niben101Scf02085g12001	0.66	0.27	0.42	4.15	4.15	1.83	Up-regulated	2.855	4.603e-10	AT2G39730	Ribulose bisphosphate carboxylase/oxygenase activase	GO:0005524 (ATP binding)
Niben101Scf00131g00006	1.02	1.18	1.02	8.67	7.71	6.77	Up-regulated	2.85	7.775e-24	AT1G65690	Late embryogenesis abundant (LEA) hydroxyproline-rich glycoprotein family LENGTH=252
Niben101Scf11235g00008	1.98	1.68	2.06	16.13	12.89	12.54	Up-regulated	2.85	3.262e-38	AT2G30360	CBL-interacting protein kinase 16	GO:0004672 (protein kinase activity), GO:0004674 (protein serine/threonine kinase activity), GO:0005524 (ATP binding), GO:0006468 (protein phosphorylation), GO:0007165 (signal transduction), GO:0016772 (transferase activity, transferring phosphorus-containing groups)
Niben101Scf06868g01005	1.9	2.15	0.63	12.18	9.91	10.91	Up-regulated	2.849	1.664e-12	NA	Sulfate adenylyltransferase
Niben101Scf03486g01001	8.07	13.22	9.35	41.63	130.39	47.3	Up-regulated	2.844	1.709e-14	NA	Unknown protein
Niben101Scf26117g00001	1.43	1.18	1.26	8.45	12.16	7.39	Up-regulated	2.841	9.714e-27	AT5G02020	BnaA03g54770D [Brassica napus]
Niben101Scf05764g02002	0.8	1.11	0.4	7.86	3.3	5.07	Up-regulated	2.839	3.9e-11	AT5G66390	Peroxidase 72	GO:0004601 (peroxidase activity), GO:0006979 (response to oxidative stress), GO:0020037 (heme binding), GO:0055114 (oxidation-reduction process)
Niben101Scf02411g01007	0.46	1.12	0	4.28	2.41	3.69	Up-regulated	2.836	2.698e-06	AT4G27280	Calcium-binding EF-hand family protein LENGTH=130	GO:0005509 (calcium ion binding)
Niben101Scf00168g10008	0.21	0	0.32	1.12	1.87	1.34	Up-regulated	2.835	3.498e-08	AT5G67080	mitogen-activated protein kinase kinase kinase 19 LENGTH=344	GO:0004672 (protein kinase activity), GO:0004674 (protein serine/threonine kinase activity), GO:0005524 (ATP binding), GO:0006468 (protein phosphorylation), GO:0016772 (transferase activity, transferring phosphorus-containing groups)
Niben101Scf05306g03004	0.78	0.55	0.72	6.86	2.73	5.12	Up-regulated	2.833	4.064e-18	AT3G45850	ATP binding microtubule motor family protein LENGTH=1039	GO:0003777 (microtubule motor activity), GO:0005524 (ATP binding), GO:0005871 (kinesin complex), GO:0007018 (microtubule-based movement), GO:0008017 (microtubule binding)
Niben101Scf02840g00004	11.58	9.33	13.47	95.62	85.32	64.95	Up-regulated	2.832	5.216e-54	AT1G69490	NAC domain-containing protein 18	GO:0003677 (DNA binding), GO:0006355 (regulation of transcription, DNA-templated)
Niben101Scf14206g00005	0.61	1.3	0.78	7.06	6.91	4.71	Up-regulated	2.832	4.602e-14	AT1G07900	LOB domain-containing protein 1
Niben101Scf02337g00003	2.52	2.59	3.34	20.89	21.78	17.87	Up-regulated	2.829	7.119e-58	AT3G47620	Transcription factor TCP14
Niben101Scf01005g00015	0.43	0.31	0	1.89	1.57	1.79	Up-regulated	2.828	1.638e-07	AT5G09530	leguminosin group485 secreted peptide [Medicago truncatula]
Niben101Scf03370g04009	3.87	4.64	3.32	25.24	34.47	23.41	Up-regulated	2.822	1.834e-38	AT5G07050	nodulin MtN21 /EamA-like transporter family protein LENGTH=402	GO:0016020 (membrane), GO:0016021 (integral component of membrane), GO:0022857 (transmembrane transporter activity)
Niben101Scf00046g09009	1.49	1.3	0.91	10.28	8.81	6.88	Up-regulated	2.815	3.779e-31	AT5G40720	UPF0392 protein RCOM_0530710
Niben101Scf10840g01014	0.88	2.1	0.64	11.84	4.6	8.19	Up-regulated	2.813	2.346e-08	AT1G64065	Late embryogenesis abundant hydroxyproline-rich glycofamily protein, putative [Theobroma cacao] gb|EOY24872.1| Late embryogenesis abundant hydroxyproline-rich glycofamily protein, putative [Theobroma cacao]
Niben101Scf11649g01009	4.38	2.6	2.58	20.11	24.68	24.11	Up-regulated	2.812	1.043e-20	NA	Unknown protein
Niben101Scf00732g03001	0.87	0.52	0.79	6.96	4.42	4.36	Up-regulated	2.811	1.706e-09	AT1G32690	product [Oryza sativa Japonica Group]
Niben101Scf03309g05002	2.93	1.06	1.1	14.94	12.58	8.72	Up-regulated	2.81	7.249e-14	AT3G49340	Cysteine protease 1	GO:0006508 (proteolysis), GO:0008234 (cysteine-type peptidase activity)
Niben101Scf07007g00008	0.25	0.37	0.4	2.2	2.45	2.5	Up-regulated	2.806	3.618e-16	NA	Ubiquitin carboxyl-terminal hydrolase 15
Niben101Scf02114g02005	5.31	3.55	3.78	33.46	27.39	27.97	Up-regulated	2.803	2.561e-57	AT1G14780	MAC/Perforin domain-containing protein LENGTH=627
Niben101Ctg11483g00004	3.37	2.87	2.87	19.97	25.4	18.55	Up-regulated	2.801	1.105e-27	NA	Unknown protein
Niben101Scf02603g01012	3.23	2.93	3.62	27.17	22.77	18.26	Up-regulated	2.796	1.662e-64	AT5G60710	Zinc finger (C3HC4-type RING finger) family protein LENGTH=704	GO:0005515 (protein binding), GO:0008270 (zinc ion binding)
Niben101Scf05767g01002	0.37	0.91	0.25	2.49	5.21	2.52	Up-regulated	2.791	3.641e-06	AT5G52300	low-temperature-induced 65 kD protein [Arabidopsis thaliana]
Niben101Scf00821g10001	1.48	1.58	1.35	11.05	8.92	10.31	Up-regulated	2.783	5.12e-49	AT4G32650	Potassium channel subfamily K member 3	GO:0005216 (ion channel activity), GO:0005249 (voltage-gated potassium channel activity), GO:0006811 (ion transport), GO:0006813 (potassium ion transport), GO:0016020 (membrane), GO:0055085 (transmembrane transport)
Niben101Scf01396g02011	0.17	0.06	0.04	1.4	0.38	0.21	Up-regulated	2.783	0.0002371	AT4G28940	5'-methylthioadenosine/S-adenosylhomocysteine nucleosidase	GO:0003824 (catalytic activity), GO:0009116 (nucleoside metabolic process)
Niben101Scf01521g08012	0.93	0.3	1.44	9.49	3.36	6.5	Up-regulated	2.783	6.259e-08	AT1G27100	BnaC05g19630D [Brassica napus]
Niben101Ctg14652g00001	0.31	0.36	0.25	2	1.95	2.43	Up-regulated	2.782	3.849e-10	AT3G61415	SKP1-like protein 21	GO:0006511 (ubiquitin-dependent protein catabolic process)
Niben101Scf39265g00001	2.73	2.64	2.27	15.89	17.49	19.49	Up-regulated	2.778	6.774e-17	NA	Bifunctional purine biosynthesis protein PurH
Niben101Scf04717g02003	8.79	8.51	4.54	65.77	39.6	43.54	Up-regulated	2.776	2.59e-24	AT2G35980	harpin-induced-like protein [Medicago truncatula]
Niben101Scf04570g01005	0.13	0.05	0.08	0.67	0.76	0.48	Up-regulated	2.775	4.193e-09	AT4G21390	receptor kinase 3 LENGTH=850	GO:0004672 (protein kinase activity), GO:0004674 (protein serine/threonine kinase activity), GO:0005515 (protein binding), GO:0005524 (ATP binding), GO:0006468 (protein phosphorylation), GO:0016772 (transferase activity, transferring phosphorus-containing groups), GO:0048544 (recognition of pollen)
Niben101Scf00470g02006	0.55	1.19	0.48	4.78	4.91	4.75	Up-regulated	2.773	2.076e-16	NA	transposase [Solanum demissum]
Niben101Scf09202g01007	0.33	0.38	0.46	3.19	1.62	3.3	Up-regulated	2.773	5.364e-08	AT5G17900	microfibrillar-associated protein-related LENGTH=435
Niben101Scf08977g00006	0.95	1.61	1.58	9.67	11.27	7.2	Up-regulated	2.771	8.13e-18	AT1G49310	BnaCnng31190D [Brassica napus]
Niben101Scf04992g01011	1.66	0.54	0.92	7.38	8.67	6.75	Up-regulated	2.77	2.816e-11	NA	14-3-3-like protein GF14 mu
Niben101Scf01395g03002	0.03	0.12	0.08	0.57	0.55	0.46	Up-regulated	2.768	3.51e-06	AT1G30700	FAD-binding Berberine family protein LENGTH=527	GO:0003824 (catalytic activity), GO:0008762 (UDP-N-acetylmuramate dehydrogenase activity), GO:0016491 (oxidoreductase activity), GO:0016614 (oxidoreductase activity, acting on CH-OH group of donors), GO:0050660 (flavin adenine dinucleotide binding), GO:0055114 (oxidation-reduction process)
Niben101Scf02531g02012	0.16	0.23	0.31	1.84	1.44	1.69	Up-regulated	2.767	2.527e-07	AT2G42760	DUF1685 family protein [Medicago truncatula]
Niben101Scf01701g12003	1.3	1.05	1.62	11.63	8.89	6.73	Up-regulated	2.765	1.847e-34	AT4G34610	BEL1-like homeodomain protein 6	GO:0003677 (DNA binding), GO:0006355 (regulation of transcription, DNA-templated)
Niben101Scf03753g00007	0.35	0.25	0.22	1.68	1.86	2.13	Up-regulated	2.76	2.941e-11	AT4G25440	zinc finger WD40 repeat protein 1 LENGTH=430	GO:0005515 (protein binding), GO:0046872 (metal ion binding)
Niben101Scf02792g01006	12.97	10.02	12.3	95.19	80.98	63.55	Up-regulated	2.759	1.861e-54	AT4G14746	MtN26 [Medicago truncatula]
Niben101Scf13429g02005	0.49	0.16	0.11	1.34	2.43	1.73	Up-regulated	2.759	1.386e-07	AT1G62500	Bifunctional inhibitor/lipid-transfer protein/seed storage 2S albumin superfamily protein LENGTH=297
Niben101Scf30681g00003	5.97	3.22	2.55	33.1	22.23	24.93	Up-regulated	2.753	4.268e-16	AT5G39670	calcium ion binding protein, putative [Ricinus communis] gb|EEF30528.1| calcium ion binding protein, putative [Ricinus communis]	GO:0005509 (calcium ion binding)
Niben101Scf06222g02001	2.39	2.25	2.96	15.85	17.31	18.35	Up-regulated	2.751	2.057e-68	AT2G30470	B3 domain-containing transcription factor VAL3	GO:0003677 (DNA binding), GO:0008270 (zinc ion binding)
Niben101Scf03194g00009	14.04	15.8	17.81	129.16	100.26	90.93	Up-regulated	2.749	2.068e-59	AT3G47800	Aldose 1-epimerase	GO:0003824 (catalytic activity), GO:0005975 (carbohydrate metabolic process), GO:0016853 (isomerase activity), GO:0019318 (hexose metabolic process), GO:0030246 (carbohydrate binding)
Niben101Scf05210g00003	1.29	1.99	1.56	14.73	9.67	7.73	Up-regulated	2.747	7.424e-19	AT1G50590	Pirin-like protein
Niben101Scf01599g00002	0.26	0.13	0.31	1.72	1.34	1.84	Up-regulated	2.743	1.875e-20	NA	Unknown protein
Niben101Scf02831g03003	0.69	0.29	0.33	3.02	3.98	1.99	Up-regulated	2.74	2.315e-11	AT1G72710	casein kinase 1-like protein 2 LENGTH=465	GO:0016772 (transferase activity, transferring phosphorus-containing groups)
Niben101Scf00439g10055	0.29	0.28	0	0.96	1.44	1.33	Up-regulated	2.736	1.782e-07	AT2G45360	BnaA05g04800D [Brassica napus]
Niben101Scf02153g02002	10.94	10.56	14.23	89.93	72.6	76.05	Up-regulated	2.735	6.703e-69	AT3G03990	Pimeloyl-[acyl-carrier protein] methyl ester esterase
Niben101Scf02366g03011	0.02	0.12	0.19	0.64	0.86	0.78	Up-regulated	2.735	9.831e-09	AT1G61380	receptor kinase 3 LENGTH=850	GO:0004672 (protein kinase activity), GO:0004674 (protein serine/threonine kinase activity), GO:0005524 (ATP binding), GO:0006468 (protein phosphorylation), GO:0016772 (transferase activity, transferring phosphorus-containing groups), GO:0048544 (recognition of pollen)
Niben101Scf03772g02010	2.26	3.85	3.57	26.71	12.77	24.75	Up-regulated	2.732	3.659e-12	AT4G17370	Oxidoreductase family protein LENGTH=368	GO:0008152 (metabolic process), GO:0016491 (oxidoreductase activity), GO:0055114 (oxidation-reduction process)
Niben101Scf01629g00008	0.14	0.14	0.17	1.34	0.97	0.76	Up-regulated	2.731	9.292e-10	AT2G36660	Polyadenylate-binding protein 1-A	GO:0000166 (nucleotide binding), GO:0003676 (nucleic acid binding), GO:0003723 (RNA binding)
Niben101Scf00560g10001	2.1	2.13	1.2	17.11	10.46	8.27	Up-regulated	2.729	5.579e-14	AT4G27270	NAD(P)H dehydrogenase (quinone)	GO:0010181 (FMN binding), GO:0016491 (oxidoreductase activity), GO:0045892 (negative regulation of transcription, DNA-templated)
Niben101Scf01372g01006	0.26	0.21	0.09	1.46	1.49	0.81	Up-regulated	2.728	1.596e-07	AT5G42560	Receptor expression-enhancing protein 3
Niben101Scf01745g05008	0.07	0.08	0.09	0.88	0.35	0.4	Up-regulated	2.727	3.025e-08	AT3G60240	Eukaryotic translation initiation factor 4G	GO:0003723 (RNA binding), GO:0005488 (binding), GO:0005515 (protein binding)
Niben101Scf02316g00011	0.05	0	0.02	0.16	0.06	0.28	Up-regulated	2.726	0.0004279	NA	NT domain of poly(A) polymerase and terminal uridylyl transferase-containing protein, putative [Theobroma cacao] gb|EOY04484.1| NT domain of poly(A) polymerase and terminal uridylyl transferase-containing protein, putative [Theobroma cacao]
Niben101Scf03702g04006	0.54	0.79	0.23	3.01	3.28	3.71	Up-regulated	2.723	5.868e-13	AT5G09530	Periaxin
Niben101Scf08575g03004	13.45	13.58	10.3	95.76	77.99	70.37	Up-regulated	2.715	4.554e-49	AT5G36970	Late embryogenesis abundant (LEA) hydroxyproline-rich glycoprotein family LENGTH=252
Niben101Scf02085g12005	0.82	1.19	0.33	6.53	4.91	3.57	Up-regulated	2.711	7.362e-11	AT3G23160	Avr9/Cf-9 rapidly elicited protein [Medicago truncatula]
Niben101Scf05884g00004	0.14	0.1	0.68	2.12	3.12	1.29	Up-regulated	2.711	1.276e-06	NA	Tetratricopeptide repeat protein 5
Niben101Scf06105g03005	2.33	3.8	4.06	27.73	14.78	24.18	Up-regulated	2.71	1.647e-08	NA	Unknown protein
Niben101Scf01091g00041	8.95	5.68	6.82	40.86	54.25	45.37	Up-regulated	2.707	2.155e-48	AT5G14780	formate dehydrogenase LENGTH=384	GO:0008152 (metabolic process), GO:0016616 (oxidoreductase activity, acting on the CH-OH group of donors, NAD or NADP as acceptor), GO:0051287 (NAD binding), GO:0055114 (oxidation-reduction process)
Niben101Scf04657g07001	0.35	0.85	0.41	3.82	3.19	3.01	Up-regulated	2.707	3.036e-12	AT5G04340	Zinc finger protein 1	GO:0046872 (metal ion binding)
Niben101Scf01490g00001	3.97	3.23	3.16	22.71	23.4	21.75	Up-regulated	2.706	3.296e-73	AT4G36870	BEL1-like homeodomain protein 2	GO:0003677 (DNA binding), GO:0006355 (regulation of transcription, DNA-templated)
Niben101Scf06819g06002	0	0.13	0	0.2	0.12	0.41	Up-regulated	2.705	0.00105	AT3G63200	PATATIN-like protein 9 LENGTH=384	GO:0006629 (lipid metabolic process), GO:0008152 (metabolic process)
Niben101Scf01403g01004	0.17	0.54	0.17	1.75	1.46	2.14	Up-regulated	2.704	1.063e-08	AT5G61820	stress up-regulated Nod 19 protein [Medicago truncatula]
Niben101Scf00294g00004	0.99	0.64	0.87	6.31	5.14	5.38	Up-regulated	2.703	1.569e-12	AT3G45210	Protein of unknown function, DUF584 LENGTH=163
Niben101Scf01494g07004	3.39	4.54	3.64	24.3	30.94	19.72	Up-regulated	2.702	1.286e-15	NA	Unknown protein
Niben101Scf06958g01001	3.36	3.16	4.14	25.52	19.08	25.34	Up-regulated	2.702	4.182e-34	AT1G59710	BnaC09g15070D [Brassica napus]
Niben101Scf07440g01021	2.15	1.4	1.63	12.89	10.09	11.17	Up-regulated	2.702	4.965e-65	AT5G49220	[Oryza sativa Japonica Group] dbj|BAF04761.1| [Oryza sativa Japonica Group]
Niben101Scf00332g06012	2.53	1.28	1.32	12	11.92	9.72	Up-regulated	2.698	2.452e-26	AT1G15690	Pyrophosphate-energized vacuolar membrane proton pump	GO:0004427 (inorganic diphosphatase activity), GO:0009678 (hydrogen-translocating pyrophosphatase activity), GO:0015992 (proton transport), GO:0016020 (membrane)
Niben101Scf02111g14008	4.09	8.58	2.95	35.31	27.27	34.67	Up-regulated	2.696	2.47e-16	NA	Unknown protein
Niben101Scf00770g01003	1.81	1.7	1.94	11.52	11.7	12.32	Up-regulated	2.695	2.117e-63	AT3G42170	Zinc finger BED domain-containing protein RICESLEEPER 2	GO:0003676 (nucleic acid binding), GO:0003677 (DNA binding)
Niben101Scf04407g02024	11.18	10.69	15.44	48.52	127.57	64.97	Up-regulated	2.69	4.197e-19	AT3G01470	Homeobox-leucine zipper protein family LENGTH=294	GO:0003677 (DNA binding), GO:0003700 (sequence-specific DNA binding transcription factor activity), GO:0005634 (nucleus), GO:0006355 (regulation of transcription, DNA-templated), GO:0043565 (sequence-specific DNA binding)
Niben101Scf05077g00005	1.74	3.25	2.17	20.84	10.22	14.51	Up-regulated	2.69	2.066e-15	AT1G76650	Calcium-binding EF-hand family protein LENGTH=159	GO:0005509 (calcium ion binding)
Niben101Scf37352g00001	0.17	0.25	0.13	1.11	1.53	0.93	Up-regulated	2.69	4.593e-08	AT5G57790	Aspartyl/glutamyl-tRNA(Asn/Gln) amidotransferase subunit B
Niben101Scf07945g02004	0.29	0.14	0.36	2.36	1.32	1.65	Up-regulated	2.688	1.684e-11	AT4G40020	product [Oryza sativa Japonica Group]
Niben101Scf03020g00009	35.58	26.29	29.94	228.51	174.15	188.63	Up-regulated	2.685	5.687e-62	AT1G47670	Transmembrane amino acid transporter family protein LENGTH=519
Niben101Scf21890g00010	0.57	0.18	0.63	3.34	3.14	2.91	Up-regulated	2.682	2.256e-16	AT2G30550	Phospholipase A1-II 6	GO:0006629 (lipid metabolic process)
Niben101Scf05434g00011	1.87	2.04	1.4	10.89	16	7.07	Up-regulated	2.681	1.361e-12	AT1G23090	sulfate transporter 91 LENGTH=631	GO:0008271 (secondary active sulfate transmembrane transporter activity), GO:0008272 (sulfate transport), GO:0016020 (membrane), GO:0055085 (transmembrane transport)
Niben101Scf06535g03005	0.29	0.57	0.58	4.2	1.96	3.06	Up-regulated	2.681	1.289e-15	AT5G49360	Beta-D-xylosidase 1	GO:0004553 (hydrolase activity, hydrolyzing O-glycosyl compounds), GO:0005975 (carbohydrate metabolic process)
Niben101Scf02522g01002	10.23	8.49	8.73	74.08	48.21	53.86	Up-regulated	2.679	9.865e-48	AT1G13340	Regulator of Vps4 activity in the MVB pathway protein LENGTH=409
Niben101Scf08653g00005	4.71	4.98	3.67	33.83	24.12	26.89	Up-regulated	2.677	7.988e-37	NA	Unknown protein
Niben101Scf02537g18002	2.79	3.7	1.45	14.55	20.27	15	Up-regulated	2.676	1.769e-15	AT1G35210	conserved hypothetical protein [Ricinus communis] gb|EEF48547.1| conserved hypothetical protein [Ricinus communis]
Niben101Scf02264g04007	0.03	0.02	0.06	0.35	0.14	0.29	Up-regulated	2.675	4.637e-06	NA	Unknown protein
Niben101Scf01502g02018	9.35	8.58	9.82	54.64	61.96	61.04	Up-regulated	2.674	1.636e-85	AT1G32170	xyloglucan endotransglucosylase/hydrolase 30 LENGTH=343	GO:0004553 (hydrolase activity, hydrolyzing O-glycosyl compounds), GO:0005618 (cell wall), GO:0005975 (carbohydrate metabolic process), GO:0006073 (cellular glucan metabolic process), GO:0016762 (xyloglucan:xyloglucosyl transferase activity), GO:0048046 (apoplast)
Niben101Scf02531g02013	0.46	0.67	0.31	2.81	2.4	3.77	Up-regulated	2.672	5.782e-09	AT2G42760	DUF1685 family protein [Medicago truncatula]
Niben101Scf02694g06025	3.47	2.89	2.55	24.7	15.46	16.69	Up-regulated	2.671	8.959e-35	AT5G67550	transmembrane protein, putative [Medicago truncatula]
Niben101Scf01226g01001	0.46	0.63	0.66	3.39	5.02	2.75	Up-regulated	2.668	1.33e-19	AT2G41640	EGF domain-specific O-linked N-acetylglucosamine transferase	GO:0016757 (transferase activity, transferring glycosyl groups)
Niben101Scf01695g03009	0.82	1.98	0.27	6.05	7.82	4.47	Up-regulated	2.664	6.166e-06	NA	Unknown protein
Niben101Scf01887g01001	0.95	1.68	1.56	8.06	6.29	11.99	Up-regulated	2.663	3.1e-13	AT4G37260	Myb-related protein B	GO:0003677 (DNA binding), GO:0003682 (chromatin binding)
Niben101Scf02364g04009	2.31	1.22	3.14	15.63	10.42	18.29	Up-regulated	2.661	1.253e-13	NA	Unknown protein
Niben101Scf02569g02008	0.26	0	0.21	1.46	1.05	0.8	Up-regulated	2.661	3.666e-07	AT2G45360	BnaA05g04800D [Brassica napus]
Niben101Scf02541g08003	14.09	2.56	13.11	78.81	38.27	73.12	Up-regulated	2.66	3.489e-09	AT2G26975	Copper transporter 6	GO:0005375 (copper ion transmembrane transporter activity), GO:0016021 (integral component of membrane), GO:0035434 (copper ion transmembrane transport)
Niben101Scf07147g03011	0.51	0.19	0.89	3.62	4.92	2.18	Up-regulated	2.66	4.749e-09	AT5G55630	Outward rectifying potassium channel protein LENGTH=363
Niben101Scf00691g02031	0.52	0.3	0.62	2.63	3.9	3.12	Up-regulated	2.655	1.348e-08	NA	Unknown protein
Niben101Scf03374g06002	60.2	45.2	49.08	393.16	265.61	316.46	Up-regulated	2.655	3.524e-50	AT1G62790	Non-specific lipid transfer protein-like 1
Niben101Scf06603g03002	32.98	23.32	25.22	187.19	164.72	162.11	Up-regulated	2.654	4.788e-59	AT3G56400	WRKY transcription factor 55	GO:0003700 (sequence-specific DNA binding transcription factor activity), GO:0006355 (regulation of transcription, DNA-templated), GO:0043565 (sequence-specific DNA binding)
Niben101Scf07883g04010	2.2	0.64	1.46	12.52	9.93	5.45	Up-regulated	2.654	1.344e-09	AT2G42360	RING finger protein 165	GO:0005515 (protein binding), GO:0008270 (zinc ion binding)
Niben101Scf00875g06011	3.55	3.06	3.5	22.38	20.55	20.93	Up-regulated	2.651	1.067e-90	NA	Unknown protein
Niben101Scf01141g02002	0.79	0.64	1.13	7.1	4.24	5.09	Up-regulated	2.651	1.018e-13	AT4G40080	At4g40080-like protein [Arabidopsis lyrata subsp. petraea]	GO:0005543 (phospholipid binding)
Niben101Scf03221g02012	0.74	0.24	0	2.45	2.13	1.85	Up-regulated	2.65	5.873e-07	NA	CFE protein [Gossypium barbadense]
Niben101Scf07522g00002	0.11	0.13	0.04	0.44	0.64	0.7	Up-regulated	2.65	2.333e-07	AT1G67370	HORMA domain-containing protein 1
Niben101Scf02439g00023	4.59	4.19	3.84	31.64	27.15	20.46	Up-regulated	2.649	3.153e-40	AT3G01470	Homeobox-leucine zipper protein family LENGTH=227	GO:0003677 (DNA binding), GO:0003700 (sequence-specific DNA binding transcription factor activity), GO:0005634 (nucleus), GO:0006355 (regulation of transcription, DNA-templated), GO:0043565 (sequence-specific DNA binding)
Niben101Ctg15635g00003	1.1	1.42	0.24	4.75	5.26	6.78	Up-regulated	2.647	4.635e-09	AT2G28710	zinc-finger protein 3 LENGTH=193	GO:0046872 (metal ion binding)
Niben101Scf01189g02019	1.15	1.58	1.01	8.35	8.62	6.07	Up-regulated	2.646	1.083e-40	AT3G50780	BTB/POZ domain-containing protein
Niben101Scf20828g00002	0.65	0.56	0.9	3.87	4.16	5.49	Up-regulated	2.641	8.767e-18	AT5G13180	NAC domain-containing protein 68	GO:0003677 (DNA binding), GO:0006355 (regulation of transcription, DNA-templated)
Niben101Scf01526g10005	0.37	0.54	0.2	3	1.81	1.92	Up-regulated	2.639	4.685e-11	AT1G32380	Ribose-phosphate pyrophosphokinase 1	GO:0000287 (magnesium ion binding), GO:0004749 (ribose phosphate diphosphokinase activity), GO:0009156 (ribonucleoside monophosphate biosynthetic process), GO:0009165 (nucleotide biosynthetic process), GO:0044249 (cellular biosynthetic process)
Niben101Scf07024g00008	0.44	0.42	0.29	2.89	2.15	2.08	Up-regulated	2.639	4.142e-14	AT4G02600	MLO-like protein 1	GO:0006952 (defense response), GO:0016021 (integral component of membrane)
Niben101Scf03493g00022	1.15	0.98	0.78	6.18	4.61	7.35	Up-regulated	2.635	3.203e-16	AT2G39530	CASP-like protein 4D1
Niben101Scf03971g02005	0.16	0.04	0.18	0.44	1.6	0.53	Up-regulated	2.635	1.674e-06	AT1G69260	Ninja-family protein
Niben101Scf08869g01015	0.99	1.37	0.94	6.42	8.77	5.14	Up-regulated	2.634	7.237e-10	AT2G32150	Haloacid dehalogenase-like hydrolase (HAD) superfamily protein LENGTH=263	GO:0008152 (metabolic process), GO:0016787 (hydrolase activity)
Niben101Scf00576g02008	2.83	3.7	2.04	18.11	20.41	13.81	Up-regulated	2.629	6.214e-34	AT1G80610	BnaC08g38680D [Brassica napus]
Niben101Scf00348g10005	5.71	6.13	5.88	30.9	31.3	47.25	Up-regulated	2.627	2.393e-42	AT5G01210	HXXXD-type acyl-transferase family protein LENGTH=475	GO:0016747 (transferase activity, transferring acyl groups other than amino-acyl groups)
Niben101Scf03839g00006	3.05	3.36	3.58	23.42	21.68	16.69	Up-regulated	2.627	5.546e-36	AT5G56840	myb-like transcription factor family protein LENGTH=365	GO:0003677 (DNA binding), GO:0003682 (chromatin binding)
Niben101Scf04096g12002	2.46	3.14	3.08	18.93	22.06	12.41	Up-regulated	2.624	1.347e-32	AT4G00750	S-adenosyl-L-methionine-dependent methyltransferases superfamily protein LENGTH=633	GO:0008168 (methyltransferase activity)
Niben101Scf04675g08014	37.66	35.78	43.22	202.48	291.9	225.11	Up-regulated	2.624	8.787e-57	AT4G32940	Vacuolar-processing enzyme	GO:0004197 (cysteine-type endopeptidase activity), GO:0006508 (proteolysis)
Niben101Scf00864g01003	2.9	2.81	2.65	14.95	21.18	15.51	Up-regulated	2.622	5.893e-47	AT5G52510	Scarecrow-like protein 8
Niben101Scf08467g03010	4.57	9.56	8.02	63.67	30.74	40.56	Up-regulated	2.622	1.795e-13	AT3G46880	Phosphate import ATP-binding protein PstB 1
Niben101Scf02680g01006	3.14	5.17	7.11	34.82	33.18	26.95	Up-regulated	2.62	1.382e-22	AT1G61560	MLO-like protein 6	GO:0006952 (defense response), GO:0016021 (integral component of membrane)
Niben101Scf07365g00017	0.09	0.33	0.27	1.73	1.25	1.21	Up-regulated	2.62	1.091e-07	AT4G37850	Transcription factor 23	GO:0046983 (protein dimerization activity)
Niben101Scf05848g04006	0.49	0.77	0.14	3.78	1.65	2.88	Up-regulated	2.615	2.716e-07	AT3G46730	Holliday junction ATP-dependent DNA helicase RuvB	GO:0043531 (ADP binding)
Niben101Scf00996g04023	6.61	5.53	5.67	49.4	32.63	27.14	Up-regulated	2.614	5.065e-35	AT4G18170	WRKY transcription factor 1	GO:0003700 (sequence-specific DNA binding transcription factor activity), GO:0006355 (regulation of transcription, DNA-templated), GO:0043565 (sequence-specific DNA binding)
Niben101Scf02730g00019	2.76	4.14	3.14	19.41	21.54	19.93	Up-regulated	2.614	6.198e-71	AT5G14780	formate dehydrogenase LENGTH=384	GO:0008152 (metabolic process), GO:0016616 (oxidoreductase activity, acting on the CH-OH group of donors, NAD or NADP as acceptor), GO:0051287 (NAD binding), GO:0055114 (oxidation-reduction process)
Niben101Scf05629g01014	12.74	4.71	5.73	34.91	58.93	50.68	Up-regulated	2.608	7.003e-13	AT5G02220	conserved hypothetical protein [Ricinus communis] gb|EEF30808.1| conserved hypothetical protein [Ricinus communis]
Niben101Scf00272g02007	0	0.02	0.02	0.09	0.09	0.08	Up-regulated	2.607	0.01617	AT1G69440	Protein argonaute 7	GO:0003676 (nucleic acid binding), GO:0005515 (protein binding)
Niben101Scf03287g00008	0.41	0.56	0.25	2.61	2.89	1.73	Up-regulated	2.606	5.823e-13	AT3G16120	Dynein light chain	GO:0005875 (microtubule associated complex), GO:0007017 (microtubule-based process)
Niben101Scf03504g04002	0.38	1.64	0.94	7.95	4.92	4.28	Up-regulated	2.605	2.649e-07	NA	Unknown protein
Niben101Scf07893g00007	0.27	0.39	0.26	1.66	2.02	1.83	Up-regulated	2.604	6.013e-15	AT5G40380	Receptor-like protein kinase	GO:0004672 (protein kinase activity), GO:0004674 (protein serine/threonine kinase activity), GO:0005524 (ATP binding), GO:0006468 (protein phosphorylation), GO:0016772 (transferase activity, transferring phosphorus-containing groups)
Niben101Scf00953g03009	2.76	2.29	6.29	27.25	24.83	18.38	Up-regulated	2.603	3.388e-13	AT4G33720	Cysteine-rich venom protein	GO:0005576 (extracellular region)
Niben101Scf18731g00012	1.33	1.44	0.5	3.86	6.05	9.82	Up-regulated	2.6	1.048e-06	AT2G28710	Zinc finger protein ZAT11
Niben101Scf04090g00003	7.28	4.34	5.77	25.67	52.8	28.7	Up-regulated	2.596	1.642e-16	NA	Unknown protein
Niben101Scf00780g01029	1.95	4.35	3.22	16.88	20.76	19.18	Up-regulated	2.595	1.116e-29	AT4G38400	Expansin-like A1	GO:0005576 (extracellular region), GO:0019953 (sexual reproduction)
Niben101Scf01481g02001	2.96	1.19	1.15	12.57	13.27	7.24	Up-regulated	2.595	7.359e-10	AT5G02420	BnaC03g36620D [Brassica napus]
Niben101Scf08618g02001	1.62	0.47	1.21	7.74	6.82	6.13	Up-regulated	2.595	1.953e-15	AT1G07900	LOB domain-containing protein 1
Niben101Scf10278g02002	0.87	0.88	0.82	7.84	4.01	3.66	Up-regulated	2.591	1.572e-10	AT1G22500	RING finger protein 165	GO:0005515 (protein binding), GO:0008270 (zinc ion binding)
Niben101Scf10316g03003	16.12	12.9	12.69	98.81	79.97	72.84	Up-regulated	2.59	1.78e-55	AT3G09270	Glutathione S-transferase U8	GO:0005515 (protein binding)
Niben101Scf09906g01004	4.1	2.53	2.85	14.75	22.85	20.68	Up-regulated	2.589	1.055e-20	NA	M-phase inducer phosphatase 3
Niben101Scf06093g00004	15.53	9.06	8.9	81.12	65.21	56.42	Up-regulated	2.587	4.702e-27	NA	BnaC03g02890D [Brassica napus]
Niben101Scf08390g01002	6.31	4.78	5.27	41.24	29.4	27.78	Up-regulated	2.586	8.164e-47	AT4G19510	TMV resistance protein N, putative [Theobroma cacao] gb|EOY10039.1| TMV resistance protein N, putative [Theobroma cacao]
Niben101Scf02869g10003	1.41	1.34	1.32	5.69	11.65	7.2	Up-regulated	2.585	2.958e-23	AT5G39090	Malonyl-coenzyme:anthocyanin 5-O-glucoside-6'''-O-malonyltransferase	GO:0016747 (transferase activity, transferring acyl groups other than amino-acyl groups)
Niben101Scf04053g01004	1.08	0.79	0.22	2.04	2.4	8.18	Up-regulated	2.58	0.0001338	AT1G50060	Cysteine-rich venom protein	GO:0005576 (extracellular region)
Niben101Scf06305g01002	2.69	3.26	2.24	12.2	20.19	16.41	Up-regulated	2.578	1.656e-12	NA	Unknown protein
Niben101Scf07984g01003	1.61	1.22	1.22	10.07	6.82	7.39	Up-regulated	2.578	3.491e-28	AT1G55730	Vacuolar cation/proton exchanger 5	GO:0006816 (calcium ion transport), GO:0015369 (calcium:proton antiporter activity), GO:0016021 (integral component of membrane), GO:0055085 (transmembrane transport)
Niben101Scf07227g01020	0.13	0.09	0.07	0.72	0.2	0.85	Up-regulated	2.577	1.048e-05	AT2G39350	ABC transporter G family member 22	GO:0005524 (ATP binding), GO:0016020 (membrane), GO:0016887 (ATPase activity)
Niben101Scf01700g00004	1.56	1.75	1.34	9.36	10.17	8.05	Up-regulated	2.574	1.251e-21	AT1G27730	Zinc finger protein 1	GO:0046872 (metal ion binding)
Niben101Scf02158g00009	0.35	0.13	0.12	1.34	1.65	0.74	Up-regulated	2.573	1.329e-07	AT5G42560	Receptor expression-enhancing protein 3
Niben101Scf03096g01022	6.1	6.88	6.59	44.76	41.46	29.95	Up-regulated	2.572	1.582e-35	AT3G22060	Cysteine-rich repeat secretory protein 38
Niben101Scf02437g02019	0.56	0.66	0.14	3.06	2.82	1.98	Up-regulated	2.569	3.04e-09	AT3G21790	UDP-Glycosyltransferase superfamily protein LENGTH=495	GO:0008152 (metabolic process), GO:0016758 (transferase activity, transferring hexosyl groups)
Niben101Scf05942g00001	1.01	0.68	0.47	4.81	3.12	4.88	Up-regulated	2.564	4.585e-23	AT5G62620	Beta-1,3-galactosyltransferase 15	GO:0006486 (protein glycosylation), GO:0008378 (galactosyltransferase activity), GO:0016020 (membrane), GO:0030246 (carbohydrate binding)
Niben101Scf06738g00010	0.58	0.56	0.86	3.1	5.4	3.77	Up-regulated	2.561	1.666e-09	AT2G41660	Protein of unknown function, DUF617 LENGTH=297
Niben101Scf10997g02003	0.21	0.06	0.3	2.03	1.16	0.43	Up-regulated	2.56	5.02e-06	AT3G54940	Cathepsin L-like proteinase
Niben101Scf03747g03001	2.32	1.85	2.14	10.88	12.2	14.32	Up-regulated	2.555	2.076e-56	AT2G14820	BTB/POZ domain-containing protein	GO:0005515 (protein binding), GO:0009958 (positive gravitropism)
Niben101Scf02502g06012	2.74	4.14	3.98	25.1	19.97	18.23	Up-regulated	2.553	4.613e-34	AT2G39210	Major facilitator superfamily protein LENGTH=601	GO:0016021 (integral component of membrane), GO:0055085 (transmembrane transport)
Niben101Scf00059g01005	0.33	0.63	0.22	3.21	2.21	1.24	Up-regulated	2.551	7.406e-07	AT3G09520	exocyst subunit exo70 family protein H4 LENGTH=628	GO:0000145 (exocyst), GO:0006887 (exocytosis)
Niben101Scf02674g00001	0.73	1.06	0.43	5.13	3.45	4	Up-regulated	2.545	3.588e-14	AT5G58630	Deoxyribose-phosphate aldolase
Niben101Scf02853g00011	0.44	0.2	0.19	1.95	1.4	1.66	Up-regulated	2.545	2.604e-12	AT4G34400	DNA binding protein, putative [Ricinus communis] gb|EEF40052.1| DNA binding protein, putative [Ricinus communis]	GO:0003677 (DNA binding)
Niben101Scf04664g01002	3.41	3.22	3.04	20.66	18.5	17.3	Up-regulated	2.545	1.986e-52	AT2G21320	B-box zinc finger protein 19	GO:0005622 (intracellular), GO:0008270 (zinc ion binding)
Niben101Scf14179g00003	0.79	1.14	1.46	5.64	6.63	7.67	Up-regulated	2.545	1.583e-21	AT1G35460	Transcription factor bHLH80	GO:0046983 (protein dimerization activity)
Niben101Scf06504g01026	6.81	8.41	8.65	44.38	50.7	43.95	Up-regulated	2.544	3.951e-74	AT1G64500	Glutaredoxin family protein LENGTH=368	GO:0009055 (electron carrier activity), GO:0015035 (protein disulfide oxidoreductase activity), GO:0045454 (cell redox homeostasis)
Niben101Scf01124g26001	2.1	2.76	3.66	18.98	13.37	17.35	Up-regulated	2.542	5.731e-35	AT4G33950	Protein kinase superfamily protein LENGTH=371	GO:0004672 (protein kinase activity), GO:0005524 (ATP binding), GO:0006468 (protein phosphorylation), GO:0016772 (transferase activity, transferring phosphorus-containing groups)
Niben101Scf02433g06015	0.33	0.32	0.33	1.81	2.81	1.18	Up-regulated	2.541	1.025e-10	AT5G17300	At5g37260-like protein [Solanum arcanum]	GO:0003677 (DNA binding), GO:0003682 (chromatin binding)
Niben101Scf00783g00006	4.52	2.36	3.12	21.58	9.63	27.28	Up-regulated	2.54	9.764e-14	AT1G17840	ABC transporter G family member 5
Niben101Scf03631g00005	2.59	2.67	2.94	16.1	18.66	12.95	Up-regulated	2.536	7.354e-45	AT4G35090	Catalase	GO:0004096 (catalase activity), GO:0006979 (response to oxidative stress), GO:0020037 (heme binding), GO:0055114 (oxidation-reduction process)
Niben101Scf14179g00001	0.5	0.18	0.87	3.68	2.67	3.01	Up-regulated	2.536	4.654e-11	AT1G72100	Late embryogenesis abundant protein (LEA) family protein LENGTH=385
Niben101Scf05552g09003	7.29	4.88	6.83	31.16	50.75	29.17	Up-regulated	2.534	1.329e-23	AT5G62150	peptidoglycan-binding LysM domain-containing protein LENGTH=102
Niben101Scf01274g08013	0.16	0.08	0.11	0.71	0.62	0.77	Up-regulated	2.532	1.45e-07	AT3G10200	S-adenosyl-L-methionine-dependent methyltransferases superfamily protein LENGTH=591	GO:0008168 (methyltransferase activity)
Niben101Scf01479g02001	0.05	0.03	0.02	0.22	0.1	0.28	Up-regulated	2.53	7.886e-07	AT1G65810	P-loop containing nucleoside triphosphate hydrolases superfamily protein LENGTH=1050	GO:0005515 (protein binding), GO:0005524 (ATP binding)
Niben101Scf00436g06007	0.15	0.3	0.2	1.42	1.47	0.84	Up-regulated	2.525	7.445e-07	AT2G28200	Zinc finger protein 3	GO:0046872 (metal ion binding)
Niben101Scf01290g01033	6.61	4.95	4.89	39.91	24.34	30.57	Up-regulated	2.523	1.595e-31	AT2G30360	CBL-interacting protein kinase 31	GO:0004672 (protein kinase activity), GO:0004674 (protein serine/threonine kinase activity), GO:0005524 (ATP binding), GO:0006468 (protein phosphorylation), GO:0007165 (signal transduction), GO:0016772 (transferase activity, transferring phosphorus-containing groups)
Niben101Scf00715g04003	8.85	7.61	7.72	50.56	52.85	35.82	Up-regulated	2.522	3.274e-58	AT1G15950	Cinnamoyl-CoA reductase 1	GO:0003824 (catalytic activity), GO:0050662 (coenzyme binding)
Niben101Scf04500g03007	2.58	0.75	0.34	5.35	5.16	11.5	Up-regulated	2.522	2.657e-05	AT5G18600	Glutaredoxin-C1	GO:0009055 (electron carrier activity), GO:0015035 (protein disulfide oxidoreductase activity), GO:0045454 (cell redox homeostasis)
Niben101Scf09764g02010	2.9	1.36	2.07	15.41	11.76	10.06	Up-regulated	2.518	4.966e-14	AT5G11090	serine-rich protein-related LENGTH=217
Niben101Scf12994g03001	1.62	1.1	1.62	7.8	10.99	6.81	Up-regulated	2.518	6.88e-13	AT1G49000	conserved hypothetical protein [Ricinus communis] gb|EEF50652.1| conserved hypothetical protein [Ricinus communis]
Niben101Scf04557g03013	3.39	3.03	2.69	17.53	18.22	16.39	Up-regulated	2.517	1.069e-62	AT2G28110	Exostosin family protein LENGTH=448
Niben101Scf23239g00002	0.68	0.52	0.94	5.1	4.12	3.33	Up-regulated	2.515	2.057e-15	AT4G18170	WRKY transcription factor 1	GO:0003700 (sequence-specific DNA binding transcription factor activity), GO:0006355 (regulation of transcription, DNA-templated), GO:0043565 (sequence-specific DNA binding)
Niben101Scf02227g05010	1.5	1.5	0.73	7.37	7.76	5.95	Up-regulated	2.513	1.518e-26	AT3G12620	Protein phosphatase 2C family protein LENGTH=385	GO:0003824 (catalytic activity), GO:0004722 (protein serine/threonine phosphatase activity), GO:0006470 (protein dephosphorylation)
Niben101Scf05108g00002	1.57	1.91	1.89	11.95	8.19	10.39	Up-regulated	2.513	4.062e-28	AT3G59080	Eukaryotic aspartyl protease family protein LENGTH=535	GO:0004190 (aspartic-type endopeptidase activity), GO:0006508 (proteolysis)
Niben101Scf08160g03001	5.76	5.56	8.27	45.5	33.23	33.56	Up-regulated	2.513	1.187e-44	AT1G75180	Erythronate-4-phosphate dehydrogenase family protein LENGTH=315
Niben101Scf00918g03004	0.09	0.19	0.09	1	0.5	0.49	Up-regulated	2.511	0.000159	AT5G55250	salicylic acid methyl transferase [Nicotiana benthamiana]	GO:0008168 (methyltransferase activity)
Niben101Scf04562g01009	2.56	2.83	1.94	13.08	14.7	13.7	Up-regulated	2.511	3.908e-23	AT1G80450	VQ motif-containing protein LENGTH=177
Niben101Scf10122g01032	0.78	1.04	1.19	5.85	7.03	4.38	Up-regulated	2.509	2.787e-14	AT3G27010	TCP family transcription factor LENGTH=325
Niben101Scf05574g03001	0.21	0.2	0.23	0.7	1.44	1.63	Up-regulated	2.5	1.997e-10	AT3G55580	Regulator of chromosome condensation (RCC1) family protein LENGTH=488
Niben101Scf00893g01014	1.69	1.6	1.63	10.34	10	7.53	Up-regulated	2.499	2.988e-47	AT2G16365	F-box protein
Niben101Scf19057g00004	0.71	0.63	0.22	4.29	1.21	3.3	Up-regulated	2.499	5.702e-05	NA	ADP,ATP carrier protein 1, chloroplastic
Niben101Scf03170g01019	34.01	32.23	28.92	163.72	212.59	161.18	Up-regulated	2.498	2.789e-66	AT4G26840	Small ubiquitin-related modifier 2	GO:0005515 (protein binding)
Niben101Scf10676g01004	0.3	0.94	1.24	3.02	6.78	4.25	Up-regulated	2.498	1.295e-06	AT3G07350	Protein of unknown function (DUF506) LENGTH=298
Niben101Scf04407g02005	26.57	27.95	23.82	160.76	140.51	140.49	Up-regulated	2.497	8.145e-93	AT5G62740	Hypersensitive-induced response protein 1	GO:0016020 (membrane)
Niben101Scf11795g00012	0.65	1.25	1.09	5.59	5.59	5.4	Up-regulated	2.493	2.797e-21	AT1G07040	succinyldiaminopimelate aminotransferase [Pseudoalteromonas haloplanktis]
Niben101Scf03306g00001	0.86	0.98	0.65	6.59	3.25	4.01	Up-regulated	2.488	6.529e-15	AT5G35450	Disease resistance protein	GO:0043531 (ADP binding)
Niben101Scf04098g00003	4.83	14.02	5.37	53.03	41.41	39.04	Up-regulated	2.488	1.129e-12	AT3G56710	Sigma factor binding protein 1, chloroplastic
Niben101Scf04439g01026	0.86	0.11	0.7	4.56	2.45	2.86	Up-regulated	2.488	6.595e-08	NA	product [Oryza sativa Japonica Group]
Niben101Ctg16103g00005	0.11	0.12	0.13	0.6	0.63	0.85	Up-regulated	2.487	5.475e-07	AT5G57200	ENTH/ANTH/VHS superfamily protein LENGTH=601	GO:0005543 (phospholipid binding), GO:0005545 (1-phosphatidylinositol binding), GO:0030136 (clathrin-coated vesicle), GO:0030276 (clathrin binding), GO:0048268 (clathrin coat assembly)
Niben101Scf02159g01008	2.65	2.7	2.07	15.4	11.79	14.15	Up-regulated	2.487	2.563e-51	AT4G24760	Alpha/beta hydrolase domain-containing protein 13
Niben101Scf05880g03001	0.45	0.28	0.38	3.07	1.29	1.97	Up-regulated	2.485	1.553e-10	AT3G47340	asparagine synthetase 3 LENGTH=578	GO:0004066 (asparagine synthase (glutamine-hydrolyzing) activity), GO:0006529 (asparagine biosynthetic process), GO:0008152 (metabolic process)
Niben101Scf00108g00004	9.59	8.56	8.07	64.42	38.89	43.01	Up-regulated	2.48	1.637e-27	AT4G26140	Beta-galactosidase	GO:0004553 (hydrolase activity, hydrolyzing O-glycosyl compounds), GO:0005975 (carbohydrate metabolic process)
Niben101Scf02555g00004	2.46	1.07	1.47	10.38	10.92	8.07	Up-regulated	2.48	1.934e-09	NA	DNA mismatch repair protein MutL
Niben101Scf01189g04025	9.38	15.09	10.3	81.62	54.65	55.84	Up-regulated	2.477	6.238e-30	AT1G65690	Late embryogenesis abundant (LEA) hydroxyproline-rich glycoprotein family LENGTH=252
Niben101Scf04020g06011	1.26	1.1	0.77	6.5	4.46	6.4	Up-regulated	2.476	2.252e-23	AT4G05540	P-loop nucleoside triphosphate hydrolase superfamily protein [Medicago truncatula]
Niben101Scf05152g00001	6.49	4.51	5.83	33.56	34.04	26.54	Up-regulated	2.474	4.822e-39	AT3G25250	Serine/threonine-protein kinase 38-like	GO:0004672 (protein kinase activity), GO:0004674 (protein serine/threonine kinase activity), GO:0005524 (ATP binding), GO:0006468 (protein phosphorylation), GO:0016772 (transferase activity, transferring phosphorus-containing groups), GO:0016773 (phosphotransferase activity, alcohol group as acceptor)
Niben101Scf18771g00009	0.62	0.61	0.62	3.52	3.66	3.17	Up-regulated	2.471	8.759e-27	AT2G37980	O-fucosyltransferase family protein LENGTH=638
Niben101Scf04832g00001	0.27	0.26	0	0.69	0.46	1.8	Up-regulated	2.469	0.0008584	AT5G45320	BnaC02g31520D [Brassica napus]
Niben101Ctg16217g00002	31.96	21.67	31.51	205.46	116.04	152.48	Up-regulated	2.468	1.883e-27	NA	conserved hypothetical protein [Ricinus communis] gb|EEF50652.1| conserved hypothetical protein [Ricinus communis]
Niben101Scf11743g00002	2.25	1.06	2.24	11.02	9.29	11.25	Up-regulated	2.467	2.201e-19	AT2G28305	Cytokinin riboside 5'-monophosphate phosphoribohydrolase LOG
Niben101Scf02869g03007	0.52	0.5	0.29	1.47	2.02	3.77	Up-regulated	2.465	1.175e-06	AT2G40540	Potassium transporter 6	GO:0015079 (potassium ion transmembrane transporter activity), GO:0016020 (membrane), GO:0071805 (potassium ion transmembrane transport)
Niben101Scf02082g00004	2.67	2.49	2.09	18.19	8.2	13.7	Up-regulated	2.462	2.277e-09	AT1G78410	BnaC06g38890D [Brassica napus]
Niben101Scf02335g03010	1.37	1.12	1.39	9.08	5.69	6.71	Up-regulated	2.462	4.1e-22	AT1G22150	Sulfate transporter 1.3	GO:0005886 (plasma membrane), GO:0008271 (secondary active sulfate transmembrane transporter activity), GO:0008272 (sulfate transport), GO:0015116 (sulfate transmembrane transporter activity), GO:0016020 (membrane), GO:0016021 (integral component of membrane), GO:0055085 (transmembrane transport)
Niben101Scf00313g07005	51.59	37.66	34.64	303.7	167.26	211.27	Up-regulated	2.461	2.03e-31	AT5G17540	Benzyl alcohol O-benzoyltransferase	GO:0016747 (transferase activity, transferring acyl groups other than amino-acyl groups)
Niben101Scf01781g01002	0.91	1.26	0.62	5.91	3.02	6.04	Up-regulated	2.454	9.086e-13	AT2G28790	Pathogenesis-related thaumatin superfamily protein LENGTH=249
Niben101Scf06091g05002	0.19	0.23	0.23	1.18	1.06	1.34	Up-regulated	2.453	5.098e-13	AT1G19780	cyclic nucleotide gated channel 8 LENGTH=753	GO:0005216 (ion channel activity), GO:0005249 (voltage-gated potassium channel activity), GO:0005515 (protein binding), GO:0006811 (ion transport), GO:0006813 (potassium ion transport), GO:0016020 (membrane), GO:0055085 (transmembrane transport)
Niben101Scf02160g01003	16	12.42	10.86	97.85	60.15	57.1	Up-regulated	2.452	4.253e-25	AT1G73805	Calmodulin binding protein-like LENGTH=451
Niben101Scf02516g01004	5.01	6.11	6.54	40.2	28.57	27.81	Up-regulated	2.452	1.485e-36	AT1G62300	WRKY transcription factor 6	GO:0003700 (sequence-specific DNA binding transcription factor activity), GO:0006355 (regulation of transcription, DNA-templated), GO:0043565 (sequence-specific DNA binding)
Niben101Scf09401g02003	1.26	0.4	0.54	6.48	3.34	2.54	Up-regulated	2.451	6.836e-07	AT3G12120	fatty acid desaturase 2 LENGTH=383	GO:0006629 (lipid metabolic process), GO:0016717 (oxidoreductase activity, acting on paired donors, with oxidation of a pair of donors resulting in the reduction of molecular oxygen to two molecules of water), GO:0055114 (oxidation-reduction process)
Niben101Scf03348g00010	24.79	32.36	31.63	193.99	129.3	161.11	Up-regulated	2.45	6.962e-45	NA	WRKY transcription factor 7 [Gossypium hirsutum]
Niben101Scf04765g02006	5.71	5.2	5.3	24.12	37.08	27.31	Up-regulated	2.444	1.145e-41	AT3G47160	RING finger protein 141	GO:0005515 (protein binding), GO:0008270 (zinc ion binding)
Niben101Scf02858g02012	1.52	1.07	1.18	9.81	1.54	9.29	Up-regulated	2.442	3.752e-06	AT4G16790	BnaA08g08100D [Brassica napus]
Niben101Scf00536g12004	0.46	0.21	0.71	3.56	2.47	1.85	Up-regulated	2.441	1.323e-11	AT3G11480	jasmonic acid carboxyl methyltransferase LENGTH=389	GO:0008168 (methyltransferase activity)
Niben101Scf02521g01021	0.3	0.26	0.24	0.86	2.58	1.06	Up-regulated	2.441	0.0001071	AT5G45140	DNA-directed RNA polymerase subunit beta	GO:0003677 (DNA binding), GO:0003899 (DNA-directed RNA polymerase activity), GO:0006351 (transcription, DNA-templated), GO:0032549 (ribonucleoside binding)
Niben101Scf16806g00003	0.43	0.16	0.59	4.04	1.61	1.01	Up-regulated	2.441	6.693e-05	AT1G68840	Ethylene-responsive transcription factor 1	GO:0003677 (DNA binding), GO:0003700 (sequence-specific DNA binding transcription factor activity), GO:0006355 (regulation of transcription, DNA-templated)
Niben101Scf01300g06002	9.24	8.58	7.37	42.48	44.79	49.51	Up-regulated	2.44	1.644e-45	NA	expressed protein [Oryza sativa Japonica Group]	GO:0003676 (nucleic acid binding)
Niben101Scf02762g01001	1.76	0.79	0.66	6.76	6.47	4.48	Up-regulated	2.438	2.961e-11	AT5G18270	NAC domain-containing protein 100	GO:0003677 (DNA binding), GO:0006355 (regulation of transcription, DNA-templated)
Niben101Scf03121g00006	2.48	0.92	1.3	12.28	6.59	6.96	Up-regulated	2.438	9.176e-11	AT5G40990	GDSL esterase/lipase 2	GO:0006629 (lipid metabolic process), GO:0016788 (hydrolase activity, acting on ester bonds)
Niben101Scf05491g02004	0.14	0.04	0.11	0.7	0.5	0.48	Up-regulated	2.437	6.524e-06	AT1G08320	bZIP transcription factor family protein LENGTH=481	GO:0003700 (sequence-specific DNA binding transcription factor activity), GO:0006351 (transcription, DNA-templated), GO:0006355 (regulation of transcription, DNA-templated), GO:0043565 (sequence-specific DNA binding)
Niben101Scf26203g00003	0.2	0.57	0.2	1.69	2.3	0.99	Up-regulated	2.437	7.137e-06	AT2G47180	Galactinol synthase 2	GO:0016757 (transferase activity, transferring glycosyl groups)
Niben101Scf05363g02005	0.57	1.03	0.09	1.52	3.02	4.29	Up-regulated	2.436	4.471e-06	AT4G37260	Myb-related protein B	GO:0003677 (DNA binding), GO:0003682 (chromatin binding)
Niben101Scf10575g00011	0.84	0.61	0.66	5.01	1.99	4.49	Up-regulated	2.436	1.106e-10	AT1G49380	Cytochrome c biogenesis protein CcsB
Niben101Scf03573g00015	1	0.73	1.17	6.87	3.49	5.9	Up-regulated	2.435	4.05e-07	AT4G14640	Calcium-binding allergen Ole e 8	GO:0005509 (calcium ion binding)
Niben101Scf10322g01012	49.73	44	48.41	292.63	257.88	218.58	Up-regulated	2.435	4.974e-23	AT1G69490	NAC domain-containing protein 68	GO:0003677 (DNA binding), GO:0006355 (regulation of transcription, DNA-templated)
Niben101Scf09044g01012	284.99	377.77	373.71	2193.16	1637.98	1764.06	Up-regulated	2.433	1.596e-14	AT4G11650	Thaumatin-like protein
Niben101Scf02411g00017	2.01	1.42	1.97	8.83	10.68	10.03	Up-regulated	2.432	1.43e-38	AT1G61390	receptor kinase 3 LENGTH=850	GO:0004672 (protein kinase activity), GO:0004674 (protein serine/threonine kinase activity), GO:0005524 (ATP binding), GO:0006468 (protein phosphorylation), GO:0016772 (transferase activity, transferring phosphorus-containing groups), GO:0048544 (recognition of pollen)
Niben101Scf10635g00002	0.42	0.07	0.32	2.32	0.91	1.47	Up-regulated	2.432	3.8e-06	AT2G01670	Nudix hydrolase 4	GO:0016787 (hydrolase activity)
Niben101Scf11631g00006	1.44	1.04	0.52	5.47	6.69	3.98	Up-regulated	2.429	1.752e-14	AT5G18980	At4g14280-like protein [Arabidopsis lyrata subsp. petraea]	GO:0005488 (binding)
Niben101Scf02057g01003	0.93	0.21	0	2.78	1.4	2.25	Up-regulated	2.427	0.0001084	AT1G50180	R1 [Solanum tuberosum]	GO:0043531 (ADP binding)
Niben101Scf04955g01002	0.62	0.58	0.87	4.04	4.79	2.43	Up-regulated	2.424	9.566e-07	AT1G30040	gibberellin 2-oxidase LENGTH=341	GO:0005506 (iron ion binding), GO:0016491 (oxidoreductase activity), GO:0016706 (oxidoreductase activity, acting on paired donors, with incorporation or reduction of molecular oxygen, 2-oxoglutarate as one donor, and incorporation of one atom each of oxygen into both donors), GO:0055114 (oxidation-reduction process)
Niben101Scf02148g00019	1.31	2.66	1.44	10.46	8.71	9.25	Up-regulated	2.422	4.805e-07	NA	Transposon MuDR mudrA-like protein, putative [Solanum demissum]
Niben101Scf03145g04002	12.36	13.84	12.98	80.15	75.6	53.95	Up-regulated	2.422	1.645e-45	AT1G68440	BnaA02g13840D [Brassica napus]
Niben101Scf00348g10006	0.87	2.7	1.36	9.22	10.18	6.1	Up-regulated	2.421	4.262e-08	AT5G01210	HXXXD-type acyl-transferase family protein LENGTH=475	GO:0016747 (transferase activity, transferring acyl groups other than amino-acyl groups)
Niben101Scf02854g05001	0.96	1.17	1.34	11.29	3.05	4.26	Up-regulated	2.42	5.993e-07	AT1G66230	Cyclin-D-binding Myb-like transcription factor 1	GO:0003677 (DNA binding), GO:0003682 (chromatin binding)
Niben101Scf06163g00008	0.32	0.47	0.44	3.3	0.87	2.35	Up-regulated	2.42	1.698e-06	AT3G21240	4-coumarate--CoA ligase 2
Niben101Scf27305g00001	0.25	0.23	0.06	0.76	1.25	0.86	Up-regulated	2.419	3.196e-08	AT4G18290	Potassium channel protein 1
Niben101Scf10095g02017	4.13	4.08	3.5	17.72	25.46	19.36	Up-regulated	2.418	4.744e-32	AT5G53300	Ubiquitin-conjugating enzyme E2 4
Niben101Scf01177g01001	0.13	0.32	0.31	1.16	1.03	1.82	Up-regulated	2.415	5.328e-07	AT4G13620	Ethylene-responsive transcription factor 6	GO:0003677 (DNA binding), GO:0003700 (sequence-specific DNA binding transcription factor activity), GO:0006355 (regulation of transcription, DNA-templated)
Niben101Scf01563g02007	0.95	1.07	0.84	6.56	5.37	3.33	Up-regulated	2.415	5.203e-09	AT2G34320	Ribonuclease H [Medicago truncatula]	GO:0003676 (nucleic acid binding)
Niben101Scf05301g02004	1.89	0.83	0.96	6.69	6.55	6.69	Up-regulated	2.415	7.398e-18	AT3G63010	Gibberellin receptor GID1	GO:0008152 (metabolic process), GO:0016787 (hydrolase activity)
Niben101Scf02215g05011	0.7	0.34	0.97	4.73	2.96	3.45	Up-regulated	2.412	1.648e-13	NA	oxidoreductase [Rhizobium leucaenae]
Niben101Scf07880g01007	1.38	1.1	0.88	7.95	3.12	6.97	Up-regulated	2.412	5.259e-07	AT1G55910	Zinc transporter 11
Niben101Scf10322g01017	2.73	4.57	4.29	17.81	26.26	17.19	Up-regulated	2.412	3.215e-19	AT1G08660	Glycosyltransferase family 29 (sialyltransferase) family protein LENGTH=440
Niben101Scf01339g06013	28.13	27.3	30.42	152.21	155.22	149.23	Up-regulated	2.411	8.574e-65	AT2G43330	in [Arabidopsis thaliana] gb|AAO42160.1| putative membrane transporter [Arabidopsis thaliana] gb|AAO64127.1| putative membrane transporter [Arabidopsis thaliana] emb|CAJ00306.1| inositol transporter 4 [Arabidopsis thaliana] gb|AEE83759.1| inositol transporter 4 [Arabidopsis thaliana]	GO:0005215 (transporter activity), GO:0016020 (membrane), GO:0016021 (integral component of membrane), GO:0022857 (transmembrane transporter activity), GO:0022891 (substrate-specific transmembrane transporter activity), GO:0055085 (transmembrane transport)
Niben101Scf08652g01011	0.63	0.43	0.56	2.99	3.21	2.68	Up-regulated	2.41	1.192e-15	AT5G41960	Zinc finger matrin-type protein 1, putative isoform 1 [Theobroma cacao] gb|EOY23912.1| Zinc finger matrin-type protein 1, putative isoform 1 [Theobroma cacao]
Niben101Scf08465g02007	0.78	0.78	1.15	5.06	5.81	3.7	Up-regulated	2.406	1.327e-23	AT1G14900	HMG-Y-related protein A	GO:0000786 (nucleosome), GO:0003677 (DNA binding), GO:0005634 (nucleus), GO:0006334 (nucleosome assembly)
Niben101Scf00056g07005	0.93	1.5	1.29	5.79	8.56	5.21	Up-regulated	2.405	5.319e-14	NA	Unknown protein
Niben101Scf00261g03001	8.96	9.77	10.81	52.15	57.37	47.08	Up-regulated	2.405	1.952e-74	AT2G45550	Cytochrome P450 superfamily protein LENGTH=513	GO:0005506 (iron ion binding), GO:0016705 (oxidoreductase activity, acting on paired donors, with incorporation or reduction of molecular oxygen), GO:0020037 (heme binding), GO:0055114 (oxidation-reduction process)
Niben101Scf05323g01002	0.95	0.88	0.52	4.02	3.82	4.56	Up-regulated	2.405	2.358e-12	AT5G44300	Dormancy/auxin associated family protein LENGTH=108
Niben101Scf02002g01004	1.23	0.81	1.09	6.11	4.41	6.29	Up-regulated	2.404	7.596e-24	AT4G12570	ubiquitin protein ligase 5 LENGTH=873	GO:0004842 (ubiquitin-protein transferase activity)
Niben101Scf00059g01004	0.44	0.4	0.17	2.34	1.73	1.26	Up-regulated	2.403	5.677e-07	AT3G09520	exocyst subunit exo70 family protein H4 LENGTH=628	GO:0000145 (exocyst), GO:0006887 (exocytosis)
Niben101Scf02085g17011	0.25	0.24	0.33	1.48	1.2	1.9	Up-regulated	2.403	5.435e-05	NA	Unknown protein
Niben101Scf08415g00010	5.02	5.4	5.37	30.9	33.67	18.53	Up-regulated	2.396	8.08e-32	AT3G48990	Acetyl-coenzyme A synthetase	GO:0003824 (catalytic activity), GO:0008152 (metabolic process)
Niben101Scf17140g00013	0.15	0.53	0.06	0.6	1.65	1.41	Up-regulated	2.396	6.023e-05	AT5G41670	6-phosphogluconate dehydrogenase, decarboxylating 1	GO:0004616 (phosphogluconate dehydrogenase (decarboxylating) activity), GO:0006098 (pentose-phosphate shunt), GO:0016491 (oxidoreductase activity), GO:0016616 (oxidoreductase activity, acting on the CH-OH group of donors, NAD or NADP as acceptor), GO:0050661 (NADP binding), GO:0050662 (coenzyme binding), GO:0055114 (oxidation-reduction process)
Niben101Scf01051g01019	0.61	0.13	0.69	3.65	2.59	1.85	Up-regulated	2.395	3.258e-07	AT4G17380	DNA mismatch repair protein MutS	GO:0005524 (ATP binding), GO:0006298 (mismatch repair), GO:0030983 (mismatched DNA binding)
Niben101Scf01230g02007	1.28	1.21	0.56	6.08	5.43	4.43	Up-regulated	2.395	1.166e-15	AT1G10740	alpha/beta-Hydrolases superfamily protein LENGTH=473
Niben101Scf10152g01008	1.93	0.91	1.8	9.03	9.23	6.84	Up-regulated	2.395	1.531e-20	AT1G15710	arogenate dehydrogenase LENGTH=640
Niben101Scf00551g04011	0.12	0.17	0.06	1.09	0.38	0.29	Up-regulated	2.394	0.001673	AT2G36890	Cyclin-D-binding Myb-like transcription factor 1	GO:0003677 (DNA binding), GO:0003682 (chromatin binding)
Niben101Scf01529g01006	4.49	9	8.31	32.47	53.75	27.74	Up-regulated	2.392	2.058e-08	AT4G10270	wound-responsive family protein [Medicago truncatula]
Niben101Scf01999g06009	1.64	0.73	1.16	6.52	6.17	6.24	Up-regulated	2.391	3.702e-21	AT5G41360	DNA repair helicase XPB1	GO:0003677 (DNA binding), GO:0004003 (ATP-dependent DNA helicase activity), GO:0005524 (ATP binding), GO:0006289 (nucleotide-excision repair), GO:0016787 (hydrolase activity)
Niben101Scf15327g00001	22.59	17.73	25.35	166.64	76.33	102.27	Up-regulated	2.388	2.175e-18	AT3G50770	Calcium-binding protein CML39	GO:0005509 (calcium ion binding)
Niben101Scf03479g05046	2.42	0.78	0.69	7.13	5.83	7.65	Up-regulated	2.387	4.286e-09	AT4G27860	vacuolar iron transporter-like protein [Medicago truncatula]
Niben101Scf05713g03006	0.96	0.09	0.36	2.87	2.51	2.58	Up-regulated	2.387	1.444e-07	AT4G20970	basic helix-loop-helix (bHLH) DNA-binding superfamily protein LENGTH=190	GO:0003677 (DNA binding), GO:0046983 (protein dimerization activity)
Niben101Scf01524g00006	21.16	30.49	21.09	158.22	122.89	96.07	Up-regulated	2.385	1.957e-27	AT4G00880	SAUR-like auxin-responsive protein family LENGTH=122
Niben101Scf04906g00025	0.26	0.38	0.26	2.09	1.54	1.05	Up-regulated	2.385	2.698e-07	AT4G37980	Alcohol dehydrogenase	GO:0008270 (zinc ion binding), GO:0016491 (oxidoreductase activity), GO:0055114 (oxidation-reduction process)
Niben101Scf03534g01005	2.41	1.99	1.79	10.59	11.02	10.78	Up-regulated	2.383	1.719e-53	AT3G48000	Aldehyde dehydrogenase family 2 member C4	GO:0008152 (metabolic process), GO:0016491 (oxidoreductase activity), GO:0016620 (oxidoreductase activity, acting on the aldehyde or oxo group of donors, NAD or NADP as acceptor), GO:0055114 (oxidation-reduction process)
Niben101Scf02349g03001	33.14	40.65	32.34	214.41	175.37	158.86	Up-regulated	2.372	3.942e-49	AT5G05340	Peroxidase 4	GO:0004601 (peroxidase activity), GO:0006979 (response to oxidative stress), GO:0020037 (heme binding), GO:0055114 (oxidation-reduction process)
Niben101Scf08470g03008	0.98	0.56	1.01	5.05	4.25	4.2	Up-regulated	2.372	1.553e-09	NA	Unknown protein
Niben101Scf04621g00002	0.71	0.44	0.5	3.18	2.5	2.94	Up-regulated	2.368	4.596e-23	AT1G22060	F-box and Leucine Rich Repeat domains containing protein, putative isoform 3, partial [Theobroma cacao] gb|EOY18888.1| F-box and Leucine Rich Repeat domains containing protein, putative isoform 3, partial [Theobroma cacao]
Niben101Scf01240g07003	3.54	7.11	7.58	35.01	46.86	12.05	Up-regulated	2.366	2.374e-08	AT2G26695	zinc finger (Ran-binding) family protein LENGTH=268	GO:0008270 (zinc ion binding)
Niben101Scf07695g01020	12.17	6.63	7.41	54.3	42.28	38.87	Up-regulated	2.364	2.834e-26	AT3G14690	Cytochrome P450 superfamily protein LENGTH=520	GO:0005506 (iron ion binding), GO:0016705 (oxidoreductase activity, acting on paired donors, with incorporation or reduction of molecular oxygen), GO:0020037 (heme binding), GO:0055114 (oxidation-reduction process)
Niben101Scf17976g00005	0.87	0.7	0.29	3.98	3.66	1.95	Up-regulated	2.358	1.892e-06	AT2G42350	RING finger protein 165	GO:0005515 (protein binding), GO:0008270 (zinc ion binding)
Niben101Scf05827g06020	1.59	1.52	1.75	11.22	4.88	8.82	Up-regulated	2.357	5.31e-25	AT3G14270	phosphatidylinositol-4-phosphate 5-kinase family protein LENGTH=1791	GO:0005524 (ATP binding), GO:0016307 (phosphatidylinositol phosphate kinase activity), GO:0044267 (cellular protein metabolic process), GO:0046488 (phosphatidylinositol metabolic process), GO:0046872 (metal ion binding)
Niben101Scf01593g05013	1.38	0.77	1.49	7.14	4.37	7.64	Up-regulated	2.355	4.122e-14	AT1G65950	Enolase
Niben101Scf02793g06004	0.59	0.54	0.37	2.49	3.7	1.49	Up-regulated	2.354	9.427e-09	AT1G02170	Metacaspase-1	GO:0004197 (cysteine-type endopeptidase activity), GO:0006508 (proteolysis)
Niben101Scf06822g01005	1.11	0.4	0.76	3.74	4.93	3.37	Up-regulated	2.354	1.251e-11	AT4G35470	Leucine-rich repeat-containing protein 7	GO:0005515 (protein binding)
Niben101Scf05668g01001	1.74	1.06	2.14	11.56	5.9	8.24	Up-regulated	2.352	5.446e-14	AT5G23730	nucleotide binding protein [Arabidopsis lyrata subsp. lyrata] gb|EFH48330.1| nucleotide binding protein [Arabidopsis lyrata subsp. lyrata]	GO:0005515 (protein binding)
Niben101Scf06949g00004	8.59	6.78	7.46	39.83	38.54	38.56	Up-regulated	2.352	1.455e-60	AT3G03990	Pimeloyl-[acyl-carrier protein] methyl ester esterase
Niben101Scf01745g06004	7.97	8.21	10.75	51.29	46.86	39.32	Up-regulated	2.349	2.697e-55	AT4G17080	Histone H3 K4-specific methyltransferase SET7/9 family protein LENGTH=513
Niben101Scf02063g04001	9	9.75	9.64	50.17	54.17	40.3	Up-regulated	2.349	1.424e-46	AT5G43430	Electron transfer flavoprotein subunit beta	GO:0009055 (electron carrier activity)
Niben101Scf02004g00019	0.19	0.34	0.38	2.56	0.98	1.07	Up-regulated	2.348	1.744e-05	AT4G37850	Transcription factor 23	GO:0046983 (protein dimerization activity)
Niben101Scf01420g00001	0.81	0.94	0.57	3.51	5.29	2.96	Up-regulated	2.347	4.867e-08	AT1G48960	universal stress protein family protein [Zea mays]	GO:0006950 (response to stress)
Niben101Scf03380g03005	12.12	12.62	12.8	73.78	57	60.15	Up-regulated	2.347	2.993e-51	AT5G26340	sugar transporter protein 7 LENGTH=513	GO:0005215 (transporter activity), GO:0016020 (membrane), GO:0016021 (integral component of membrane), GO:0022857 (transmembrane transporter activity), GO:0022891 (substrate-specific transmembrane transporter activity), GO:0055085 (transmembrane transport)
Niben101Scf04626g00009	29.43	23.66	28.91	154.49	143.38	119.93	Up-regulated	2.347	3.34e-55	AT3G01420	Alpha-dioxygenase 1	GO:0004601 (peroxidase activity), GO:0006979 (response to oxidative stress), GO:0020037 (heme binding), GO:0055114 (oxidation-reduction process)
Niben101Scf01065g03006	0.42	0.23	0.52	1.9	1.96	2.36	Up-regulated	2.344	8.609e-09	NA	Glyceraldehyde-3-phosphate dehydrogenase A, chloroplastic
Niben101Scf01719g04026	0.23	0.21	0.17	1.16	0.92	1	Up-regulated	2.344	4.277e-09	NA	Unknown protein
Niben101Scf05437g03027	1.94	1.83	1.32	10.31	7.36	8.05	Up-regulated	2.344	5.596e-33	AT3G48260	Serine/threonine-protein kinase 4 homolog B	GO:0004672 (protein kinase activity), GO:0004674 (protein serine/threonine kinase activity), GO:0005524 (ATP binding), GO:0006468 (protein phosphorylation), GO:0016772 (transferase activity, transferring phosphorus-containing groups)
Niben101Scf06509g05007	3.83	6.37	2.7	22.67	21.05	19.41	Up-regulated	2.342	6.106e-28	AT1G52140	Avr9/Cf-9 rapidly elicited protein [Medicago truncatula]
Niben101Scf00577g02007	2.63	2.79	2.17	9.6	13.99	14.8	Up-regulated	2.34	7.138e-19	AT1G13330	Cortactin-binding protein 2
Niben101Scf00773g08003	28.61	34.25	35.53	229.36	139.79	128.2	Up-regulated	2.339	8.607e-28	AT3G10985	Wound-induced protein 1
Niben101Scf02261g01002	3.73	3.27	3.45	23.49	12.49	16.89	Up-regulated	2.338	1.24e-32	AT1G64060	Respiratory burst oxidase homolog protein A	GO:0004601 (peroxidase activity), GO:0005509 (calcium ion binding), GO:0016020 (membrane), GO:0016491 (oxidoreductase activity), GO:0050664 (oxidoreductase activity, acting on NAD(P)H, oxygen as acceptor), GO:0055114 (oxidation-reduction process)
Niben101Scf08041g02014	16.32	7.97	15	85.58	38.43	75.28	Up-regulated	2.338	1.544e-15	AT5G59520	Zinc transporter 1	GO:0016020 (membrane), GO:0030001 (metal ion transport), GO:0046873 (metal ion transmembrane transporter activity), GO:0055085 (transmembrane transport)
Niben101Scf01166g18016	0.57	0.4	0.78	2.92	3.58	2.54	Up-regulated	2.337	2.215e-12	AT1G71960	ABC transporter ATP-binding protein/permease wht-3	GO:0005524 (ATP binding), GO:0016020 (membrane), GO:0016887 (ATPase activity)
Niben101Scf03930g04001	0.1	0.24	0.3	0.93	1	1.35	Up-regulated	2.337	2.743e-07	AT5G11280	BnaC09g45360D [Brassica napus]
Niben101Scf01076g05026	0.29	0.19	0.4	1.8	1.29	1.47	Up-regulated	2.336	1.321e-14	AT3G61680	alpha/beta-Hydrolases superfamily protein LENGTH=649	GO:0006629 (lipid metabolic process)
Niben101Scf07491g00003	158.52	156.1	160.09	905.56	868	621.29	Up-regulated	2.335	4.096e-49	AT3G12500	Chitinase 9	GO:0004568 (chitinase activity), GO:0005975 (carbohydrate metabolic process), GO:0006032 (chitin catabolic process), GO:0008061 (chitin binding), GO:0016998 (cell wall macromolecule catabolic process)
Niben101Ctg10925g00004	0.93	0.9	1.13	5.71	1.74	7.52	Up-regulated	2.33	4.981e-07	AT5G58410	E3 ubiquitin-protein ligase listerin
Niben101Scf03307g06009	7.53	6.2	7.05	35.5	39.24	30.04	Up-regulated	2.329	1.272e-43	AT4G26270	ATP-dependent 6-phosphofructokinase	GO:0003872 (6-phosphofructokinase activity), GO:0005524 (ATP binding), GO:0006002 (fructose 6-phosphate metabolic process), GO:0006096 (glycolytic process)
Niben101Scf12935g00043	3.57	4.29	3.35	17.68	19.62	18.59	Up-regulated	2.327	4.006e-49	AT1G20560	2-succinylbenzoate--CoA ligase	GO:0003824 (catalytic activity), GO:0008152 (metabolic process)
Niben101Ctg14389g00001	2.18	2.5	4.47	22.3	11.83	12.17	Up-regulated	2.324	2.209e-09	AT5G26340	sugar transporter protein 7 LENGTH=513	GO:0016021 (integral component of membrane), GO:0022857 (transmembrane transporter activity), GO:0055085 (transmembrane transport)
Niben101Scf03164g04011	0.99	1.13	1.43	6.25	5.6	5.96	Up-regulated	2.324	2.936e-33	AT1G67300	Membrane transporter D1	GO:0016021 (integral component of membrane), GO:0022857 (transmembrane transporter activity), GO:0055085 (transmembrane transport)
Niben101Scf03969g02008	3.14	1.8	3.24	14.67	13.96	13.22	Up-regulated	2.324	7.17e-32	NA	Unknown protein
Niben101Scf06277g00007	10.85	11.64	9.96	68.81	48.01	45.39	Up-regulated	2.324	8.892e-39	AT2G26560	Patatin-like protein 2	GO:0006629 (lipid metabolic process), GO:0008152 (metabolic process)
Niben101Scf00428g09006	0.62	0.09	0.37	2.14	2.11	1.57	Up-regulated	2.318	5.645e-05	AT1G18390	Protein kinase superfamily protein LENGTH=654	GO:0030247 (polysaccharide binding)
Niben101Scf03634g02004	0.41	0.07	0.15	0.73	1.59	1.15	Up-regulated	2.317	4.874e-06	AT1G58030	cationic amino acid transporter 2 LENGTH=635
Niben101Scf09665g00001	11.17	7.79	11.24	51.24	59.08	41.81	Up-regulated	2.316	1.999e-28	AT3G60690	SAUR-like auxin-responsive protein family LENGTH=170
Niben101Scf10389g01005	0.86	0.83	0.87	5.06	2.79	4.92	Up-regulated	2.315	4.142e-19	AT1G63640	kinesin-like protein 1 LENGTH=1087	GO:0003777 (microtubule motor activity), GO:0005515 (protein binding), GO:0005524 (ATP binding), GO:0005871 (kinesin complex), GO:0007018 (microtubule-based movement), GO:0008017 (microtubule binding)
Niben101Scf03412g05006	0.45	0.23	0.26	2.56	1.07	1.17	Up-regulated	2.312	1.902e-07	AT3G56080	product [Oryza sativa Japonica Group]	GO:0008168 (methyltransferase activity)
Niben101Scf01247g02002	0.77	0.51	0.84	4.43	3.65	2.74	Up-regulated	2.309	5.026e-08	AT2G26110	BnaC08g25590D [Brassica napus]
Niben101Scf04852g00006	1.1	0.66	0.71	4.73	3.12	4.64	Up-regulated	2.309	4.223e-11	AT1G52565	conserved hypothetical protein [Ricinus communis] gb|EEF37943.1| conserved hypothetical protein [Ricinus communis]
Niben101Scf09716g02012	4.79	6.07	7.11	33.12	31.22	24.66	Up-regulated	2.307	3.617e-24	NA	conserved hypothetical protein [Ricinus communis] gb|EEF43624.1| conserved hypothetical protein [Ricinus communis]
Niben101Scf09516g00022	11.24	7.72	8.93	45.47	47.58	45.4	Up-regulated	2.306	8.888e-62	AT1G48050	ATP-dependent DNA helicase 2 subunit KU80	GO:0000723 (telomere maintenance), GO:0003677 (DNA binding), GO:0003684 (damaged DNA binding), GO:0004003 (ATP-dependent DNA helicase activity), GO:0005634 (nucleus), GO:0006303 (double-strand break repair via nonhomologous end joining), GO:0006310 (DNA recombination), GO:0016817 (hydrolase activity, acting on acid anhydrides), GO:0042162 (telomeric DNA binding), GO:0043564 (Ku70:Ku80 complex)
Niben101Scf14311g01010	3.77	4.17	2.61	13.91	23.13	14.94	Up-regulated	2.306	1.376e-23	AT5G03330	Cysteine proteinases superfamily protein LENGTH=345
Niben101Scf08843g01010	7.26	5.49	6.87	36.71	26.84	33.81	Up-regulated	2.304	1.993e-41	AT4G24230	Acyl-CoA-binding domain-containing protein 3	GO:0000062 (fatty-acyl-CoA binding)
Niben101Scf02026g01002	13.68	12.6	11.82	59.2	73.71	55.06	Up-regulated	2.302	1.098e-66	AT1G01060	late elongated hypocotyl and circadian clock associated-1-like protein 1 [Glycine max] gb|ABW87008.1| late elongated hypocotyl and circadian clock associated-1-like protein 1 [Glycine max]
Niben101Scf18172g01008	2.65	6.15	4.09	23.05	17.42	21.68	Up-regulated	2.302	1.098e-13	NA	conserved hypothetical protein [Ricinus communis] gb|EEF33835.1| conserved hypothetical protein [Ricinus communis]
Niben101Scf04119g03004	0.07	0.04	0.07	0.44	0.29	0.25	Up-regulated	2.3	0.0001078	AT1G59740	Protein NRT1/ PTR FAMILY 4.3	GO:0005215 (transporter activity), GO:0006810 (transport), GO:0016020 (membrane)
Niben101Scf05372g05013	0.59	1.07	0.44	4.26	2.12	3.63	Up-regulated	2.299	6.596e-07	AT5G60340	Adenylate kinase isoenzyme 6 homolog	GO:0004017 (adenylate kinase activity), GO:0005524 (ATP binding)
Niben101Scf08294g05006	0.24	0.19	0.29	1.33	1.57	0.76	Up-regulated	2.293	4.42e-08	AT3G09220	Laccase-7	GO:0005507 (copper ion binding), GO:0016491 (oxidoreductase activity), GO:0055114 (oxidation-reduction process)
Niben101Scf04869g01008	26.04	21.52	23.96	166.65	94.96	88.51	Up-regulated	2.291	8.27e-25	AT3G26310	cytochrome P450, family 71, subfamily B, polypeptide 35 LENGTH=500	GO:0005506 (iron ion binding), GO:0016705 (oxidoreductase activity, acting on paired donors, with incorporation or reduction of molecular oxygen), GO:0020037 (heme binding), GO:0055114 (oxidation-reduction process)
Niben101Scf09928g00011	1.85	2.79	1.95	7.61	16.66	7.84	Up-regulated	2.291	1.214e-10	AT1G80920	Chaperone protein DnaJ
Niben101Scf02349g03008	1.66	3.62	2.76	13.83	19.14	5.94	Up-regulated	2.29	5.372e-06	NA	Anionic peroxidase
Niben101Scf08002g01002	1.75	0.88	1.39	8.47	5.44	6.08	Up-regulated	2.29	6.256e-21	AT5G39660	DOF zinc finger protein 1 LENGTH=194	GO:0003677 (DNA binding), GO:0006355 (regulation of transcription, DNA-templated)
Niben101Scf01209g02009	1.7	1.75	2.08	11.4	7.58	8.08	Up-regulated	2.288	2.287e-26	AT5G35370	receptor-like protein kinase 4 LENGTH=818	GO:0004672 (protein kinase activity), GO:0004674 (protein serine/threonine kinase activity), GO:0005524 (ATP binding), GO:0006468 (protein phosphorylation), GO:0016772 (transferase activity, transferring phosphorus-containing groups)
Niben101Scf05516g00011	1.01	1.34	1.49	10	3.49	5.23	Up-regulated	2.287	9.074e-14	AT4G08850	Leucine-rich repeat receptor-like protein kinase family protein LENGTH=1045	GO:0004672 (protein kinase activity), GO:0005515 (protein binding), GO:0005524 (ATP binding), GO:0006468 (protein phosphorylation), GO:0016772 (transferase activity, transferring phosphorus-containing groups)
Niben101Scf08669g00004	5.1	8.13	6.96	43.64	23.55	30.8	Up-regulated	2.286	2.014e-17	AT5G21940	MTD1 [Medicago truncatula]
Niben101Scf04220g07005	23.06	19.23	24.43	116.84	118.17	91.42	Up-regulated	2.285	4.364e-47	AT1G15950	Cinnamoyl-CoA reductase 1	GO:0003824 (catalytic activity), GO:0050662 (coenzyme binding)
Niben101Scf05528g01009	10.32	7.3	8.71	35.87	52.85	40.25	Up-regulated	2.284	3.158e-31	AT3G08690	Ubiquitin-conjugating enzyme E2 D1
Niben101Scf00022g00008	2.16	1.66	1.62	10.75	5.68	10.13	Up-regulated	2.282	7.514e-23	AT5G47430	Zinc-binding protein A33	GO:0003676 (nucleic acid binding), GO:0005515 (protein binding), GO:0005634 (nucleus), GO:0008270 (zinc ion binding)
Niben101Scf07188g00015	0.5	0	0.5	2.44	1.76	1.07	Up-regulated	2.282	2.11e-05	AT3G29770	methyl esterase 13 LENGTH=444
Niben101Scf01177g01003	1.53	0.88	0.9	4.71	6.61	4.96	Up-regulated	2.278	2.467e-20	AT1G04880	High mobility group B protein 15	GO:0003677 (DNA binding)
Niben101Scf06846g00002	0.38	0.28	0.67	2.76	2.12	1.93	Up-regulated	2.278	7.03e-06	NA	conserved hypothetical protein [Ricinus communis] gb|EEF28719.1| conserved hypothetical protein [Ricinus communis]
Niben101Scf00490g01044	2.62	1.27	1.16	9.21	5.06	10.58	Up-regulated	2.277	1.844e-14	AT4G22950	MADS-box transcription factor 50	GO:0003677 (DNA binding), GO:0003700 (sequence-specific DNA binding transcription factor activity), GO:0005634 (nucleus), GO:0006355 (regulation of transcription, DNA-templated), GO:0046983 (protein dimerization activity)
Niben101Scf01695g01018	0.59	1.1	0.34	3.82	2.63	2.86	Up-regulated	2.274	3.06e-07	AT3G03620	MATE efflux family protein LENGTH=500	GO:0006855 (drug transmembrane transport), GO:0015238 (drug transmembrane transporter activity), GO:0015297 (antiporter activity), GO:0016020 (membrane), GO:0055085 (transmembrane transport)
Niben101Scf01789g04010	2.44	2.87	2.92	18.42	10.94	10.39	Up-regulated	2.274	1.391e-19	AT4G19810	Chitinase-3-like protein 2	GO:0004553 (hydrolase activity, hydrolyzing O-glycosyl compounds), GO:0004568 (chitinase activity), GO:0005975 (carbohydrate metabolic process), GO:0006032 (chitin catabolic process)
Niben101Scf03486g03004	5.1	4.62	4.15	22.16	24.31	20.61	Up-regulated	2.273	3.575e-57	AT1G48050	ATP-dependent DNA helicase 2 subunit KU80	GO:0000723 (telomere maintenance), GO:0003677 (DNA binding), GO:0003684 (damaged DNA binding), GO:0004003 (ATP-dependent DNA helicase activity), GO:0005634 (nucleus), GO:0006303 (double-strand break repair via nonhomologous end joining), GO:0006310 (DNA recombination), GO:0016817 (hydrolase activity, acting on acid anhydrides), GO:0042162 (telomeric DNA binding), GO:0043564 (Ku70:Ku80 complex)
Niben101Scf03735g05004	1.21	1.5	1.54	7.45	7.18	6.08	Up-regulated	2.273	9.299e-08	NA	Actin cytoskeleton-regulatory complex protein PAN1
Niben101Scf06162g00009	4.44	3.91	5.22	25.59	22.48	17.98	Up-regulated	2.271	1.105e-23	AT3G09270	Glutathione S-transferase U8	GO:0005515 (protein binding)
Niben101Scf04944g05002	76.37	52.38	44.59	330.64	236.02	269.15	Up-regulated	2.269	1.639e-28	AT1G80840	WRKY transcription factor 18	GO:0003700 (sequence-specific DNA binding transcription factor activity), GO:0006355 (regulation of transcription, DNA-templated), GO:0043565 (sequence-specific DNA binding)
Niben101Scf07201g01009	105.62	80.38	94.3	517.86	412.39	418.44	Up-regulated	2.266	5.626e-48	AT3G28580	ATP-dependent zinc metalloprotease FtsH 1	GO:0005524 (ATP binding)
Niben101Scf09156g00024	1.64	1.64	1.13	9.13	6.46	5.51	Up-regulated	2.266	1.255e-14	AT4G09760	Choline/ethanolamine kinase	GO:0016301 (kinase activity), GO:0016772 (transferase activity, transferring phosphorus-containing groups), GO:0046474 (glycerophospholipid biosynthetic process)
Niben101Scf05931g00003	8.19	5.12	5.54	27.85	32.26	31.01	Up-regulated	2.263	1.375e-37	AT2G18193	ATP-dependent zinc metalloprotease FtsH	GO:0005524 (ATP binding)
Niben101Scf12211g01004	45.76	37.6	47.22	263.2	132.19	231.92	Up-regulated	2.263	9.85e-25	AT5G11090	serine-rich protein [Arabidopsis thaliana]
Niben101Scf01569g02006	5.35	5.99	3.65	31.85	22.02	17.5	Up-regulated	2.262	3.179e-14	AT4G33355	Non-specific lipid-transfer protein A
Niben101Scf03634g02002	0.5	0.54	1.11	3.03	3.88	3.91	Up-regulated	2.262	4.352e-07	AT1G58030	cationic amino acid transporter 2 LENGTH=635	GO:0003333 (amino acid transmembrane transport), GO:0015171 (amino acid transmembrane transporter activity), GO:0016020 (membrane)
Niben101Scf08526g04002	2.51	1.82	1.67	11.7	7.21	10	Up-regulated	2.262	7.334e-16	NA	Helicase-like protein [Oryza sativa Japonica Group]
Niben101Scf03224g10011	1.1	0.9	1.2	5.48	5.31	4.83	Up-regulated	2.26	2.203e-20	AT5G32440	Ubiquitin system component Cue protein LENGTH=265	GO:0005515 (protein binding)
Niben101Scf03443g00005	1.88	0.46	2.19	7.14	9.41	6.73	Up-regulated	2.26	1.036e-08	AT1G18210	Calcium-binding mitochondrial carrier protein SCaMC-2	GO:0005509 (calcium ion binding)
Niben101Scf00090g08010	0.13	0.13	0.22	0.94	0.65	0.74	Up-regulated	2.258	1.46e-07	AT4G25000	Alpha-amylase	GO:0003824 (catalytic activity), GO:0004556 (alpha-amylase activity), GO:0005509 (calcium ion binding), GO:0005975 (carbohydrate metabolic process), GO:0043169 (cation binding)
Niben101Scf03702g04015	2.48	1.38	1.71	9.94	6.96	10.57	Up-regulated	2.257	2.279e-08	NA	Unknown protein
Niben101Scf04021g07007	0.24	0.34	0.79	2.55	2.68	1.6	Up-regulated	2.257	7.621e-06	AT3G61060	F-box protein PP2-A13	GO:0005515 (protein binding)
Niben101Scf04608g05008	10.66	7.79	8.23	47.92	43.55	36.54	Up-regulated	2.257	6.32e-45	AT5G04830	Nuclear transport factor 2 (NTF2) family protein LENGTH=178
Niben101Scf01908g00003	1.26	0.66	0.91	4.89	5.05	3.74	Up-regulated	2.255	3.23e-23	AT1G74680	Exostosin family protein LENGTH=461
Niben101Scf06263g01004	4.95	4.31	3.47	17.94	22.64	20.18	Up-regulated	2.254	7.547e-46	AT4G35640	serine acetyltransferase 3;2 LENGTH=355	GO:0005737 (cytoplasm), GO:0006535 (cysteine biosynthetic process from serine), GO:0009001 (serine O-acetyltransferase activity), GO:0016740 (transferase activity)
Niben101Ctg14444g00003	1.74	1.86	2.61	10.9	9.25	9.75	Up-regulated	2.253	4.576e-20	AT3G01970	WRKY transcription factor 1	GO:0003700 (sequence-specific DNA binding transcription factor activity), GO:0006355 (regulation of transcription, DNA-templated), GO:0043565 (sequence-specific DNA binding)
Niben101Scf13221g00005	3.98	3.81	2.85	18.2	16.42	15.99	Up-regulated	2.253	1.13e-48	AT4G14200	vWA domain containing protein [Oryza sativa Japonica Group]	GO:0046872 (metal ion binding)
Niben101Scf06772g00007	1.87	2	2.25	11.36	7.62	10.18	Up-regulated	2.25	1.272e-34	AT1G45976	Frataxin, mitochondrial	GO:0008199 (ferric iron binding), GO:0016226 (iron-sulfur cluster assembly)
Niben101Scf11232g00025	0.15	0.11	0.17	0.79	0.43	0.87	Up-regulated	2.248	5.027e-09	AT1G79000	Histone acetyltransferase HAC1	GO:0003712 (transcription cofactor activity), GO:0004402 (histone acetyltransferase activity), GO:0005515 (protein binding), GO:0005634 (nucleus), GO:0006355 (regulation of transcription, DNA-templated), GO:0008270 (zinc ion binding)
Niben101Scf01634g07030	1.6	1.1	1.62	7.49	8.04	5.26	Up-regulated	2.247	1.035e-19	AT2G41640	EGF domain-specific O-linked N-acetylglucosamine transferase	GO:0016757 (transferase activity, transferring glycosyl groups)
Niben101Scf02418g00014	0.34	0.6	0.24	2.3	1.79	1.31	Up-regulated	2.246	2.794e-08	AT4G40020	product [Oryza sativa Japonica Group]
Niben101Scf11874g00006	1.59	1.25	1.7	9.17	5.74	6.71	Up-regulated	2.245	1.208e-34	NA	Unknown protein
Niben101Scf00352g00001	0.74	0.97	0.61	4.89	3.17	2.7	Up-regulated	2.24	2.106e-12	AT5G39660	Dof-type zinc finger DNA-binding family protein LENGTH=399	GO:0003677 (DNA binding), GO:0006355 (regulation of transcription, DNA-templated)
Niben101Scf07579g01012	1.61	2.08	1.79	8.91	8.6	8.18	Up-regulated	2.24	8.307e-28	AT5G61890	Ethylene-responsive transcription factor 1	GO:0003677 (DNA binding), GO:0003700 (sequence-specific DNA binding transcription factor activity), GO:0006355 (regulation of transcription, DNA-templated)
Niben101Scf04403g00012	4.45	4.73	3.78	23.65	16.31	21.03	Up-regulated	2.239	6.454e-35	AT1G26360	methyl esterase 15 LENGTH=444
Niben101Scf01177g04007	7.09	6.25	6.29	37.02	21.1	34.52	Up-regulated	2.237	4.162e-32	AT5G06600	Ethylene-responsive transcription factor 6	GO:0003677 (DNA binding), GO:0003700 (sequence-specific DNA binding transcription factor activity), GO:0005515 (protein binding), GO:0006355 (regulation of transcription, DNA-templated)
Niben101Scf05534g01008	27.9	23.13	22.72	107.28	132.34	108.75	Up-regulated	2.237	1.324e-48	AT1G71950	Subtilase family protein LENGTH=753
Niben101Scf03619g04005	15.71	11.83	13.12	62.81	55.19	73.93	Up-regulated	2.236	1.036e-50	AT4G02390	Poly [ADP-ribose] polymerase 2	GO:0003950 (NAD+ ADP-ribosyltransferase activity), GO:0006471 (protein ADP-ribosylation)
Niben101Scf07576g04013	0.13	0.41	0.16	1.54	0.49	1.08	Up-regulated	2.236	3.592e-05	AT3G61490	Polygalacturonase	GO:0004650 (polygalacturonase activity), GO:0005975 (carbohydrate metabolic process)
Niben101Scf12211g02011	1.49	1.55	1.29	5.71	7.56	7.14	Up-regulated	2.236	8.14e-30	AT1G80530	Major facilitator superfamily protein LENGTH=561	GO:0016021 (integral component of membrane), GO:0055085 (transmembrane transport)
Niben101Scf14333g00004	6.11	9.71	10.74	37.65	50.21	36.84	Up-regulated	2.234	4.581e-35	AT3G53450	Cytokinin riboside 5'-monophosphate phosphoribohydrolase LOG7
Niben101Scf01055g02015	0.25	0.15	0.08	0.98	0.53	0.76	Up-regulated	2.232	1.451e-05	AT5G13990	exocyst subunit exo70 family protein C2 LENGTH=695	GO:0000145 (exocyst), GO:0006887 (exocytosis)
Niben101Scf08459g01022	2.66	2.27	3.11	11.11	16.83	10.19	Up-regulated	2.23	1.939e-16	AT1G30040	gibberellin 2-oxidase LENGTH=341	GO:0016491 (oxidoreductase activity), GO:0016706 (oxidoreductase activity, acting on paired donors, with incorporation or reduction of molecular oxygen, 2-oxoglutarate as one donor, and incorporation of one atom each of oxygen into both donors), GO:0055114 (oxidation-reduction process)
Niben101Scf01065g08001	0.31	0.27	0.31	1.99	1.11	1.19	Up-regulated	2.229	1.099e-07	AT5G25140	Cytochrome P450 superfamily protein LENGTH=513	GO:0005506 (iron ion binding), GO:0016705 (oxidoreductase activity, acting on paired donors, with incorporation or reduction of molecular oxygen), GO:0020037 (heme binding), GO:0055114 (oxidation-reduction process)
Niben101Scf01226g02006	0.5	0.55	1.19	5.42	1.8	3.48	Up-regulated	2.229	4.209e-06	AT2G41660	Protein of unknown function, DUF617 LENGTH=297
Niben101Scf11638g00004	0.24	0.38	0.45	2.49	1.06	1.48	Up-regulated	2.227	1.493e-06	AT5G49700	Predicted AT-hook DNA-binding family protein LENGTH=276
Niben101Scf11383g00020	2.97	2.34	2.28	9.93	13.71	12.2	Up-regulated	2.225	9.326e-25	AT5G28050	tRNA-specific adenosine deaminase	GO:0003824 (catalytic activity), GO:0008270 (zinc ion binding), GO:0016787 (hydrolase activity)
Niben101Scf10152g05002	0.06	0.52	0.14	1.44	0.5	1.18	Up-regulated	2.224	0.0004812	AT2G40370	Laccase-5	GO:0005507 (copper ion binding), GO:0016491 (oxidoreductase activity), GO:0046274 (lignin catabolic process), GO:0048046 (apoplast), GO:0052716 (hydroquinone:oxygen oxidoreductase activity), GO:0055114 (oxidation-reduction process)
Niben101Scf07244g00007	0.26	0.37	0.26	0.86	3.69	0	Up-regulated	2.223	0.02971	NA	Unknown protein
Niben101Scf13268g00004	4.12	2.99	3.39	19.02	14.66	15.54	Up-regulated	2.221	9.979e-32	AT3G09520	exocyst subunit exo70 family protein H4 LENGTH=628	GO:0000145 (exocyst), GO:0006887 (exocytosis)
Niben101Scf03224g00012	1.43	1.04	1.1	9.41	3.77	3.51	Up-regulated	2.22	1.109e-08	AT3G21240	4-coumarate--CoA ligase 1	GO:0003824 (catalytic activity), GO:0008152 (metabolic process)
Niben101Scf00606g00010	15.37	14.99	13.16	47.95	97.72	57	Up-regulated	2.219	1.657e-23	AT3G51030	Thioredoxin superfamily protein LENGTH=119	GO:0006662 (glycerol ether metabolic process), GO:0015035 (protein disulfide oxidoreductase activity), GO:0045454 (cell redox homeostasis)
Niben101Scf04122g03021	0.67	0.66	0.28	2.46	3.07	1.91	Up-regulated	2.219	1.332e-09	AT4G21440	Cyclin-D-binding Myb-like transcription factor 1	GO:0003677 (DNA binding), GO:0003682 (chromatin binding)
Niben101Scf09711g00005	13.82	13.05	14.27	62.82	58.97	69.86	Up-regulated	2.219	3.58e-66	AT1G32170	xyloglucan endotransglucosylase/hydrolase 30 LENGTH=343	GO:0004553 (hydrolase activity, hydrolyzing O-glycosyl compounds), GO:0005975 (carbohydrate metabolic process)
Niben101Scf05440g05004	2	2.15	3.18	11.93	12.28	10.29	Up-regulated	2.215	3.255e-20	AT4G03510	E3 ubiquitin-protein ligase RNF8	GO:0005515 (protein binding), GO:0008270 (zinc ion binding)
Niben101Scf09788g00010	4.66	3.97	3.75	22.23	17.23	17.88	Up-regulated	2.211	7.397e-52	AT3G48260	Serine/threonine-protein kinase 4 homolog B	GO:0004672 (protein kinase activity), GO:0004674 (protein serine/threonine kinase activity), GO:0005524 (ATP binding), GO:0006468 (protein phosphorylation), GO:0016772 (transferase activity, transferring phosphorus-containing groups)
Niben101Scf04995g18023	5.96	6.22	5.65	30.43	23.71	28.14	Up-regulated	2.208	3.129e-46	AT4G24230	Acyl-CoA-binding domain-containing protein 3	GO:0000062 (fatty-acyl-CoA binding)
Niben101Scf06779g03007	10.06	10.14	10.03	45.26	53.19	41.23	Up-regulated	2.208	1.285e-61	AT2G39840	Serine/threonine-protein phosphatase PP-Z	GO:0016787 (hydrolase activity)
Niben101Scf01951g01008	2.78	1.55	3.41	13.63	7.38	15.62	Up-regulated	2.206	2.824e-10	AT5G59030	Copper transporter 1	GO:0005375 (copper ion transmembrane transporter activity), GO:0016021 (integral component of membrane), GO:0035434 (copper ion transmembrane transport)
Niben101Scf08887g00009	0.38	0.1	0.1	0.87	0.94	1.04	Up-regulated	2.205	2.216e-06	AT3G14610	Cytochrome P450 superfamily protein LENGTH=520	GO:0005506 (iron ion binding), GO:0016705 (oxidoreductase activity, acting on paired donors, with incorporation or reduction of molecular oxygen), GO:0020037 (heme binding), GO:0055114 (oxidation-reduction process)
Niben101Scf04220g05016	9.58	11.68	11.31	40.91	62.1	46.94	Up-regulated	2.204	2.511e-36	AT1G80920	Chaperone protein DnaJ
Niben101Scf03289g00001	0.98	1.07	1.14	5.35	5.43	4.02	Up-regulated	2.203	4.3e-11	AT3G04930	BnaA03g60680D [Brassica napus]
Niben101Scf11702g00020	1.91	2.38	2.64	15.02	7.9	8.96	Up-regulated	2.202	1.618e-12	AT1G13530	Protein of unknown function (DUF1262) LENGTH=385
Niben101Scf12245g00002	1.81	2.34	1.65	4.09	12.98	9.54	Up-regulated	2.201	2.805e-08	AT1G56010	NAC domain-containing protein 21/22	GO:0003677 (DNA binding), GO:0006355 (regulation of transcription, DNA-templated)
Niben101Scf01402g00003	0.28	0.14	0.37	1.79	0.95	1.03	Up-regulated	2.199	6.71e-07	AT3G28345	Lipid A export ATP-binding/permease protein MsbA	GO:0005524 (ATP binding), GO:0006810 (transport), GO:0016021 (integral component of membrane), GO:0016887 (ATPase activity), GO:0042626 (ATPase activity, coupled to transmembrane movement of substances), GO:0055085 (transmembrane transport)
Niben101Scf09578g00002	30.74	27.38	35.4	166.39	129.34	133.96	Up-regulated	2.198	3.773e-51	AT2G02870	Kelch-like protein 17	GO:0005515 (protein binding)
Niben101Scf01927g08004	1.68	1.36	2.37	8.7	9.19	7.41	Up-regulated	2.197	2.396e-20	AT4G29190	Zinc finger CCCH domain-containing protein 20	GO:0046872 (metal ion binding)
Niben101Scf00606g01001	3	2.7	2.99	17.61	12.86	9.55	Up-regulated	2.192	7.257e-10	AT3G50900	BnaA09g31560D [Brassica napus]
Niben101Scf00644g00011	2.64	1.56	2.39	12.21	7.27	11.1	Up-regulated	2.192	2.353e-14	AT1G73640	Ras-related protein Rab-25	GO:0003924 (GTPase activity), GO:0005525 (GTP binding), GO:0005622 (intracellular), GO:0006184 (GTP catabolic process), GO:0006886 (intracellular protein transport), GO:0006913 (nucleocytoplasmic transport), GO:0007165 (signal transduction), GO:0007264 (small GTPase mediated signal transduction), GO:0015031 (protein transport), GO:0016020 (membrane)
Niben101Scf09811g00006	3.33	2.28	2.62	12.94	12.81	12.21	Up-regulated	2.191	5.753e-52	AT5G53890	Receptor-like protein kinase	GO:0004672 (protein kinase activity), GO:0004674 (protein serine/threonine kinase activity), GO:0005515 (protein binding), GO:0005524 (ATP binding), GO:0006468 (protein phosphorylation), GO:0016772 (transferase activity, transferring phosphorus-containing groups)
Niben101Scf01978g00017	1.33	1	2.31	8.93	5.73	6.97	Up-regulated	2.188	2.876e-11	AT1G67000	Receptor-like protein kinase	GO:0004672 (protein kinase activity), GO:0004674 (protein serine/threonine kinase activity), GO:0005524 (ATP binding), GO:0006468 (protein phosphorylation), GO:0016772 (transferase activity, transferring phosphorus-containing groups)
Niben101Scf00611g07009	2.93	2.02	2.72	10.84	12.49	12.07	Up-regulated	2.185	9.988e-22	AT4G29820	Cleavage and polyadenylation specificity factor subunit 5	GO:0003729 (mRNA binding), GO:0005849 (mRNA cleavage factor complex), GO:0006378 (mRNA polyadenylation), GO:0016787 (hydrolase activity)
Niben101Scf01497g05019	5.1	5.41	5.43	23.42	26.63	22.4	Up-regulated	2.184	5.901e-53	AT4G35750	Ganglioside-induced differentiation-associated protein 2
Niben101Scf10835g00004	10.74	10.1	10.96	42.87	54.4	47.51	Up-regulated	2.184	4.139e-65	AT3G50910	BnaC07g31950D [Brassica napus]
Niben101Scf11723g02017	1.95	1.34	2.53	7.62	11.42	7.75	Up-regulated	2.184	5.271e-17	AT3G63010	Gibberellin receptor GID1	GO:0008152 (metabolic process), GO:0016787 (hydrolase activity)
Niben101Scf25794g00004	88.83	73.28	86.24	478.62	240.41	409.78	Up-regulated	2.184	4.476e-26	AT5G47040	lon protease 2 LENGTH=888	GO:0004176 (ATP-dependent peptidase activity), GO:0004252 (serine-type endopeptidase activity), GO:0005524 (ATP binding), GO:0006508 (proteolysis), GO:0006515 (misfolded or incompletely synthesized protein catabolic process), GO:0030163 (protein catabolic process)
Niben101Scf06162g01008	58.07	55.24	41.35	221.13	303.88	175.57	Up-regulated	2.181	9.535e-23	NA	Unknown protein
Niben101Scf03169g04009	5.25	3.07	3.51	18.89	19.49	15.73	Up-regulated	2.18	8.01e-28	AT4G28500	NAC domain containing protein 73 LENGTH=305	GO:0003677 (DNA binding), GO:0006355 (regulation of transcription, DNA-templated)
Niben101Scf07181g00001	0	0.12	0	0.28	0.07	0.11	Up-regulated	2.18	0.03131	AT1G60030	Nucleobase-ascorbate transporter 7	GO:0005215 (transporter activity), GO:0006810 (transport), GO:0016020 (membrane), GO:0055085 (transmembrane transport)
Niben101Scf01061g01028	3.73	4.18	3.99	19.55	16.27	17.89	Up-regulated	2.178	1.511e-46	AT4G21120	Cationic amino acid transporter 1	GO:0003333 (amino acid transmembrane transport), GO:0015171 (amino acid transmembrane transporter activity), GO:0016020 (membrane)
Niben101Scf04217g00003	7.95	5.48	8.32	33.47	35.5	30.42	Up-regulated	2.177	6.903e-46	AT3G60600	Vesicle-associated protein 1-1	GO:0005789 (endoplasmic reticulum membrane)
Niben101Scf01773g08011	3.42	3.03	3.71	17.79	14.81	13.47	Up-regulated	2.175	5.422e-11	AT4G03510	E3 ubiquitin-protein ligase RNF170	GO:0005515 (protein binding), GO:0008270 (zinc ion binding)
Niben101Scf06867g05005	1.78	0.86	1.19	6.75	4.61	6.26	Up-regulated	2.174	7.936e-13	AT4G37180	myb-like transcription factor family protein LENGTH=344	GO:0003677 (DNA binding), GO:0003682 (chromatin binding)
Niben101Scf08443g00019	3.98	2.62	3.05	16.13	12.43	15.28	Up-regulated	2.172	8.245e-29	AT2G20900	Diacylglycerol kinase 5	GO:0003951 (NAD+ kinase activity), GO:0004143 (diacylglycerol kinase activity), GO:0007205 (protein kinase C-activating G-protein coupled receptor signaling pathway), GO:0008152 (metabolic process)
Niben101Scf05614g00001	2.1	1.86	1.99	9.83	8.3	8.79	Up-regulated	2.171	1.087e-27	AT3G63010	Gibberellin receptor GID1	GO:0008152 (metabolic process), GO:0016787 (hydrolase activity)
Niben101Scf02537g14004	17.64	15.19	19.71	80.84	88.12	68.22	Up-regulated	2.169	5.305e-51	AT1G34750	Protein phosphatase 2C family protein LENGTH=282	GO:0003824 (catalytic activity)
Niben101Scf04713g00016	2.32	1.74	1.3	10.35	6.77	7.05	Up-regulated	2.168	2.998e-16	AT2G23910	NAD(P)-binding Rossmann-fold superfamily protein LENGTH=304	GO:0003854 (3-beta-hydroxy-delta5-steroid dehydrogenase activity), GO:0006694 (steroid biosynthetic process), GO:0016616 (oxidoreductase activity, acting on the CH-OH group of donors, NAD or NADP as acceptor), GO:0055114 (oxidation-reduction process)
Niben101Scf03908g02006	5.28	8.5	4.86	26.8	32.09	23.87	Up-regulated	2.167	5.096e-21	AT1G01550	BPS1, putative [Medicago truncatula]
Niben101Scf04122g02006	0.82	0.95	0.68	5.26	2.81	2.84	Up-regulated	2.167	4.711e-10	AT4G05150	Octicosapeptide/Phox/Bem1p family protein LENGTH=477	GO:0005515 (protein binding)
Niben101Scf22195g00026	4.71	4.02	3.8	18.49	19.56	18.37	Up-regulated	2.167	1.051e-48	AT4G02730	Guanine nucleotide-binding protein subunit beta-like protein B	GO:0005515 (protein binding)
Niben101Scf03221g01012	1.13	0.63	1.05	4.03	4.5	4.44	Up-regulated	2.166	1.444e-14	AT4G02750	Pentatricopeptide repeat-containing protein
Niben101Scf00922g01010	11.72	12.05	11.69	52.61	61.12	45.46	Up-regulated	2.165	2.786e-21	NA	Small ubiquitin-related modifier 1
Niben101Scf02160g01001	11.36	10.62	5.58	54.35	20.48	48.23	Up-regulated	2.164	1.376e-08	AT5G57580	calmodulin-binding-like protein [Medicago truncatula]
Niben101Scf01017g05003	0.33	0.13	0.07	1.31	0.39	0.77	Up-regulated	2.162	0.001189	AT5G43470	Disease resistance protein	GO:0043531 (ADP binding)
Niben101Scf05323g01001	0.51	0.64	0.62	2.9	2.34	2.67	Up-regulated	2.161	6.277e-21	AT2G32700	Transcriptional corepressor LEUNIG
Niben101Scf05898g00003	1.05	1.19	0.64	4.28	3.36	5.09	Up-regulated	2.158	3.306e-09	AT5G02700	F-box/LRR-repeat protein
Niben101Scf14881g02007	0.1	0.43	0.59	2.93	1.72	0.31	Up-regulated	2.158	0.001514	AT5G18930	S-adenosylmethionine decarboxylase proenzyme 4	GO:0004014 (adenosylmethionine decarboxylase activity), GO:0006597 (spermine biosynthetic process), GO:0008295 (spermidine biosynthetic process)
Niben101Scf04156g01026	9.73	6.72	8.17	34.65	41.41	34.21	Up-regulated	2.157	9.812e-39	AT2G46550	At2g46550-like protein [Arabidopsis halleri]
Niben101Scf10314g03014	7.11	6.35	7.17	34.24	26.99	30.9	Up-regulated	2.157	3.575e-61	AT5G13590	BnaC02g04870D [Brassica napus]
Niben101Scf13926g00004	3.68	3.1	4.04	13.72	22.81	11.84	Up-regulated	2.156	3.011e-21	AT1G45249	abscisic acid responsive element-binding factor 1 LENGTH=403	GO:0003700 (sequence-specific DNA binding transcription factor activity), GO:0006355 (regulation of transcription, DNA-templated), GO:0043565 (sequence-specific DNA binding)
Niben101Scf00113g03002	2.99	2.35	1.89	14.42	7.71	10.01	Up-regulated	2.152	1.206e-16	AT4G13040	Ethylene-responsive transcription factor-like protein	GO:0003677 (DNA binding), GO:0003700 (sequence-specific DNA binding transcription factor activity), GO:0006355 (regulation of transcription, DNA-templated)
Niben101Scf00819g08010	4.04	4.18	4.24	20.69	16.33	18.32	Up-regulated	2.152	1.452e-49	AT3G56180	Protein LURP-one-related 14
Niben101Scf07078g00002	18.65	16.58	18.34	83.96	74.77	79.43	Up-regulated	2.15	4.103e-47	AT4G30960	CBL-interacting protein kinase 24	GO:0004672 (protein kinase activity), GO:0004674 (protein serine/threonine kinase activity), GO:0005524 (ATP binding), GO:0006468 (protein phosphorylation), GO:0007165 (signal transduction), GO:0016772 (transferase activity, transferring phosphorus-containing groups)
Niben101Scf03302g02007	0.9	1.26	0.79	1.28	3.9	7.86	Up-regulated	2.149	2.242e-05	AT1G08080	Carbonic anhydrase	GO:0004089 (carbonate dehydratase activity), GO:0006730 (one-carbon metabolic process), GO:0008270 (zinc ion binding)
Niben101Scf18774g02001	8.46	9.99	9.86	46.36	33.09	45.82	Up-regulated	2.148	1.241e-29	AT2G44745	WRKY transcription factor 1	GO:0003700 (sequence-specific DNA binding transcription factor activity), GO:0006355 (regulation of transcription, DNA-templated), GO:0043565 (sequence-specific DNA binding)
Niben101Scf25073g00002	1.59	1.16	0.99	5.97	7.01	4.02	Up-regulated	2.147	5.459e-06	AT1G72770	Protein phosphatase 2C 16	GO:0003824 (catalytic activity)
Niben101Scf09597g01002	16.9	15.52	17.82	73.57	82.62	66.51	Up-regulated	2.146	2.424e-27	AT2G02990	Ribonuclease 1	GO:0003723 (RNA binding), GO:0033897 (ribonuclease T2 activity)
Niben101Scf10412g02017	6.41	3.33	4.77	28.6	17.17	18.7	Up-regulated	2.146	8.256e-18	AT5G66850	Serine/threonine-protein kinase 4	GO:0004672 (protein kinase activity), GO:0005524 (ATP binding), GO:0006468 (protein phosphorylation), GO:0016772 (transferase activity, transferring phosphorus-containing groups)
Niben101Scf01954g02001	1.38	1.64	1.69	5.63	8.9	6.32	Up-regulated	2.143	4.636e-12	AT1G01180	Catechol O-methyltransferase
Niben101Scf05395g03020	3.1	3.12	2.68	14.7	11.54	12.84	Up-regulated	2.14	3.895e-41	AT4G35090	Catalase	GO:0004096 (catalase activity), GO:0006979 (response to oxidative stress), GO:0020037 (heme binding), GO:0055114 (oxidation-reduction process)
Niben101Scf05231g00001	2.08	1.61	2.9	4.53	11.99	12.91	Up-regulated	2.139	5.379e-07	NA	Pentatricopeptide repeat-containing protein
Niben101Scf01739g08010	13.62	15.8	14.14	76.36	55.27	59.33	Up-regulated	2.137	1.391e-34	AT4G39720	VQ motif protein [Medicago truncatula]
Niben101Scf01987g00017	2.12	1.45	2.24	10.11	9.93	6.14	Up-regulated	2.136	2.159e-09	NA	F-box protein
Niben101Scf02571g03004	2.45	0.47	2.28	11.22	8.72	4.11	Up-regulated	2.136	1.439e-05	NA	Unknown protein
Niben101Scf06889g00005	6.19	7.34	6.47	39.17	12.89	35.67	Up-regulated	2.136	3.635e-10	AT3G14460	disease resistance protein, partial [Solanum habrochaites]
Niben101Scf11895g03021	1.17	1.28	1.11	5.08	5.67	4.8	Up-regulated	2.135	4.798e-25	AT3G20300	BnaCnng58860D [Brassica napus]
Niben101Scf03651g03001	0.16	0.11	0.28	0.79	1.08	0.7	Up-regulated	2.134	1.805e-05	AT2G41510	Cytokinin dehydrogenase 1	GO:0003824 (catalytic activity), GO:0008762 (UDP-N-acetylmuramate dehydrogenase activity), GO:0009690 (cytokinin metabolic process), GO:0016491 (oxidoreductase activity), GO:0016614 (oxidoreductase activity, acting on CH-OH group of donors), GO:0019139 (cytokinin dehydrogenase activity), GO:0050660 (flavin adenine dinucleotide binding), GO:0055114 (oxidation-reduction process)
Niben101Scf00165g04007	1.59	1.92	2.16	10.13	6.21	8.51	Up-regulated	2.133	1.487e-14	AT3G11840	U-box domain-containing protein 25	GO:0004842 (ubiquitin-protein transferase activity), GO:0005488 (binding), GO:0016567 (protein ubiquitination)
Niben101Scf09960g00002	7.53	4.87	4.28	28.72	26.62	18.1	Up-regulated	2.131	2.518e-16	AT5G50200	High-affinity nitrate transporter 3.1	GO:0010167 (response to nitrate), GO:0015706 (nitrate transport)
Niben101Scf00193g01009	0.45	0.66	1.16	2.4	3.87	3.78	Up-regulated	2.129	2.606e-08	AT1G69490	NAC domain-containing protein 68	GO:0003677 (DNA binding), GO:0006355 (regulation of transcription, DNA-templated)
Niben101Scf00481g01010	1.67	1.9	2.12	7.74	6.75	10.45	Up-regulated	2.129	1.174e-20	AT1G08570	Thioredoxin-T	GO:0006662 (glycerol ether metabolic process), GO:0015035 (protein disulfide oxidoreductase activity), GO:0045454 (cell redox homeostasis)
Niben101Scf05923g03008	2.64	1.6	1.75	10.61	9.53	6.23	Up-regulated	2.124	3.389e-09	AT5G11730	Core-2/I-branching beta-1,6-N-acetylglucosaminyltransferase family protein LENGTH=386	GO:0008375 (acetylglucosaminyltransferase activity), GO:0016020 (membrane)
Niben101Scf02588g00006	0	0.12	0.11	0.15	0.36	0.48	Up-regulated	2.122	0.001658	AT2G22490	Cyclin-D4-2
Niben101Scf05142g00026	1.61	1.39	1.59	8.11	5.27	6.66	Up-regulated	2.122	2.581e-31	NA	Unknown protein
Niben101Scf10103g02003	2.7	3.07	2.74	12.1	14.34	10.46	Up-regulated	2.12	1.906e-21	AT4G29820	Cleavage and polyadenylation specificity factor subunit 5	GO:0003729 (mRNA binding), GO:0005849 (mRNA cleavage factor complex), GO:0006378 (mRNA polyadenylation), GO:0016787 (hydrolase activity)
Niben101Scf03736g02012	19.86	12.59	14.01	87.82	53.54	60.84	Up-regulated	2.119	1.005e-22	AT4G30550	GMP synthase [glutamine-hydrolyzing]
Niben101Scf04416g00008	5.96	5.11	4.73	10.85	45.84	12.33	Up-regulated	2.119	3.101e-05	NA	LysM domain-containing receptor-like kinase [Medicago truncatula]
Niben101Scf00490g01040	4.17	4.9	2.97	16.88	20.7	14.34	Up-regulated	2.118	6.587e-13	AT4G22920	Protein STAY-GREEN, chloroplastic
Niben101Scf05029g02016	5.05	9.04	5.15	38.56	19.75	23.98	Up-regulated	2.116	2.503e-10	AT1G21550	Calcium-binding EF-hand family protein LENGTH=155	GO:0005509 (calcium ion binding)
Niben101Scf06412g04016	0.43	0.45	0.25	2.05	1.57	1.21	Up-regulated	2.115	1.201e-07	AT1G02400	gibberellin 2-oxidase 6 LENGTH=329	GO:0005506 (iron ion binding), GO:0016491 (oxidoreductase activity), GO:0016706 (oxidoreductase activity, acting on paired donors, with incorporation or reduction of molecular oxygen, 2-oxoglutarate as one donor, and incorporation of one atom each of oxygen into both donors), GO:0055114 (oxidation-reduction process)
Niben101Scf08936g09016	0.6	0	0.17	0.67	1.35	1.84	Up-regulated	2.115	0.0004479	AT5G50710	conserved hypothetical protein [Ricinus communis] gb|EEF47432.1| conserved hypothetical protein [Ricinus communis]
Niben101Scf03854g02014	2.81	2.7	2.8	10.79	13.54	11.74	Up-regulated	2.114	7.877e-43	AT5G65110	acyl-CoA oxidase 2 LENGTH=692	GO:0003995 (acyl-CoA dehydrogenase activity), GO:0003997 (acyl-CoA oxidase activity), GO:0005777 (peroxisome), GO:0006631 (fatty acid metabolic process), GO:0006635 (fatty acid beta-oxidation), GO:0008152 (metabolic process), GO:0016627 (oxidoreductase activity, acting on the CH-CH group of donors), GO:0050660 (flavin adenine dinucleotide binding), GO:0055114 (oxidation-reduction process)
Niben101Scf00618g01019	38.9	31.55	30.21	172.17	125.72	137.57	Up-regulated	2.113	6.184e-39	NA	Cysteine desulfurase	GO:0003824 (catalytic activity), GO:0008152 (metabolic process), GO:0030170 (pyridoxal phosphate binding)
Niben101Scf01380g01024	3.21	4.57	5.74	26.54	14.86	17.06	Up-regulated	2.113	3.023e-14	AT5G21940	MTD1 [Medicago truncatula]
Niben101Scf00820g04009	9.22	6.95	7.1	38.43	34.37	28.38	Up-regulated	2.112	1.857e-20	NA	Unknown protein
Niben101Scf18643g00018	2.25	2.04	2.22	9.06	11.35	7.87	Up-regulated	2.11	1.9e-28	AT3G47500	DOF zinc finger protein 2 LENGTH=204	GO:0003677 (DNA binding), GO:0006355 (regulation of transcription, DNA-templated)
Niben101Scf01063g03005	10.22	8.04	9.26	37.4	46	35.77	Up-regulated	2.109	5.965e-53	AT5G16820	heat shock transcription factor A2 LENGTH=345	GO:0003700 (sequence-specific DNA binding transcription factor activity), GO:0005634 (nucleus), GO:0006355 (regulation of transcription, DNA-templated), GO:0009408 (response to heat), GO:0043565 (sequence-specific DNA binding)
Niben101Scf01792g00024	5.64	5.1	6.11	24.36	25.36	23.22	Up-regulated	2.109	8.139e-39	AT5G10650	RING finger protein 165	GO:0005515 (protein binding), GO:0008270 (zinc ion binding)
Niben101Scf00339g00001	3.86	3.9	2.94	15.02	18	12.95	Up-regulated	2.108	7.556e-19	AT1G23710	BnaCnng71370D [Brassica napus]
Niben101Scf04292g07001	34.16	53.65	44.69	164.28	261.35	144.25	Up-regulated	2.108	1.13e-18	AT3G10985	Wound-induced protein 1
Niben101Scf06388g01026	0.49	0.4	0.76	3.01	1.81	2.54	Up-regulated	2.108	6.753e-07	AT1G18485	Pentatricopeptide repeat-containing protein
Niben101Scf03337g03007	2.36	0.86	1.18	6.56	6.55	7.08	Up-regulated	2.107	1.544e-05	AT2G35736	Unknown protein
Niben101Scf01740g14003	1.33	0.36	0.65	4.2	2.77	3.4	Up-regulated	2.105	2.046e-09	AT1G08860	Copine-2	GO:0005515 (protein binding)
Niben101Scf02217g02023	0.14	0.34	0.19	1.1	0.66	1.03	Up-regulated	2.104	6.159e-08	AT4G32820	Tetratricopeptide repeat (TPR)-like superfamily protein LENGTH=1872
Niben101Scf12210g08011	0.88	0.82	1.07	4.76	2.13	5.1	Up-regulated	2.104	1.425e-08	AT5G61890	Ethylene-responsive transcription factor 9	GO:0003677 (DNA binding), GO:0003700 (sequence-specific DNA binding transcription factor activity), GO:0006355 (regulation of transcription, DNA-templated)
Niben101Scf01824g00013	0.07	1.7	0.75	4.19	1.61	4.68	Up-regulated	2.103	0.002721	AT4G11650	Thaumatin-like protein
Niben101Scf02085g27023	1.49	0.66	1.12	4.87	4.78	4.71	Up-regulated	2.103	3.071e-20	AT2G25010	product [Oryza sativa Japonica Group]
Niben101Scf04183g00005	10.81	8.11	10.04	41.23	45.64	38.15	Up-regulated	2.103	1.623e-57	AT2G19130	receptor-like protein kinase 4 LENGTH=818	GO:0004672 (protein kinase activity), GO:0004674 (protein serine/threonine kinase activity), GO:0005524 (ATP binding), GO:0006468 (protein phosphorylation), GO:0016772 (transferase activity, transferring phosphorus-containing groups), GO:0048544 (recognition of pollen)
Niben101Scf08274g00006	5.45	5.4	3.95	23.18	21.43	18.74	Up-regulated	2.103	8.114e-19	NA	Unknown protein
Niben101Scf03049g00001	50.43	29.32	42.28	175.37	205.27	145.02	Up-regulated	2.102	3.42e-19	AT5G49480	Calcium-binding protein 1	GO:0005509 (calcium ion binding)
Niben101Scf06477g00001	23.69	19.56	24.18	112.27	91.47	86.36	Up-regulated	2.102	3.517e-52	AT1G14330	Kelch-like protein 29	GO:0005515 (protein binding)
Niben101Scf03038g13022	16.75	16.71	20	86	72.16	71.52	Up-regulated	2.101	2.243e-51	AT4G36990	heat shock transcription factor B4 LENGTH=348	GO:0003677 (DNA binding), GO:0003700 (sequence-specific DNA binding transcription factor activity), GO:0005634 (nucleus), GO:0006302 (double-strand break repair), GO:0006310 (DNA recombination), GO:0006355 (regulation of transcription, DNA-templated), GO:0009408 (response to heat), GO:0043565 (sequence-specific DNA binding)
Niben101Ctg13885g00001	4.36	4.16	4.34	21.81	15.98	17.41	Up-regulated	2.1	8.135e-23	AT4G08450	disease resistance protein, partial [Solanum habrochaites]	GO:0005515 (protein binding)
Niben101Scf00456g00003	13.21	12.95	13.72	69.58	45.3	55.86	Up-regulated	2.098	3.517e-30	AT3G18080	Beta-glucosidase 44	GO:0004553 (hydrolase activity, hydrolyzing O-glycosyl compounds), GO:0005975 (carbohydrate metabolic process)
Niben101Scf00107g03008	1885.4	1000.23	1091.94	5169.59	7525.6	4297.4	Up-regulated	2.095	6.123e-16	AT2G14580	Cysteine-rich venom protein	GO:0005576 (extracellular region)
Niben101Scf00786g00008	3.53	2.62	3.19	13.48	16.27	10.33	Up-regulated	2.095	2.227e-18	AT3G01990	Bifunctional uridylyltransferase/uridylyl-removing enzyme	GO:0008152 (metabolic process), GO:0016597 (amino acid binding)
Niben101Scf02444g00024	3.99	4.95	3.34	15.44	19.95	16.53	Up-regulated	2.095	3.228e-26	AT1G35530	Fanconia anemia complementation group M-like protein [Arabidopsis thaliana]
Niben101Scf21574g00014	4.35	2.96	3.53	12.98	21.88	11.95	Up-regulated	2.095	3.295e-18	AT4G39100	PHD finger family protein / bromo-adjacent homology (BAH) domain-containing protein LENGTH=234	GO:0003682 (chromatin binding), GO:0005515 (protein binding), GO:0008270 (zinc ion binding)
Niben101Scf00432g02007	3.46	3.04	2.38	12.09	14.89	10.91	Up-regulated	2.094	2.104e-31	AT3G62830	UDP-glucuronic acid decarboxylase 1 LENGTH=458	GO:0003824 (catalytic activity), GO:0050662 (coenzyme binding)
Niben101Scf17776g00008	1.32	0.71	1.26	5.93	3.27	5.07	Up-regulated	2.093	5.269e-10	AT5G12180	Calcium-dependent protein kinase 5	GO:0004672 (protein kinase activity), GO:0004674 (protein serine/threonine kinase activity), GO:0005509 (calcium ion binding), GO:0005524 (ATP binding), GO:0006468 (protein phosphorylation), GO:0016772 (transferase activity, transferring phosphorus-containing groups)
Niben101Scf05134g01002	1.25	0.63	0.87	4.28	4.25	3.56	Up-regulated	2.092	1.562e-11	AT2G01670	Nudix hydrolase 4	GO:0016787 (hydrolase activity)
Niben101Scf01619g00014	11.59	8.07	9.35	43.36	39.78	40.92	Up-regulated	2.091	3.001e-49	AT2G12550	NEDD8 ultimate buster 1	GO:0005515 (protein binding)
Niben101Scf04398g01001	0.86	0.36	0.61	2.32	3.53	2.48	Up-regulated	2.089	3.437e-05	NA	Unknown protein
Niben101Scf04610g07023	8.22	12.87	5.95	48.46	28.16	36.37	Up-regulated	2.088	1.493e-12	NA	conserved hypothetical protein [Ricinus communis] gb|EEF52568.1| conserved hypothetical protein [Ricinus communis]
Niben101Scf03993g06007	8.39	10.57	14.11	43.51	57.05	40.08	Up-regulated	2.087	2.725e-20	AT5G04760	myb-like transcription factor family protein LENGTH=365	GO:0003677 (DNA binding), GO:0003682 (chromatin binding)
Niben101Scf03335g01011	2.67	2.68	4.46	13.35	14.18	14.64	Up-regulated	2.086	1.952e-25	AT2G01670	Nudix hydrolase 4	GO:0016787 (hydrolase activity)
Niben101Scf12983g01058	47.18	46.96	40.96	164.99	223.62	184.91	Up-regulated	2.086	1.982e-54	AT3G12490	Cysteine proteinase inhibitor 6	GO:0004869 (cysteine-type endopeptidase inhibitor activity)
Niben101Scf17044g01003	6.11	3.15	4.71	15.52	24.92	20.36	Up-regulated	2.086	6.258e-09	AT3G48770	ATP/DNA-binding protein [Medicago truncatula]
Niben101Scf14799g01012	114.1	63.68	83.75	523.6	276.97	308.65	Up-regulated	2.084	1.544e-15	AT4G16260	beta-1,3-glucanase 3 LENGTH=341	GO:0004553 (hydrolase activity, hydrolyzing O-glycosyl compounds), GO:0005975 (carbohydrate metabolic process)
Niben101Scf02411g01002	0.52	0.48	0.44	3.17	1.06	1.92	Up-regulated	2.083	8.756e-06	AT4G20860	FAD-binding Berberine family protein LENGTH=530	GO:0003824 (catalytic activity), GO:0008762 (UDP-N-acetylmuramate dehydrogenase activity), GO:0016491 (oxidoreductase activity), GO:0016614 (oxidoreductase activity, acting on CH-OH group of donors), GO:0050660 (flavin adenine dinucleotide binding), GO:0055114 (oxidation-reduction process)
Niben101Scf08465g04007	0.36	0.34	0.6	1.84	1.8	2	Up-regulated	2.082	2.185e-11	AT1G66250	Glucan endo-1,3-beta-glucosidase 2	GO:0004553 (hydrolase activity, hydrolyzing O-glycosyl compounds), GO:0005975 (carbohydrate metabolic process)
Niben101Scf06275g00008	14.04	13.31	19.48	83.52	50.99	63.83	Up-regulated	2.081	3.126e-27	AT2G18700	trehalose phosphate synthase LENGTH=861	GO:0003824 (catalytic activity), GO:0005992 (trehalose biosynthetic process), GO:0008152 (metabolic process)
Niben101Scf18308g00005	12.53	11.58	12.17	53.6	58.32	42.04	Up-regulated	2.08	1.12e-23	AT1G58390	disease resistance protein RGH7 [Solanum chacoense]
Niben101Scf02269g02002	4.57	6.75	6.95	29.55	23.82	23.43	Up-regulated	2.079	5.505e-21	AT2G38152	alpha-1,4-galactosyltransferase [Homo sapiens]
Niben101Scf04695g00006	1.04	0	0.52	1.72	3.21	2.28	Up-regulated	2.079	0.005465	AT1G23090	Sulfate transporter 3.2	GO:0008271 (secondary active sulfate transmembrane transporter activity), GO:0008272 (sulfate transport), GO:0015116 (sulfate transmembrane transporter activity), GO:0016020 (membrane), GO:0016021 (integral component of membrane), GO:0055085 (transmembrane transport)
Niben101Scf10224g00005	1.37	2.4	1.36	8.37	6.98	5.89	Up-regulated	2.078	3.447e-13	AT2G27830	Target of rapamycin complex 2 subunit MAPKAP1
Niben101Scf05043g01012	17.59	14.18	19.9	99.15	53.35	66.06	Up-regulated	2.077	1.919e-18	AT1G59590	BnaC05g07570D [Brassica napus]
Niben101Scf00270g11008	7.22	4.81	5.27	25.49	20.58	27.25	Up-regulated	2.076	1.676e-35	AT1G16970	ATP-dependent DNA helicase 2 subunit KU70	GO:0000723 (telomere maintenance), GO:0003677 (DNA binding), GO:0003684 (damaged DNA binding), GO:0004003 (ATP-dependent DNA helicase activity), GO:0005634 (nucleus), GO:0006303 (double-strand break repair via nonhomologous end joining), GO:0042162 (telomeric DNA binding), GO:0043564 (Ku70:Ku80 complex)
Niben101Scf07267g03001	0.82	1.64	1.22	4.5	5.49	5.31	Up-regulated	2.076	1.618e-12	AT3G10960	transmembrane transport protein-like [Arabidopsis thaliana]	GO:0005215 (transporter activity), GO:0005345 (purine nucleobase transmembrane transporter activity), GO:0006810 (transport), GO:0006863 (purine nucleobase transport), GO:0016020 (membrane), GO:0055085 (transmembrane transport)
Niben101Scf10316g03002	11.73	11.6	9.39	48.99	47.08	41.59	Up-regulated	2.076	1.321e-52	AT3G09270	Glutathione S-transferase U8	GO:0005515 (protein binding)
Niben101Scf25021g00015	1.78	1.81	1.35	6.49	9.19	5.1	Up-regulated	2.076	8.144e-23	AT5G21222	Pentatricopeptide repeat-containing protein	GO:0005515 (protein binding)
Niben101Scf07610g00001	1.43	1.04	2.1	8.44	6.53	4.65	Up-regulated	2.075	5.288e-14	AT5G61440	Thioredoxin	GO:0006662 (glycerol ether metabolic process), GO:0015035 (protein disulfide oxidoreductase activity), GO:0045454 (cell redox homeostasis)
Niben101Scf03392g00006	0.46	1.25	1.89	7.82	2.62	4.7	Up-regulated	2.072	0.0001501	AT3G52050	DNA polymerase I	GO:0003677 (DNA binding), GO:0003824 (catalytic activity)
Niben101Scf12469g00011	3.02	2.53	2.49	11.06	11.37	11.5	Up-regulated	2.071	3.788e-40	NA	Unknown protein
Niben101Scf14101g01003	1.69	1.67	1.82	6.23	7.27	8.4	Up-regulated	2.071	5.037e-22	AT3G14250	RING/U-box protein with C6HC-type zinc finger LENGTH=408	GO:0005515 (protein binding), GO:0008270 (zinc ion binding)
Niben101Scf01125g02022	1.93	2.74	2.02	14.63	5.29	7.98	Up-regulated	2.07	5.321e-08	AT2G44380	Cysteine/Histidine-rich C1 domain family protein LENGTH=247	GO:0004842 (ubiquitin-protein transferase activity), GO:0005515 (protein binding), GO:0005680 (anaphase-promoting complex), GO:0008270 (zinc ion binding)
Niben101Scf06091g04005	0.99	1.83	0.87	5.33	3.78	6.05	Up-regulated	2.07	1.477e-09	AT1G80840	WRKY transcription factor 18	GO:0003700 (sequence-specific DNA binding transcription factor activity), GO:0006355 (regulation of transcription, DNA-templated), GO:0043565 (sequence-specific DNA binding)
Niben101Scf18637g01002	13.88	8.9	10.44	48.05	44.35	47.44	Up-regulated	2.068	1.662e-29	AT5G64430	Octicosapeptide/Phox/Bem1p family protein LENGTH=513	GO:0005515 (protein binding)
Niben101Scf00986g00001	1.51	1.1	1.51	6.05	3.26	8.07	Up-regulated	2.067	6.922e-10	AT1G74170	Leucine-rich receptor-like protein kinase family protein LENGTH=1136	GO:0005515 (protein binding)
Niben101Scf21813g00014	29.55	26.83	26.6	100.15	145.28	102.37	Up-regulated	2.067	7.914e-39	AT3G12490	Cysteine proteinase inhibitor 6	GO:0004869 (cysteine-type endopeptidase inhibitor activity)
Niben101Scf09512g03008	2.88	3.22	2.15	13.97	8.17	12.21	Up-regulated	2.066	1.889e-16	AT1G01480	1-aminocyclopropane-1-carboxylate synthase-like protein 1	GO:0003824 (catalytic activity), GO:0009058 (biosynthetic process), GO:0030170 (pyridoxal phosphate binding)
Niben101Scf00739g03012	3.64	2.99	4.74	15.28	12.38	20.75	Up-regulated	2.065	2.351e-10	AT1G15400	BnaC02g23270D [Brassica napus]
Niben101Ctg13774g00001	0.3	0.19	0.09	0.87	1.14	0.49	Up-regulated	2.064	6.744e-05	AT5G64530	NAC domain-containing protein 68	GO:0003677 (DNA binding), GO:0006355 (regulation of transcription, DNA-templated)
Niben101Scf00457g11002	1.66	1.07	2.15	7.01	8.38	5.31	Up-regulated	2.06	7.067e-15	AT2G36840	ACT domain-containing protein LENGTH=411	GO:0008152 (metabolic process), GO:0016597 (amino acid binding)
Niben101Scf03855g04005	5.01	5.81	6.12	19.6	28.46	22.63	Up-regulated	2.06	1.448e-25	AT5G18670	beta-amylase 3 LENGTH=536	GO:0000272 (polysaccharide catabolic process), GO:0005975 (carbohydrate metabolic process), GO:0016161 (beta-amylase activity)
Niben101Scf02252g01032	22.55	12.03	14.79	71.69	65.08	69.34	Up-regulated	2.059	1.382e-26	AT2G34930	Leucine-rich repeat receptor-like protein kinase family protein LENGTH=1124	GO:0005515 (protein binding)
Niben101Scf05584g02016	0.84	0.34	0.54	3.36	2.28	1.74	Up-regulated	2.058	1.427e-08	AT2G46270	G-box-binding factor 3	GO:0003677 (DNA binding), GO:0003700 (sequence-specific DNA binding transcription factor activity), GO:0005634 (nucleus), GO:0006351 (transcription, DNA-templated), GO:0006355 (regulation of transcription, DNA-templated), GO:0043565 (sequence-specific DNA binding)
Niben101Scf06349g02006	4.55	4.42	4.88	21.01	17.69	19.09	Up-regulated	2.058	4.446e-61	AT3G27860	PWWP domain-containing protein 2A
Niben101Scf07829g05001	3.26	3.86	5.12	18.43	17.68	14.96	Up-regulated	2.056	3.541e-34	AT1G69690	TCP family transcription factor LENGTH=325
Niben101Scf01479g01004	24.86	25.87	24.21	126.29	108.24	76.45	Up-regulated	2.054	1.408e-28	AT2G43000	NAC domain containing protein 42 LENGTH=275	GO:0003677 (DNA binding), GO:0006355 (regulation of transcription, DNA-templated)
Niben101Scf03541g00022	1.98	2.09	2.71	9.53	10.08	8.7	Up-regulated	2.054	2.966e-26	AT4G17230	Scarecrow-like protein 13
Niben101Scf05956g01009	0.45	0.74	0.54	2.86	2.12	2.05	Up-regulated	2.054	5.108e-10	AT4G16820	alpha/beta-Hydrolases superfamily protein LENGTH=517	GO:0006629 (lipid metabolic process)
Niben101Scf06394g08019	11.36	10.31	11.34	50.67	41.75	44.6	Up-regulated	2.052	1.545e-57	AT1G66880	Receptor-like protein kinase	GO:0004672 (protein kinase activity), GO:0004674 (protein serine/threonine kinase activity), GO:0005524 (ATP binding), GO:0006468 (protein phosphorylation), GO:0016772 (transferase activity, transferring phosphorus-containing groups), GO:0030247 (polysaccharide binding)
Niben101Scf04081g00020	16.54	10.64	13.73	55.28	62.2	52.58	Up-regulated	2.051	5.409e-39	AT1G30900	Vacuolar-sorting receptor 6	GO:0005509 (calcium ion binding)
Niben101Scf02175g00007	1	1.7	1.23	5.39	4.58	5.98	Up-regulated	2.05	2.976e-11	NA	granule-bound starch synthase [Lycium sp. N-309]
Niben101Scf01100g02002	1.26	1.12	1.18	4.96	5.67	4.2	Up-regulated	2.048	4.193e-15	AT4G25330	conserved hypothetical protein [Ricinus communis] gb|EEF30177.1| conserved hypothetical protein [Ricinus communis]
Niben101Scf15227g00005	3.38	3.64	3.81	15.35	18.9	10.52	Up-regulated	2.046	9.212e-19	AT2G23910	Dihydroflavonol-4-reductase
Niben101Scf16580g00007	0.41	0.41	0.44	1.3	1.91	2.04	Up-regulated	2.045	1.244e-13	AT5G19820	ARM repeat superfamily protein LENGTH=1116	GO:0005488 (binding), GO:0005515 (protein binding)
Niben101Ctg14074g00003	2.22	1.07	1.84	7.64	6.78	7.15	Up-regulated	2.044	2.986e-18	AT4G02110	DNA topoisomerase 2-binding protein 1
Niben101Scf01477g00014	1.62	2.13	2.46	8.38	7.74	9.52	Up-regulated	2.044	1.025e-12	AT2G16030	S-adenosyl-L-methionine-dependent methyltransferases superfamily protein LENGTH=231	GO:0008152 (metabolic process), GO:0008168 (methyltransferase activity)
Niben101Scf02071g04001	0.14	0.33	0.26	0.64	1.73	0.65	Up-regulated	2.044	7.632e-05	AT1G57680	product [Oryza sativa Japonica Group]
Niben101Scf07640g01001	37.03	25.09	24.42	114.71	136.67	106.35	Up-regulated	2.044	3.46e-30	AT3G02700	NC domain-containing protein-related LENGTH=252
Niben101Scf01189g01003	9.31	9.52	8.46	38.82	37.27	36.24	Up-regulated	2.043	2.988e-59	AT4G36870	BEL1-like homeodomain protein 2	GO:0003677 (DNA binding), GO:0006355 (regulation of transcription, DNA-templated)
Niben101Scf02840g04009	15.38	13.44	15.96	72.76	64.24	48.26	Up-regulated	2.042	6.039e-22	AT5G39670	calcium ion binding protein, putative [Ricinus communis] gb|EEF30528.1| calcium ion binding protein, putative [Ricinus communis]	GO:0005509 (calcium ion binding)
Niben101Scf01151g00003	10.56	11.54	10.29	41.51	51.41	40.14	Up-regulated	2.041	1.039e-38	AT1G05590	Beta-hexosaminidase 2	GO:0004553 (hydrolase activity, hydrolyzing O-glycosyl compounds), GO:0004563 (beta-N-acetylhexosaminidase activity), GO:0005975 (carbohydrate metabolic process)
Niben101Scf01721g10021	9.6	7.24	7.12	30.99	36.37	31.6	Up-regulated	2.041	2.237e-35	AT5G10650	zinc finger (C3HC4-type RING finger) family protein [Medicago truncatula]
Niben101Scf01965g00011	1.17	0.53	1.53	4.8	4.78	4.43	Up-regulated	2.041	1.532e-10	AT5G04990	SUN domain-containing protein 2
Niben101Scf00472g03005	7.12	6.38	8.53	33.43	21.82	35.46	Up-regulated	2.04	1.552e-28	AT1G22930	T-complex protein 11 LENGTH=1131
Niben101Scf02571g01006	0.94	0.75	0.75	3.69	3.49	2.96	Up-regulated	2.039	4.608e-25	AT5G62620	Beta-1,3-galactosyltransferase 15	GO:0006486 (protein glycosylation), GO:0008378 (galactosyltransferase activity), GO:0016020 (membrane), GO:0030246 (carbohydrate binding)
Niben101Scf02911g03012	0.28	0.05	0.14	1.11	0.42	0.58	Up-regulated	2.039	0.0002547	AT2G01940	Zinc finger protein 333	GO:0003676 (nucleic acid binding), GO:0046872 (metal ion binding)
Niben101Scf06570g04001	2.56	2.01	2.47	11.39	8.21	9.49	Up-regulated	2.039	1.201e-33	AT1G28260	Telomerase activating protein Est1 LENGTH=880	GO:0005515 (protein binding)
Niben101Scf07895g08001	2.69	1.94	1.93	10.17	6.99	9.88	Up-regulated	2.039	3.149e-23	AT4G24690	phosphatidylinositol kinase putative [Albugo laibachii Nc14]	GO:0005515 (protein binding), GO:0008270 (zinc ion binding)
Niben101Scf01817g02010	0.3	0.05	0.07	0.69	0.64	0.5	Up-regulated	2.038	4.888e-05	AT5G42110	BnaC01g20820D [Brassica napus]
Niben101Scf03856g00013	0.63	0.16	0.19	1.74	1.46	1.03	Up-regulated	2.037	5.549e-06	AT1G79230	Thiosulfate/3-mercaptopyruvate sulfurtransferase 2	GO:0004792 (thiosulfate sulfurtransferase activity)
Niben101Scf01953g00003	11.67	10.39	11.48	53.66	42.58	41.76	Up-regulated	2.036	5.32e-15	AT4G00880	SAUR-like auxin-responsive protein family LENGTH=121
Niben101Scf04570g02016	2.33	1.49	1.77	7.46	9.75	6.13	Up-regulated	2.036	9.98e-18	AT5G38110	Histone chaperone asf1	GO:0005634 (nucleus), GO:0006333 (chromatin assembly or disassembly)
Niben101Scf03488g09011	1.33	1.6	1.93	6.62	6.24	7.14	Up-regulated	2.035	8.367e-25	AT5G48820	Cyclin-dependent kinase inhibitor 3	GO:0004861 (cyclin-dependent protein serine/threonine kinase inhibitor activity), GO:0005634 (nucleus), GO:0007050 (cell cycle arrest)
Niben101Scf03964g04034	0.41	0.4	0.09	1.12	1.49	1.04	Up-regulated	2.032	2.211e-05	AT1G78800	Alpha-1,3/1,6-mannosyltransferase ALG2	GO:0004378 (GDP-Man:Man1GlcNAc2-PP-Dol alpha-1,3-mannosyltransferase activity), GO:0009058 (biosynthetic process), GO:0033164 (glycolipid 6-alpha-mannosyltransferase activity)
Niben101Scf05712g03003	1.21	0.41	1.02	3.52	4.62	3.29	Up-regulated	2.032	1.424e-06	AT3G11810	unknown protein; BEST Arabidopsis thaliana protein match is: unknown protein . LENGTH=348
Niben101Scf07743g00009	1.12	0.94	0.54	3.46	4.25	2.91	Up-regulated	2.032	2.664e-10	AT1G49510	Embryo defective 1273, putative isoform 1 [Theobroma cacao] gb|EOX98173.1| Embryo defective 1273, putative isoform 1 [Theobroma cacao]
Niben101Scf01687g01009	21.85	23.02	21.65	101.76	90.25	79.54	Up-regulated	2.031	5.6e-61	AT1G04750	Vesicle-associated membrane protein 725	GO:0006810 (transport), GO:0016021 (integral component of membrane), GO:0016192 (vesicle-mediated transport)
Niben101Scf04663g01005	0.15	0.09	0.1	0.44	0.46	0.53	Up-regulated	2.03	1.398e-07	AT1G15520	ABC transporter ATP-binding protein YtrE	GO:0005524 (ATP binding), GO:0016020 (membrane), GO:0016887 (ATPase activity)
Niben101Scf13186g02004	4.18	2.77	4.26	15.32	15.63	15.44	Up-regulated	2.03	8.028e-43	AT3G27860	PWWP domain-containing protein 2A
Niben101Scf00201g01004	3.27	3.17	2.62	13.97	11.93	10.98	Up-regulated	2.029	1.393e-39	AT4G17080	Histone H3 K4-specific methyltransferase SET7/9 family protein LENGTH=513
Niben101Scf00234g01002	2.18	2.18	1.64	9.49	6.87	8.05	Up-regulated	2.029	3.207e-37	AT1G73080	Receptor-like protein kinase	GO:0004672 (protein kinase activity), GO:0005524 (ATP binding), GO:0006468 (protein phosphorylation), GO:0016772 (transferase activity, transferring phosphorus-containing groups)
Niben101Scf03072g03006	4.49	4.48	5.19	22.91	18.2	16.79	Up-regulated	2.029	1.006e-30	AT4G36730	G-box-binding factor 1	GO:0003677 (DNA binding), GO:0005634 (nucleus), GO:0006351 (transcription, DNA-templated), GO:0006355 (regulation of transcription, DNA-templated)
Niben101Scf07863g00016	11.81	12.58	10.59	42.77	54.1	45.55	Up-regulated	2.029	2.545e-39	AT2G17710	conserved hypothetical protein [Ricinus communis] gb|EEF31745.1| conserved hypothetical protein [Ricinus communis]
Niben101Scf11307g00004	44.25	41.98	49.13	223.77	182.73	146.43	Up-regulated	2.029	5.014e-34	AT2G44380	Cysteine/Histidine-rich C1 domain family protein LENGTH=247	GO:0047134 (protein-disulfide reductase activity), GO:0055114 (oxidation-reduction process)
Niben101Scf00503g10001	1.76	1.31	1.48	6.38	7.04	5.38	Up-regulated	2.028	1.433e-18	AT4G01130	GDSL esterase/lipase	GO:0006629 (lipid metabolic process), GO:0016788 (hydrolase activity, acting on ester bonds)
Niben101Scf02297g08006	10.66	10.43	12.21	56.03	30.69	49.18	Up-regulated	2.028	5.499e-27	AT1G53050	cyclin-dependent kinase C;1 LENGTH=505	GO:0004672 (protein kinase activity), GO:0004674 (protein serine/threonine kinase activity), GO:0005524 (ATP binding), GO:0006468 (protein phosphorylation), GO:0016772 (transferase activity, transferring phosphorus-containing groups)
Niben101Scf03809g01015	1.74	1.06	1.56	6.81	5.43	5.72	Up-regulated	2.027	1.227e-16	AT4G25160	Receptor-like protein kinase	GO:0004672 (protein kinase activity), GO:0004674 (protein serine/threonine kinase activity), GO:0004842 (ubiquitin-protein transferase activity), GO:0005524 (ATP binding), GO:0006468 (protein phosphorylation), GO:0006950 (response to stress), GO:0016567 (protein ubiquitination), GO:0016772 (transferase activity, transferring phosphorus-containing groups)
Niben101Scf00872g01004	1.28	1.3	1.47	8.09	3.83	4.59	Up-regulated	2.026	1.05e-08	NA	Unknown protein
Niben101Scf01025g03008	1.45	1.59	1.23	6.26	4.33	6.64	Up-regulated	2.022	2.463e-25	AT3G53490	BnaC06g14770D [Brassica napus]
Niben101Scf06750g00014	6.18	6.51	6.16	21.02	33.64	21.89	Up-regulated	2.022	4.649e-23	AT1G69800	SNF1-related protein kinase regulatory subunit gamma-1-like
Niben101Scf10776g00005	1.37	0.94	2.01	7.04	6.86	4.18	Up-regulated	2.022	2.944e-10	NA	Unknown protein
Niben101Scf01297g01001	1.51	0.85	1.28	5.39	4.7	5.05	Up-regulated	2.021	5.348e-15	AT2G40350	Ethylene-responsive transcription factor 13	GO:0003677 (DNA binding), GO:0003700 (sequence-specific DNA binding transcription factor activity), GO:0006355 (regulation of transcription, DNA-templated)
Niben101Scf08601g00005	2.51	2.5	1.58	11.16	7.25	8.17	Up-regulated	2.02	4.055e-08	NA	Unknown protein
Niben101Scf05541g01006	204.42	176.47	172.76	741.75	825.04	676.42	Up-regulated	2.018	3.053e-28	AT4G25680	PPPDE putative thiol peptidase family protein LENGTH=255
Niben101Scf01640g04004	2.89	2.82	2.14	9.3	13.91	8.54	Up-regulated	2.016	2.744e-12	AT1G22990	Heavy metal transport/detoxification superfamily protein LENGTH=152	GO:0030001 (metal ion transport), GO:0046872 (metal ion binding)
Niben101Scf03093g00002	7.47	6.41	8.46	37.65	22.79	30.37	Up-regulated	2.016	1.026e-18	AT1G76980	embryo defective 2170 LENGTH=248
Niben101Scf03203g06008	0.19	0.34	0.28	1.36	1.26	0.63	Up-regulated	2.015	4.105e-06	AT2G37730	Protein of unknown function (DUF604) LENGTH=532
Niben101Scf06249g05020	41.63	32.06	30.88	154.17	142.68	125.91	Up-regulated	2.014	4.074e-39	AT3G14250	RING/U-box protein with C6HC-type zinc finger LENGTH=384	GO:0005515 (protein binding), GO:0008270 (zinc ion binding)
Niben101Scf18418g03002	0.84	0.81	1.21	3.74	4.06	3.93	Up-regulated	2.014	1.4e-21	AT1G51140	Transcription factor EB	GO:0046983 (protein dimerization activity)
Niben101Scf07423g00005	1.01	0.63	0.57	3.37	2.87	2.77	Up-regulated	2.012	5.994e-18	AT5G60760	2-phosphoglycerate kinase
Niben101Scf01853g01003	0.35	0.32	0.13	0.87	1.3	1.04	Up-regulated	2.011	3.177e-05	AT5G07640	zinc finger protein-like protein [Arabidopsis thaliana]	GO:0003676 (nucleic acid binding)
Niben101Scf02227g06029	0.28	0.23	0.44	1.54	0.74	1.67	Up-regulated	2.011	9.658e-06	AT3G53360	Pentatricopeptide repeat-containing protein
Niben101Scf03307g06003	0.22	0.38	0.41	1.61	0.87	1.59	Up-regulated	2.011	0.0004909	AT2G19800	Inositol oxygenase 2	GO:0005506 (iron ion binding), GO:0005737 (cytoplasm), GO:0019310 (inositol catabolic process), GO:0050113 (inositol oxygenase activity), GO:0055114 (oxidation-reduction process)
Niben101Scf03791g02001	24.97	16	21.09	105.99	60.03	84.7	Up-regulated	2.01	3.168e-20	NA	Unknown protein
Niben101Scf16150g00002	6.73	5.39	5.3	27.24	21.19	21.88	Up-regulated	2.01	3.735e-35	AT1G70520	Receptor-like protein kinase	GO:0004672 (protein kinase activity), GO:0004674 (protein serine/threonine kinase activity), GO:0005524 (ATP binding), GO:0006468 (protein phosphorylation), GO:0016772 (transferase activity, transferring phosphorus-containing groups)
Niben101Scf01990g00010	0.42	0.14	0.13	0.9	0.93	1.1	Up-regulated	2.009	3.821e-06	AT2G46270	G-box-binding factor 3	GO:0003677 (DNA binding), GO:0003700 (sequence-specific DNA binding transcription factor activity), GO:0005634 (nucleus), GO:0006351 (transcription, DNA-templated), GO:0006355 (regulation of transcription, DNA-templated), GO:0043565 (sequence-specific DNA binding)
Niben101Scf02418g00017	1.66	1.53	0.88	1.72	1.66	13.08	Up-regulated	2.009	0.001471	AT5G10980	Histone H3.3a	GO:0000786 (nucleosome), GO:0003677 (DNA binding), GO:0046982 (protein heterodimerization activity)
Niben101Scf03021g03021	6.48	3.33	4.97	28.42	16.89	14.6	Up-regulated	2.009	3.768e-09	NA	CFE protein [Gossypium barbadense]
Niben101Scf04563g02002	1.09	0.9	1.05	5.21	3.04	4.08	Up-regulated	2.007	9.066e-09	AT2G02060	MYB-like transcription factor family protein [Medicago truncatula]	GO:0003677 (DNA binding), GO:0003682 (chromatin binding)
Niben101Scf09119g01011	3.99	5.89	4.67	16.86	21.96	18.92	Up-regulated	2.004	5.604e-26	AT4G05000	Vacuolar protein sorting-associated protein 28 homolog 2
Niben101Scf09987g02012	4.53	6.38	6.81	29.54	20	21.27	Up-regulated	2.004	3.383e-20	AT3G46880	BnaCnng26020D [Brassica napus]
Niben101Scf22566g00017	0.27	0.34	0.12	1.05	1	0.78	Up-regulated	2.004	2.16e-06	AT4G27500	Proton pump-interactor 1	GO:0005783 (endoplasmic reticulum), GO:0005886 (plasma membrane), GO:0010155 (regulation of proton transport)
Niben101Ctg16034g00002	2.06	1.23	1.12	7.18	3.67	7.1	Up-regulated	2.003	2.693e-06	AT5G57160	DNA ligase 4	GO:0003677 (DNA binding), GO:0003910 (DNA ligase (ATP) activity), GO:0005524 (ATP binding), GO:0006281 (DNA repair), GO:0006310 (DNA recombination), GO:0051103 (DNA ligation involved in DNA repair)
Niben101Scf07509g00009	6.02	5.43	3.85	22.05	20.2	18.94	Up-regulated	2.003	5.606e-24	AT4G18910	Aquaporin Z	GO:0005215 (transporter activity), GO:0006810 (transport), GO:0016020 (membrane)
Niben101Scf00149g03002	1.5	1	0.87	4.09	3.58	5.94	Up-regulated	2.002	3.498e-11	AT5G01380	Trihelix transcription factor GT-3a	GO:0003682 (chromatin binding), GO:0003700 (sequence-specific DNA binding transcription factor activity), GO:0005634 (nucleus), GO:0006351 (transcription, DNA-templated), GO:0006355 (regulation of transcription, DNA-templated), GO:0043565 (sequence-specific DNA binding)
Niben101Scf33361g00002	1.94	2.01	1.93	9.32	4.82	9.43	Up-regulated	2	5.011e-08	NA	Unknown protein
Niben101Scf07765g02009	0.86	1.04	1.42	6.8	3.16	3.42	Up-regulated	1.999	5.704e-05	NA	Activating transcription factor 7-interacting protein 1
Niben101Scf10919g01010	1.15	0	1.61	4.34	3	4.93	Up-regulated	1.999	0.000723	AT2G16530	3-oxo-5-alpha-steroid 4-dehydrogenase [Medicago truncatula]
Niben101Scf05767g07004	0.69	1.75	1.89	6.11	6.73	4.34	Up-regulated	1.997	1.033e-05	NA	Unknown protein
Niben101Scf01826g03012	0.15	0.44	0.13	0.99	0.96	0.74	Up-regulated	1.996	1.614e-06	AT3G53310	DNA binding protein, putative [Ricinus communis] gb|EEF40052.1| DNA binding protein, putative [Ricinus communis]	GO:0003677 (DNA binding)
Niben101Scf02227g05009	15.8	14.41	18.56	82.4	64.19	48.05	Up-regulated	1.994	2.04e-29	AT5G02790	Glutathione S-transferase L3	GO:0005515 (protein binding)
Niben101Scf04337g01005	0.71	1.64	1.07	3.1	4.11	6.15	Up-regulated	1.994	1.055e-07	AT5G11590	Ethylene-responsive transcription factor 4	GO:0003677 (DNA binding), GO:0003700 (sequence-specific DNA binding transcription factor activity), GO:0006355 (regulation of transcription, DNA-templated)
Niben101Scf05848g04010	0.29	0.14	0.38	1.05	1.49	0.96	Up-regulated	1.993	0.001142	AT3G02800	Tyrosine phosphatase family protein LENGTH=203	GO:0004725 (protein tyrosine phosphatase activity)
Niben101Scf05926g02004	8.7	6.84	8.21	29.57	38.56	26.82	Up-regulated	1.992	2.337e-34	AT3G22970	Protein of unknown function (DUF506) LENGTH=370
Niben101Scf09211g00011	2.83	4.91	4.84	20.78	13.69	15.33	Up-regulated	1.992	1.609e-15	AT2G05940	Protein kinase superfamily protein LENGTH=462	GO:0004672 (protein kinase activity), GO:0004674 (protein serine/threonine kinase activity), GO:0005524 (ATP binding), GO:0006468 (protein phosphorylation), GO:0016772 (transferase activity, transferring phosphorus-containing groups)
Niben101Scf16015g04006	12.02	9.62	10.83	47.62	39.18	42.36	Up-regulated	1.99	9.959e-37	AT4G14200	vWA domain containing protein [Oryza sativa Japonica Group]	GO:0046872 (metal ion binding)
Niben101Scf12540g00003	1.05	1.37	1.05	4.85	4.3	4.45	Up-regulated	1.989	2.628e-25	AT4G27020	BnaC01g19170D [Brassica napus]
Niben101Scf00409g01003	1.52	0.97	1.7	6.34	5.2	5.36	Up-regulated	1.984	2.16e-25	AT3G54950	Patatin-like protein 6	GO:0006629 (lipid metabolic process), GO:0008152 (metabolic process)
Niben101Scf04011g06002	10.15	9.63	9.1	37.9	34.62	41.7	Up-regulated	1.984	3.934e-61	AT1G05120	Chromodomain-helicase-DNA-binding protein 3	GO:0003677 (DNA binding), GO:0005515 (protein binding), GO:0005524 (ATP binding), GO:0008270 (zinc ion binding), GO:0046872 (metal ion binding)
Niben101Scf19171g01036	1.22	1.34	1.04	6.3	3.27	4.6	Up-regulated	1.983	4.946e-13	NA	Ulp1 protease family, C-terminal catalytic domain containing protein [Solanum demissum]
Niben101Scf02050g01021	4.74	2.19	2.11	12.85	14.19	9.27	Up-regulated	1.982	3.149e-08	AT4G32300	Receptor like protein kinase S.2	GO:0004672 (protein kinase activity), GO:0005524 (ATP binding), GO:0006468 (protein phosphorylation), GO:0016772 (transferase activity, transferring phosphorus-containing groups)
Niben101Scf00920g00016	8.84	9.45	9.27	42.49	33.35	32.79	Up-regulated	1.98	8.534e-49	AT1G04750	Vesicle-associated membrane protein 725	GO:0006810 (transport), GO:0016021 (integral component of membrane), GO:0016192 (vesicle-mediated transport)
Niben101Scf05554g07010	0.9	0.56	0.64	3.22	3.11	2.19	Up-regulated	1.98	2.738e-07	AT3G16510	Calcium-dependent lipid-binding (CaLB domain) family protein LENGTH=360	GO:0005515 (protein binding)
Niben101Scf16258g02004	10.19	17.26	9.03	29.19	78.21	35.49	Up-regulated	1.98	4.401e-09	NA	Defensin J1-2
Niben101Scf09024g00004	2.01	2.2	1.32	7.73	7.63	6.23	Up-regulated	1.979	2.307e-23	AT1G01120	3-ketoacyl-CoA synthase 1	GO:0003824 (catalytic activity), GO:0006633 (fatty acid biosynthetic process), GO:0008152 (metabolic process), GO:0016020 (membrane), GO:0016747 (transferase activity, transferring acyl groups other than amino-acyl groups)
Niben101Scf22376g00011	0.6	0.49	0.54	1.75	2.41	2.37	Up-regulated	1.978	8.255e-09	AT1G63120	RHOMBOID-like protein 3 LENGTH=346	GO:0004252 (serine-type endopeptidase activity), GO:0006508 (proteolysis), GO:0016021 (integral component of membrane)
Niben101Scf05654g00006	1.86	1.64	1.17	7.89	2.89	7.6	Up-regulated	1.977	3.994e-08	AT3G07860	U11/U12 small nuclear ribonucleoprotein 25 kDa protein
Niben101Scf03834g03010	2.48	1.08	1.96	8.86	7.55	5.64	Up-regulated	1.975	4.257e-12	AT1G07870	Receptor-like protein kinase	GO:0004672 (protein kinase activity), GO:0004674 (protein serine/threonine kinase activity), GO:0005524 (ATP binding), GO:0006468 (protein phosphorylation), GO:0016772 (transferase activity, transferring phosphorus-containing groups)
Niben101Scf01479g01006	14	16.6	16.98	90.84	39.54	56.17	Up-regulated	1.973	3.284e-10	AT2G43000	NAC domain-containing protein 7	GO:0003677 (DNA binding), GO:0006355 (regulation of transcription, DNA-templated)
Niben101Scf01626g04008	2.16	3.22	2.75	9.61	11.85	10.21	Up-regulated	1.973	1.346e-24	AT5G27320	Gibberellin receptor GID1	GO:0008152 (metabolic process), GO:0016787 (hydrolase activity)
Niben101Scf06734g00007	9.02	9.5	9.32	45.38	24.52	39.32	Up-regulated	1.972	2.925e-27	AT1G60140	trehalose phosphate synthase LENGTH=861	GO:0003824 (catalytic activity), GO:0005992 (trehalose biosynthetic process), GO:0008152 (metabolic process)
Niben101Scf02444g00034	2.02	1.42	1.81	7.05	5.37	8.54	Up-regulated	1.971	8.822e-12	AT1G35530	ATP-dependent RNA helicase DED1
Niben101Scf08419g01004	11.41	9.83	9.22	41.84	39.98	37.61	Up-regulated	1.969	3.768e-47	AT1G48320	Thioesterase superfamily protein LENGTH=156
Niben101Scf01700g03018	1.29	1.18	1.22	5.89	4.19	4.34	Up-regulated	1.967	8.626e-18	AT1G08760	Plant protein of unknown function (DUF936) LENGTH=748
Niben101Scf00782g01011	1.81	2.08	1.8	7.62	7.06	7.39	Up-regulated	1.965	1.261e-38	AT3G11760	expressed protein [Oryza sativa Japonica Group]
Niben101Scf02665g07008	1.64	2.57	1.06	6.32	7.65	6.22	Up-regulated	1.964	7.298e-14	AT1G07230	Non-specific phospholipase C1	GO:0003824 (catalytic activity), GO:0008152 (metabolic process), GO:0016788 (hydrolase activity, acting on ester bonds)
Niben101Scf02895g01016	0.27	0.18	0.24	1.22	0.92	0.61	Up-regulated	1.964	1.24e-06	AT3G13772	Transmembrane 9 superfamily member 7	GO:0016021 (integral component of membrane)
Niben101Scf11307g00006	1.38	1.33	1.68	6.78	5.78	4.82	Up-regulated	1.964	2.473e-06	AT1G80010	Protein FAR1-RELATED SEQUENCE 8
Niben101Scf00082g05001	1.71	0.74	0	4.16	0.22	5.37	Up-regulated	1.963	0.009584	AT4G15700	Glutaredoxin-C1	GO:0009055 (electron carrier activity), GO:0015035 (protein disulfide oxidoreductase activity), GO:0045454 (cell redox homeostasis)
Niben101Scf05620g02002	2.06	3.68	4.26	19.85	7.02	11.97	Up-regulated	1.963	9.372e-06	AT1G24260	MADS-box transcription factor 1	GO:0003677 (DNA binding), GO:0046983 (protein dimerization activity)
Niben101Scf01436g02008	4.11	4.25	4.27	18.44	15.25	15.5	Up-regulated	1.962	7.47e-50	AT1G28260	Telomerase activating protein Est1 LENGTH=880	GO:0005515 (protein binding)
Niben101Scf01494g09005	2.53	2.07	2.11	12.16	5.28	8.71	Up-regulated	1.962	2.221e-13	AT4G27190	Disease resistance protein	GO:0005515 (protein binding), GO:0043531 (ADP binding)
Niben101Scf08002g01012	2.39	3.31	2.61	14.43	7.99	9.71	Up-regulated	1.961	1.406e-12	AT3G29240	UPF0301 protein YqgE
Niben101Scf02148g00003	0.23	0.43	0.23	1.62	0.52	1.25	Up-regulated	1.96	0.0001651	NA	Unknown protein
Niben101Scf02786g03004	74.1	62.08	67.9	338.01	206.35	250.53	Up-regulated	1.96	7.473e-28	AT1G49000	conserved hypothetical protein [Ricinus communis] gb|EEF50652.1| conserved hypothetical protein [Ricinus communis]
Niben101Scf08020g05009	4.32	2.57	2.31	14.11	10.55	11.47	Up-regulated	1.96	4.392e-11	AT2G35980	harpin-induced-like protein [Medicago truncatula]
Niben101Scf04384g00010	0.22	0.08	0.13	0.7	0.46	0.61	Up-regulated	1.959	1.372e-06	AT4G04980	BnaC01g29020D [Brassica napus]
Niben101Scf14079g00003	0.63	0.91	0.68	3.02	3.68	1.85	Up-regulated	1.959	2.165e-06	AT2G31200	Actin-depolymerizing factor	GO:0003779 (actin binding), GO:0005622 (intracellular), GO:0015629 (actin cytoskeleton), GO:0030042 (actin filament depolymerization)
Niben101Scf00973g01001	1.51	1.5	1.13	5.74	6.07	4.21	Up-regulated	1.958	2.349e-10	AT3G14250	RING/U-box superfamily protein LENGTH=303	GO:0005515 (protein binding), GO:0008270 (zinc ion binding)
Niben101Ctg11603g00003	0.46	1	1.26	2.42	4.78	3.47	Up-regulated	1.956	2.991e-05	AT1G44770	BnaC06g00750D [Brassica napus]
Niben101Scf00305g05032	3.18	1.93	2.89	8.41	14.56	8.61	Up-regulated	1.956	2.404e-11	AT1G19580	2,3,4,5-tetrahydropyridine-2,6-dicarboxylate N-acetyltransferase
Niben101Scf01831g03010	3.44	3.23	2.3	11.86	10.6	12.23	Up-regulated	1.956	6.673e-27	AT5G57160	DNA ligase 4	GO:0003677 (DNA binding), GO:0003910 (DNA ligase (ATP) activity), GO:0005524 (ATP binding), GO:0006281 (DNA repair), GO:0006310 (DNA recombination), GO:0051103 (DNA ligation involved in DNA repair)
Niben101Scf02305g00003	0.31	2.69	2	7.18	3.02	8.55	Up-regulated	1.956	0.0001777	AT4G27280	Calcium-binding EF-hand family protein LENGTH=130	GO:0005509 (calcium ion binding)
Niben101Scf10219g00010	0.52	0.51	0.61	1.84	2.61	2.09	Up-regulated	1.955	2.571e-05	AT1G06330	Heavy metal transport/detoxification superfamily protein LENGTH=159	GO:0030001 (metal ion transport), GO:0046872 (metal ion binding)
Niben101Scf00872g01002	2.31	1.96	1.34	11.63	1.5	8.61	Up-regulated	1.954	0.000707	NA	Unknown protein
Niben101Scf01402g00004	0.21	0.35	0.73	2.36	1.64	1.1	Up-regulated	1.954	9.95e-05	AT3G28345	Lipid A export ATP-binding/permease protein MsbA	GO:0005524 (ATP binding), GO:0006810 (transport), GO:0016021 (integral component of membrane), GO:0016887 (ATPase activity), GO:0042626 (ATPase activity, coupled to transmembrane movement of substances), GO:0055085 (transmembrane transport)
Niben101Scf00297g00013	0.86	1.19	0.42	2.46	4.29	2.67	Up-regulated	1.952	1.874e-09	NA	conserved hypothetical protein [Ricinus communis] gb|EEF50381.1| conserved hypothetical protein [Ricinus communis]
Niben101Scf08274g01003	1.5	1.24	1.44	6.98	3.92	5.36	Up-regulated	1.952	1.21e-10	AT4G06536	Protein SSH4	GO:0005515 (protein binding)
Niben101Scf13402g00011	8.73	8.99	9.99	34.29	41.37	31.75	Up-regulated	1.952	1.992e-38	AT4G35840	RING finger protein 44	GO:0005515 (protein binding), GO:0008270 (zinc ion binding)
Niben101Scf00472g02011	1.47	1.28	0.58	4.55	4.2	4.06	Up-regulated	1.949	5.967e-06	AT5G26880	Agamous-like MADS-box protein AGL86	GO:0003677 (DNA binding), GO:0046983 (protein dimerization activity)
Niben101Scf01150g02001	0.21	0.31	0.21	0.76	1.17	0.92	Up-regulated	1.949	4.391e-05	AT2G31290	Ubiquitin carboxyl-terminal hydrolase family protein LENGTH=415
Niben101Scf17819g00005	0.85	0.82	0.35	2.9	2.67	2.13	Up-regulated	1.949	6.905e-07	AT2G40470	LOB domain-containing protein 15
Niben101Scf05576g00012	0.69	2.34	1.61	6.64	4.5	6.1	Up-regulated	1.947	7.27e-05	NA	Unknown protein
Niben101Scf06347g04039	14.9	12.2	17.83	62.59	56.55	55.11	Up-regulated	1.947	3.808e-39	AT2G26660	SPX domain-containing protein 2
Niben101Scf08672g02003	0.65	0.66	0.49	2.06	2.38	2.48	Up-regulated	1.947	8.375e-19	AT1G32640	Transcription factor MYC2	GO:0046983 (protein dimerization activity)
Niben101Scf07437g01012	3.22	1.64	1.92	5.67	13.41	7.32	Up-regulated	1.946	2.508e-09	AT1G70000	myb-like transcription factor family protein LENGTH=261	GO:0003677 (DNA binding), GO:0003682 (chromatin binding)
Niben101Scf15752g00002	10.6	9.61	9.67	47.39	35.4	32.35	Up-regulated	1.946	2.385e-39	AT5G12480	calcium-dependent protein kinase 32 LENGTH=538	GO:0004672 (protein kinase activity), GO:0004674 (protein serine/threonine kinase activity), GO:0005509 (calcium ion binding), GO:0005524 (ATP binding), GO:0006468 (protein phosphorylation), GO:0016772 (transferase activity, transferring phosphorus-containing groups)
Niben101Scf16542g01002	5.33	5.08	4.73	27.06	9.01	22.25	Up-regulated	1.946	2.753e-09	NA	Unknown protein
Niben101Scf06277g03004	0.45	0.46	0.04	1.05	1.35	1.19	Up-regulated	1.945	0.0001331	AT1G49570	Peroxidase 10	GO:0004601 (peroxidase activity), GO:0006979 (response to oxidative stress), GO:0020037 (heme binding), GO:0055114 (oxidation-reduction process)
Niben101Scf06842g00001	1.01	0.6	1.35	5.45	3.28	2.98	Up-regulated	1.945	2.758e-12	AT1G28220	Purine permease 3	GO:0005215 (transporter activity), GO:0016021 (integral component of membrane)
Niben101Ctg15408g00005	2.39	2.25	2.45	7.39	12.04	8.02	Up-regulated	1.944	3.247e-16	AT5G54930	AT hook motif-containing protein LENGTH=286
Niben101Scf06996g02042	4.74	3.46	3.74	17.98	12.58	15.54	Up-regulated	1.944	1.431e-25	AT4G25800	Calmodulin-binding protein LENGTH=601
Niben101Scf00132g02004	101.67	96.53	91.93	425.52	327.34	363.03	Up-regulated	1.943	7.287e-52	AT5G42050	DCD (Development and Cell Death) domain protein LENGTH=349
Niben101Scf03917g00014	8.15	8.43	8.95	35	27.92	35.24	Up-regulated	1.943	7.554e-46	AT1G22930	T-complex protein 11 LENGTH=1131
Niben101Scf01434g03006	19.13	19.34	17.79	86.6	65.09	64.37	Up-regulated	1.942	1.561e-46	AT1G55020	Linoleate 9S-lipoxygenase 6	GO:0005515 (protein binding), GO:0016491 (oxidoreductase activity), GO:0016702 (oxidoreductase activity, acting on single donors with incorporation of molecular oxygen, incorporation of two atoms of oxygen), GO:0046872 (metal ion binding), GO:0055114 (oxidation-reduction process)
Niben101Scf06186g07003	1.29	0.79	0.71	3.78	3.36	3.71	Up-regulated	1.941	2.677e-12	AT3G49055	myosin heavy chain, putative [Medicago truncatula]
Niben101Scf00712g15023	0.72	0.75	0.77	2.14	3.26	3.26	Up-regulated	1.939	7.133e-08	AT4G35090	Catalase	GO:0004096 (catalase activity), GO:0006979 (response to oxidative stress), GO:0020037 (heme binding), GO:0055114 (oxidation-reduction process)
Niben101Scf00912g02003	2.62	2.99	5.18	18.91	9.36	13.15	Up-regulated	1.938	1.09e-09	AT3G10600	cationic amino acid transporter 7 LENGTH=584	GO:0003333 (amino acid transmembrane transport), GO:0015171 (amino acid transmembrane transporter activity), GO:0016020 (membrane)
Niben101Scf03287g02004	0.39	0.52	0.36	1.41	2.28	1.14	Up-regulated	1.938	3.715e-09	AT1G79860	Rho guanine nucleotide exchange factor 8	GO:0005089 (Rho guanyl-nucleotide exchange factor activity)
Niben101Scf00132g01003	6.03	7.72	5.66	21.49	29.71	22.57	Up-regulated	1.936	1.289e-30	AT1G64500	Glutaredoxin family protein LENGTH=368	GO:0009055 (electron carrier activity), GO:0015035 (protein disulfide oxidoreductase activity), GO:0045454 (cell redox homeostasis)
Niben101Scf02060g08010	0.09	0.13	0	0.1	0.29	0.44	Up-regulated	1.936	0.03143	AT5G49120	BnaA06g39590D [Brassica napus]
Niben101Scf00682g01001	2.61	3.79	3	7.73	7.84	20.26	Up-regulated	1.934	4.959e-06	AT4G37710	BnaA03g54240D [Brassica napus]
Niben101Scf13185g00010	6.7	7.24	4.8	29.08	25.17	17.08	Up-regulated	1.934	4.713e-23	AT4G28570	Long-chain-alcohol oxidase FAO1	GO:0016614 (oxidoreductase activity, acting on CH-OH group of donors), GO:0046577 (long-chain-alcohol oxidase activity), GO:0050660 (flavin adenine dinucleotide binding), GO:0055114 (oxidation-reduction process)
Niben101Scf00103g01006	2.79	2.11	2.45	8.8	10.57	8.88	Up-regulated	1.933	1.298e-33	AT5G01850	Protein kinase superfamily protein LENGTH=333	GO:0004672 (protein kinase activity), GO:0005524 (ATP binding), GO:0006468 (protein phosphorylation), GO:0016772 (transferase activity, transferring phosphorus-containing groups)
Niben101Scf05453g00017	6.68	5.79	7.15	30.28	27.66	17.33	Up-regulated	1.932	2.003e-13	AT2G45760	BON1-associated-like protein [Medicago truncatula]	GO:0005515 (protein binding)
Niben101Scf01326g09002	1.65	0.59	1.32	5.49	3.78	4.72	Up-regulated	1.931	1.224e-11	AT5G39890	2-aminoethanethiol dioxygenase	GO:0047800 (cysteamine dioxygenase activity), GO:0055114 (oxidation-reduction process)
Niben101Scf05272g00014	4.42	2.84	3.09	14.64	12.32	12.79	Up-regulated	1.931	1.906e-21	AT5G11730	Core-2/I-branching beta-1,6-N-acetylglucosaminyltransferase family protein LENGTH=386	GO:0008375 (acetylglucosaminyltransferase activity), GO:0016020 (membrane)
Niben101Scf05142g00005	7.79	7.58	7.48	33.13	25.22	28.61	Up-regulated	1.929	5.09e-39	NA	Unknown protein
Niben101Scf16332g01001	2.1	0.44	0.9	5.33	5.22	3.16	Up-regulated	1.928	3.493e-05	AT5G64810	WRKY transcription factor 1	GO:0003700 (sequence-specific DNA binding transcription factor activity), GO:0006355 (regulation of transcription, DNA-templated), GO:0043565 (sequence-specific DNA binding)
Niben101Scf01953g00002	10.07	12.15	12.02	63.26	30.7	35.94	Up-regulated	1.927	2.683e-12	AT4G00880	SAUR-like auxin-responsive protein family LENGTH=122
Niben101Scf03435g02022	0.39	0.38	0.13	1.06	0.73	1.58	Up-regulated	1.925	7.332e-05	AT1G08650	Protein kinase 2	GO:0004672 (protein kinase activity), GO:0004674 (protein serine/threonine kinase activity), GO:0005524 (ATP binding), GO:0006468 (protein phosphorylation), GO:0016772 (transferase activity, transferring phosphorus-containing groups)
Niben101Scf01548g00001	17.19	12.6	12.98	58.05	53.94	50.92	Up-regulated	1.924	2.365e-32	AT3G07760	sterile alpha motif domain-containing protein 11 [Homo sapiens]	GO:0005515 (protein binding)
Niben101Scf12959g00003	1.52	1	0.39	3.86	3	4.2	Up-regulated	1.924	2.309e-06	AT5G01380	Trihelix transcription factor GT-3a	GO:0003700 (sequence-specific DNA binding transcription factor activity), GO:0005634 (nucleus), GO:0006351 (transcription, DNA-templated), GO:0006355 (regulation of transcription, DNA-templated), GO:0043565 (sequence-specific DNA binding)
Niben101Scf08997g00005	14.83	10.61	11.12	44.25	47.68	47.18	Up-regulated	1.923	6.675e-45	AT2G43710	stearoyl-acyl carrier protein desaturase	GO:0006631 (fatty acid metabolic process), GO:0006633 (fatty acid biosynthetic process), GO:0016491 (oxidoreductase activity), GO:0045300 (acyl-[acyl-carrier-protein] desaturase activity), GO:0055114 (oxidation-reduction process)
Niben101Scf18039g00002	33.42	26.27	27.21	115.45	122.76	91.93	Up-regulated	1.923	1.421e-35	AT4G28590	Calcium-binding protein PBP1	GO:0005509 (calcium ion binding)
Niben101Scf01657g00002	0.82	0.54	0.57	3.38	1.77	2.28	Up-regulated	1.922	1.875e-08	AT3G19380	U-box domain-containing protein 25	GO:0004842 (ubiquitin-protein transferase activity), GO:0005488 (binding), GO:0016567 (protein ubiquitination)
Niben101Scf01606g02002	31.89	33.14	34.72	122.92	153.31	101.71	Up-regulated	1.921	6.348e-41	NA	Unknown protein
Niben101Scf01993g03014	1.76	1.34	1.65	5.95	7.2	5.07	Up-regulated	1.921	4.171e-15	AT1G59740	Protein NRT1/ PTR FAMILY 4.3	GO:0005215 (transporter activity), GO:0006810 (transport), GO:0016020 (membrane)
Niben101Scf04371g02007	0.06	0.37	0.25	0.28	1.4	0.88	Up-regulated	1.92	0.003106	AT1G08170	Histone H2B.5	GO:0000786 (nucleosome), GO:0003677 (DNA binding), GO:0005634 (nucleus), GO:0046982 (protein heterodimerization activity)
Niben101Scf13185g02003	2.38	1.77	2.28	8.54	8.8	7.36	Up-regulated	1.92	6.16e-27	AT1G04010	Phospholipid--sterol O-acyltransferase	GO:0006629 (lipid metabolic process), GO:0008374 (O-acyltransferase activity)
Niben101Scf07018g04008	0.69	0.78	0.98	4.35	1.85	3.09	Up-regulated	1.919	6.553e-06	AT5G02020	BnaA05g05730D [Brassica napus]
Niben101Scf02145g09012	6.52	9.4	6.05	32.65	25.24	24.61	Up-regulated	1.917	5.822e-25	AT1G62300	WRKY transcription factor 6	GO:0003700 (sequence-specific DNA binding transcription factor activity), GO:0006355 (regulation of transcription, DNA-templated), GO:0043565 (sequence-specific DNA binding)
Niben101Scf04636g03006	1.74	1.69	4.35	8.71	12.89	9.16	Up-regulated	1.917	7.356e-06	NA	Unknown protein
Niben101Scf08560g01018	0.79	0.21	0.5	2.4	1.13	2.45	Up-regulated	1.917	0.0009382	NA	Unknown protein
Niben101Scf02069g00018	77.3	150.19	134.96	494.8	640.1	233.04	Up-regulated	1.916	6.398e-08	NA	methanol inducible protein [Nicotiana benthamiana]
Niben101Scf02738g01010	0.35	0.47	0.35	1.53	1.21	1.64	Up-regulated	1.916	5.053e-08	AT5G38710	Proline dehydrogenase 2, mitochondrial	GO:0004657 (proline dehydrogenase activity), GO:0006562 (proline catabolic process)
Niben101Scf03628g04006	0.19	0.2	0.14	0.77	0.61	0.63	Up-regulated	1.916	2.964e-05	AT2G42560	Seed biotin-containing protein SBP65
Niben101Scf17839g04012	1.38	2.26	1.41	6.54	6.31	5.83	Up-regulated	1.916	3.248e-14	AT1G59780	Late blight resistance protein R1-A
Niben101Scf08578g00005	0.96	0.57	0.82	4.16	3.02	1.84	Up-regulated	1.915	3.313e-07	AT5G40720	UPF0392 protein RCOM_0530710
Niben101Scf06583g04008	11.03	8	8.94	40.51	36.36	29	Up-regulated	1.914	1.564e-26	AT5G27930	Protein phosphatase 2C family protein LENGTH=373	GO:0003824 (catalytic activity)
Niben101Scf06889g00006	8.03	6.57	7.36	35.97	17.45	29.55	Up-regulated	1.914	3.016e-14	AT3G14460	disease resistance protein, partial [Solanum habrochaites]	GO:0005515 (protein binding)
Niben101Scf01964g08023	4.91	5	8.07	25.3	23.26	19.38	Up-regulated	1.913	2.952e-24	AT1G56560	alkaline/neutral invertase LENGTH=617	GO:0003824 (catalytic activity), GO:0033926 (glycopeptide alpha-N-acetylgalactosaminidase activity)
Niben101Scf02285g01028	0.17	0.49	0.51	1.23	1.72	1.45	Up-regulated	1.913	5.229e-05	AT4G25700	beta-carotene hydroxylase 2 LENGTH=303	GO:0005506 (iron ion binding), GO:0006633 (fatty acid biosynthetic process), GO:0016491 (oxidoreductase activity), GO:0055114 (oxidation-reduction process)
Niben101Scf03570g02006	0.52	0.5	0.82	2.54	2.02	2.5	Up-regulated	1.913	1.829e-08	AT1G06650	1-aminocyclopropane-1-carboxylate oxidase homolog 3	GO:0016491 (oxidoreductase activity), GO:0016706 (oxidoreductase activity, acting on paired donors, with incorporation or reduction of molecular oxygen, 2-oxoglutarate as one donor, and incorporation of one atom each of oxygen into both donors), GO:0055114 (oxidation-reduction process)
Niben101Scf15156g01002	1.55	1.21	1.38	5.88	4.86	4.97	Up-regulated	1.913	3.613e-20	AT3G21630	Receptor-like protein kinase	GO:0004672 (protein kinase activity), GO:0004674 (protein serine/threonine kinase activity), GO:0005524 (ATP binding), GO:0006468 (protein phosphorylation), GO:0016772 (transferase activity, transferring phosphorus-containing groups)
Niben101Scf03942g02002	7.93	8.83	9.4	36.13	32.54	29.69	Up-regulated	1.912	3.223e-36	AT3G16350	myb-like transcription factor family protein LENGTH=365	GO:0003676 (nucleic acid binding), GO:0003677 (DNA binding), GO:0003682 (chromatin binding), GO:0008270 (zinc ion binding)
Niben101Scf04950g07020	17.59	20.56	16.05	69.92	58.08	74.76	Up-regulated	1.912	8.657e-26	NA	Unknown protein
Niben101Scf00161g04007	0.95	0.65	1.12	3.73	3.51	3.25	Up-regulated	1.911	3.655e-16	AT5G50530	CBS domain-containing protein CBSCBSPB4	GO:0005515 (protein binding)
Niben101Scf01374g05006	1.02	1.28	1.01	4.13	4.34	3.87	Up-regulated	1.911	6.114e-17	AT1G52155	unknown protein; Has 37 Blast hits to 37 proteins in 13 species: Archae - 0; Bacteria - 0; Metazoa - 0; Fungi - 0; Plants - 35; Viruses - 0; Other Eukaryotes - 2 (source: NCBI BLink). LENGTH=319
Niben101Scf06123g05006	17.48	22.2	16.02	116.02	35.18	57.5	Up-regulated	1.911	4.835e-09	AT5G03230	BnaC03g01110D [Brassica napus]
Niben101Scf25928g00012	1.3	0.63	0.86	3.6	4.23	3.27	Up-regulated	1.911	0.0006266	AT5G11470	Bromo-adjacent domain-containing protein, putative isoform 4 [Theobroma cacao] gb|EOY29651.1| Bromo-adjacent domain-containing protein, putative isoform 4 [Theobroma cacao]
Niben101Scf02910g01010	10.07	9.45	10.04	24.67	51.98	34.92	Up-regulated	1.91	2.668e-13	AT1G76065	LYR motif-containing protein 2
Niben101Scf04377g03007	0.87	0.9	0.8	4.31	2.61	2.7	Up-regulated	1.91	3.776e-08	AT3G14370	Protein kinase superfamily protein LENGTH=480	GO:0004672 (protein kinase activity), GO:0004674 (protein serine/threonine kinase activity), GO:0005524 (ATP binding), GO:0006468 (protein phosphorylation), GO:0016772 (transferase activity, transferring phosphorus-containing groups)
Niben101Scf02249g05013	0.44	0.11	0.51	0.8	1.99	1.42	Up-regulated	1.907	2.259e-05	AT5G16760	Inositol-tetrakisphosphate 1-kinase 1	GO:0000287 (magnesium ion binding), GO:0005524 (ATP binding), GO:0005622 (intracellular), GO:0032957 (inositol trisphosphate metabolic process), GO:0046872 (metal ion binding), GO:0047325 (inositol tetrakisphosphate 1-kinase activity), GO:0052725 (inositol-1,3,4-trisphosphate 6-kinase activity), GO:0052726 (inositol-1,3,4-trisphosphate 5-kinase activity)
Niben101Scf03147g10010	9.2	12.39	14.99	55.64	47.97	33.53	Up-regulated	1.907	7.868e-18	AT3G09270	Glutathione S-transferase U8	GO:0005515 (protein binding)
Niben101Scf17044g01026	3.42	4.07	3.01	11.63	12.2	15.33	Up-regulated	1.907	1.343e-22	AT3G48770	ATP/DNA-binding protein [Medicago truncatula]
Niben101Scf29235g00002	25.45	23.34	23.33	120.01	45.53	104.87	Up-regulated	1.907	3.389e-14	NA	Unknown protein
Niben101Scf00638g01013	0.53	0.28	0.23	1.32	0.83	1.83	Up-regulated	1.906	1.193e-05	AT5G04860	product [Oryza sativa Japonica Group]
Niben101Scf02522g01005	7.01	8.07	7.08	25.59	30.38	26.73	Up-regulated	1.905	1.342e-35	AT1G13330	Homologous-pairing protein 2 homolog
Niben101Scf05848g03006	1.55	0.88	1.43	5.91	4.09	4.72	Up-regulated	1.905	1.159e-11	NA	Polyvinylalcohol dehydrogenase
Niben101Scf05883g00008	3.97	2.85	3.92	12.7	15.61	12.38	Up-regulated	1.905	3.352e-22	AT4G36750	NAD(P)H dehydrogenase (quinone)	GO:0010181 (FMN binding), GO:0016491 (oxidoreductase activity), GO:0045892 (negative regulation of transcription, DNA-templated)
Niben101Scf08044g02007	2.54	2.38	2.84	10.04	10.4	8.75	Up-regulated	1.905	7.588e-37	AT3G49590	Autophagy-related protein 13 LENGTH=618
Niben101Scf02749g01008	7.23	4.92	5.57	27.33	18.6	20.58	Up-regulated	1.904	2.283e-18	AT5G07990	Cytochrome P450 superfamily protein LENGTH=513	GO:0005506 (iron ion binding), GO:0016705 (oxidoreductase activity, acting on paired donors, with incorporation or reduction of molecular oxygen), GO:0020037 (heme binding), GO:0055114 (oxidation-reduction process)
Niben101Scf18330g00001	1.01	0.89	0.98	4.15	2.79	3.91	Up-regulated	1.904	1.347e-11	AT4G18530	lysine ketoglutarate reductase trans-splicing-like protein [Medicago truncatula]
Niben101Scf02378g00009	1.05	0.87	0.97	4.48	4.1	2.36	Up-regulated	1.903	1.102e-05	AT4G35070	Baculoviral IAP repeat-containing protein 3
Niben101Scf02111g02003	0.96	0.61	0.36	2.58	2.84	1.81	Up-regulated	1.902	4.534e-08	AT3G16910	acyl-CoA synthetase 5 LENGTH=542	GO:0003824 (catalytic activity), GO:0008152 (metabolic process)
Niben101Scf02466g03003	4.1	4.22	4.97	23.4	13.42	12.87	Up-regulated	1.902	4.725e-19	AT2G28890	Protein phosphatase 2C 35	GO:0003824 (catalytic activity)
Niben101Scf14115g00001	0.32	0.28	0.22	1.19	0.82	1.04	Up-regulated	1.902	5.353e-06	AT3G03360	F-box protein	GO:0005515 (protein binding)
Niben101Scf00282g03028	4.12	3.79	3.61	17.99	14.1	10.97	Up-regulated	1.901	6.347e-18	AT5G52110	Protein of unknown function (DUF2930) LENGTH=275
Niben101Scf01259g10024	9.81	5.84	7.65	13.25	55.09	19.34	Up-regulated	1.901	4.233e-05	AT5G46230	Protein of unknown function, DUF538 LENGTH=143
Niben101Scf01015g01002	192.78	221.61	190.18	741.36	776.01	738.64	Up-regulated	1.9	9.894e-26	AT3G04720	Wound-induced protein	GO:0008061 (chitin binding), GO:0042742 (defense response to bacterium), GO:0050832 (defense response to fungus)
Niben101Scf01429g00010	7.51	7.07	6.57	23.36	34.02	21.63	Up-regulated	1.9	8.472e-19	AT3G02920	Replication protein A 32 kDa subunit B	GO:0003676 (nucleic acid binding), GO:0003677 (DNA binding), GO:0005634 (nucleus), GO:0006260 (DNA replication), GO:0006281 (DNA repair), GO:0006310 (DNA recombination)
Niben101Scf04609g00013	0.54	0.38	0.69	2.1	1.62	2.39	Up-regulated	1.899	3.079e-11	AT5G46330	Receptor-like protein kinase 2	GO:0004672 (protein kinase activity), GO:0004674 (protein serine/threonine kinase activity), GO:0005515 (protein binding), GO:0005524 (ATP binding), GO:0006468 (protein phosphorylation), GO:0016772 (transferase activity, transferring phosphorus-containing groups)
Niben101Scf25021g00011	3.91	5.67	5.52	25.08	9.12	21.74	Up-regulated	1.898	1.531e-07	NA	Unknown protein
Niben101Scf09467g00004	5.38	4.89	4.81	20.24	16.74	19.3	Up-regulated	1.897	1.677e-45	AT1G77250	PHD finger protein 12	GO:0005515 (protein binding), GO:0008270 (zinc ion binding)
Niben101Scf01895g00016	3.79	3.53	3.63	15.19	11.44	14.18	Up-regulated	1.896	4.392e-29	AT4G37030	Membrane protein, putative [Medicago truncatula]
Niben101Scf03917g00004	0.44	0.48	0.51	1.09	2.61	1.65	Up-regulated	1.892	1.703e-06	AT4G33940	RING/U-box superfamily protein LENGTH=262
Niben101Scf06517g00007	1.94	3.22	2.21	10.45	7.22	9.08	Up-regulated	1.892	5.433e-06	AT2G14210	MADS-box transcription factor 57	GO:0003677 (DNA binding), GO:0046983 (protein dimerization activity)
Niben101Scf11383g00021	7.42	5.97	6.36	24.69	22.66	26.24	Up-regulated	1.892	1.159e-41	AT5G28050	tRNA-specific adenosine deaminase	GO:0003824 (catalytic activity), GO:0008270 (zinc ion binding), GO:0016787 (hydrolase activity)
Niben101Scf05692g04002	9.34	9.31	8.21	25.86	43.64	30.15	Up-regulated	1.891	1.378e-21	AT4G26840	Small ubiquitin-related modifier 2	GO:0005515 (protein binding)
Niben101Scf13556g00004	1.3	0.53	0.46	2.36	2.97	3.4	Up-regulated	1.89	6.099e-06	AT3G49780	Phytosulfokines	GO:0005576 (extracellular region), GO:0008083 (growth factor activity), GO:0008283 (cell proliferation)
Niben101Scf17802g02011	51.58	45.09	46.72	163.12	175.05	192.72	Up-regulated	1.888	2.25e-46	AT1G11910	Aspartic proteinase A1	GO:0004190 (aspartic-type endopeptidase activity), GO:0006508 (proteolysis), GO:0006629 (lipid metabolic process)
Niben101Scf04713g03003	51.12	46.73	50.96	195.76	189.12	165.57	Up-regulated	1.886	4.289e-44	AT4G17900	PLATZ transcription factor family protein LENGTH=227
Niben101Scf06113g00016	26.36	28.49	25	98.44	104.8	91.35	Up-regulated	1.885	1.112e-35	AT1G11530	Thioredoxin-1	GO:0006662 (glycerol ether metabolic process), GO:0015035 (protein disulfide oxidoreductase activity), GO:0045454 (cell redox homeostasis)
Niben101Scf07054g04008	9.55	8.05	7.99	32.06	34.9	27.94	Up-regulated	1.885	2.454e-27	AT2G38250	Trihelix transcription factor GT-3b
Niben101Scf02910g01033	0.57	0.73	0.39	1.15	2.34	2.71	Up-regulated	1.883	8.885e-07	AT5G52270	Vesicle-trafficking protein SEC22b	GO:0006810 (transport)
Niben101Scf02124g01017	3.16	3.27	3.12	11.63	12.89	10.68	Up-regulated	1.882	2.289e-38	AT5G57820	zinc ion binding protein [Arabidopsis thaliana] dbj|BAB08852.1| unnamed protein product [Arabidopsis thaliana] gb|AED96956.1| zinc ion binding protein [Arabidopsis thaliana]	GO:0005515 (protein binding), GO:0008270 (zinc ion binding)
Niben101Scf05183g03004	1.25	1.45	1.25	4.16	7.49	3.15	Up-regulated	1.882	0.0002012	AT2G06990	Superkiller viralicidic activity 2-like 2	GO:0005524 (ATP binding), GO:0016818 (hydrolase activity, acting on acid anhydrides, in phosphorus-containing anhydrides)
Niben101Scf06772g00014	4.7	4.24	4.69	24.83	1.69	23.92	Up-regulated	1.882	0.002857	NA	Unknown protein
Niben101Scf05177g03021	0.76	0.86	0.49	2.6	2.06	3.05	Up-regulated	1.88	1.68e-09	AT3G46530	Disease resistance protein	GO:0043531 (ADP binding)
Niben101Scf00367g05005	3.84	4.43	3.04	14.28	15.76	11.25	Up-regulated	1.879	4.129e-10	AT3G23440	BnaC08g43650D [Brassica napus]
Niben101Scf01393g00002	2.7	3.03	2.6	12.05	8.61	9.75	Up-regulated	1.879	2.629e-13	AT1G36940	spore coat protein SpoU [Acinetobacter baumannii] gb|EXS44935.1| spore Coat Protein U domain protein [Acinetobacter baumannii 88816]
Niben101Scf04286g00001	0.35	0.05	0.11	1.21	0.28	0.49	Up-regulated	1.878	0.009253	AT3G17790	Purple acid phosphatase 17	GO:0003993 (acid phosphatase activity), GO:0016787 (hydrolase activity)
Niben101Scf04632g03005	5.07	3.4	4.47	24.43	7.11	16.46	Up-regulated	1.877	3.841e-05	AT3G52600	apoplastic invertase [Solanum tuberosum]
Niben101Scf05011g01019	0.45	0.32	0.12	0.69	1.3	1.31	Up-regulated	1.877	1.113e-06	AT3G04030	Myb family transcription factor APL	GO:0003677 (DNA binding), GO:0003682 (chromatin binding)
Niben101Scf02069g02002	0.34	0.46	0.41	1.88	1.5	1.04	Up-regulated	1.875	2.786e-09	AT3G61670	BnaA09g39400D [Brassica napus]
Niben101Scf05056g00001	2.94	2.32	2.6	11.18	8.44	9.33	Up-regulated	1.874	1.523e-27	AT5G02320	Cyclin-D-binding Myb-like transcription factor 1	GO:0003677 (DNA binding), GO:0003682 (chromatin binding)
Niben101Scf01359g03007	1.61	1.27	1.6	5.97	5.42	5.18	Up-regulated	1.873	1.932e-21	AT5G22220	E2F transcription factor 1 LENGTH=469	GO:0003700 (sequence-specific DNA binding transcription factor activity), GO:0005667 (transcription factor complex), GO:0006355 (regulation of transcription, DNA-templated)
Niben101Scf06778g05001	0.89	1.14	1.2	4.79	2.9	4.1	Up-regulated	1.873	1.149e-10	AT4G32140	Solute carrier family 35 member F5	GO:0016020 (membrane), GO:0016021 (integral component of membrane)
Niben101Scf09928g01029	7.6	6.69	5.23	24.09	23.75	23.61	Up-regulated	1.873	2.36e-31	AT1G80940	Snf1-related kinase interactor 1, putative [Medicago truncatula]
Niben101Scf09025g01007	3.83	5.71	4.97	16.51	19.33	17.01	Up-regulated	1.872	2.645e-27	AT3G48530	SNF1-related protein kinase regulatory subunit gamma-1	GO:0003824 (catalytic activity)
Niben101Scf00279g11013	1.13	1.17	1.24	4.83	2.53	5.62	Up-regulated	1.871	9.222e-10	AT5G65490	Protein SGT1 homolog
Niben101Scf00317g08004	2.26	3.72	2.49	10.88	13.19	6.53	Up-regulated	1.87	8.197e-09	AT4G16563	Eukaryotic aspartyl protease family protein LENGTH=499	GO:0004190 (aspartic-type endopeptidase activity), GO:0006508 (proteolysis)
Niben101Scf00581g00001	0.73	0.59	0.36	1.76	2.8	1.64	Up-regulated	1.87	5.058e-05	AT2G42760	DUF1685 family protein [Medicago truncatula]
Niben101Scf18771g00012	61.63	65.15	61.88	229.65	230.36	229.1	Up-regulated	1.87	1.381e-52	AT2G37970	SOUL heme-binding family protein LENGTH=225
Niben101Scf11415g00002	0.26	0.12	0.2	0.67	0.76	0.79	Up-regulated	1.869	2.052e-06	AT5G40390	Raffinose synthase family protein LENGTH=783	GO:0003824 (catalytic activity)
Niben101Scf02112g00006	9.78	9.73	8.93	34.86	34.83	34.09	Up-regulated	1.868	4.341e-54	AT5G52580	RabGAP/TBC domain-containing protein LENGTH=690	GO:0005097 (Rab GTPase activator activity), GO:0032313 (regulation of Rab GTPase activity)
Niben101Scf04000g01030	0.61	0.21	0.44	1.84	1.49	1.44	Up-regulated	1.867	5.855e-09	AT1G02570	GRAS family transcription factor family protein LENGTH=533
Niben101Scf05950g01011	1.22	1.3	1.54	3.52	7	4.51	Up-regulated	1.867	3.24e-07	AT4G22980	Molybdenum cofactor sulfurase
Niben101Scf01738g02011	2.62	2.78	2.15	11.82	7.53	8.05	Up-regulated	1.866	6.485e-21	AT2G38060	phosphate transporter 4;2 LENGTH=512	GO:0016021 (integral component of membrane), GO:0055085 (transmembrane transport)
Niben101Scf02351g00001	2.19	1.13	1.79	6.32	5.95	6.84	Up-regulated	1.866	1.173e-17	AT1G13570	F-box/RNI/FBD-like domain protein [Medicago truncatula]
Niben101Scf02763g03011	5.71	6.83	6.62	28.97	22.49	18.24	Up-regulated	1.866	1.426e-22	AT2G05940	Protein kinase superfamily protein LENGTH=462	GO:0004672 (protein kinase activity), GO:0004674 (protein serine/threonine kinase activity), GO:0005524 (ATP binding), GO:0006468 (protein phosphorylation), GO:0016772 (transferase activity, transferring phosphorus-containing groups)
Niben101Scf02860g03001	0.88	0.96	2.7	6.41	3.82	6.64	Up-regulated	1.866	4.347e-05	AT1G62380	1-aminocyclopropane-1-carboxylate oxidase
Niben101Scf14323g02010	0.66	0.27	0.38	1.89	0.99	2.09	Up-regulated	1.865	4.678e-05	AT5G55150	F-box protein
Niben101Scf00082g03004	2.41	1	1.72	5.35	3.59	10.42	Up-regulated	1.864	0.000359	AT3G21460	Glutaredoxin-C1	GO:0009055 (electron carrier activity), GO:0015035 (protein disulfide oxidoreductase activity), GO:0045454 (cell redox homeostasis)
Niben101Scf00109g05016	5.5	4.05	4.52	13.28	20.27	17.91	Up-regulated	1.864	1.908e-28	AT5G40840	Sister chromatid cohesion 1 protein 2	GO:0005515 (protein binding)
Niben101Scf04904g00002	7.57	5.42	6.75	31.02	19.85	21.33	Up-regulated	1.863	3.993e-21	AT2G44670	Protein of unknown function (DUF581) LENGTH=177
Niben101Scf02974g00005	0.52	0.33	0.17	1.55	1.14	1.04	Up-regulated	1.861	5.695e-07	AT1G63640	Kinesin-4	GO:0003777 (microtubule motor activity), GO:0005515 (protein binding), GO:0005524 (ATP binding), GO:0005871 (kinesin complex), GO:0007018 (microtubule-based movement), GO:0008017 (microtubule binding)
Niben101Scf09510g02015	2.2	1.58	1.94	5.65	8.98	6.33	Up-regulated	1.861	1.943e-15	AT1G19025	5' exonuclease Apollo
Niben101Scf09544g01027	9.49	11.64	9.25	35.79	39.87	34.07	Up-regulated	1.861	4.643e-42	AT1G21410	F-box/LRR-repeat protein 2
Niben101Scf28100g00001	2.37	2.67	2.36	9.45	9.09	8.24	Up-regulated	1.86	1.583e-18	AT5G45130	Ras-related protein Rab-17	GO:0003924 (GTPase activity), GO:0005525 (GTP binding), GO:0005622 (intracellular), GO:0006184 (GTP catabolic process), GO:0006886 (intracellular protein transport), GO:0006913 (nucleocytoplasmic transport), GO:0007165 (signal transduction), GO:0007264 (small GTPase mediated signal transduction), GO:0015031 (protein transport), GO:0016020 (membrane)
Niben101Scf04371g02004	0.41	0.51	0.35	1.06	1.45	2.09	Up-regulated	1.858	1.766e-05	AT2G28200	Zinc finger protein 1	GO:0046872 (metal ion binding)
Niben101Ctg04754g00003	1.29	0.75	1.16	4.74	4.22	3.1	Up-regulated	1.857	3.606e-06	AT5G58340	Telomeric repeat-binding factor 2	GO:0003677 (DNA binding)
Niben101Scf00163g19001	0.87	0.47	0.27	2.58	1.34	1.98	Up-regulated	1.857	2.7e-06	AT1G13420	Cytosolic sulfotransferase 8	GO:0008146 (sulfotransferase activity)
Niben101Scf00381g06004	4.52	3.81	6.06	23.39	14.65	14.27	Up-regulated	1.857	2.48e-14	AT5G65980	Auxin efflux carrier family protein LENGTH=395	GO:0016021 (integral component of membrane), GO:0055085 (transmembrane transport)
Niben101Scf01063g06001	0.95	1.25	0.57	2.43	3.85	3.61	Up-regulated	1.857	8.37e-06	AT5G55125	BnaC09g31790D [Brassica napus]	GO:0003735 (structural constituent of ribosome), GO:0005622 (intracellular), GO:0005840 (ribosome), GO:0006412 (translation)
Niben101Scf01980g02002	1.55	2.09	2.01	8.51	5.83	6.02	Up-regulated	1.857	1.626e-15	NA	Glucan 1,3-beta-glucosidase	GO:0004553 (hydrolase activity, hydrolyzing O-glycosyl compounds), GO:0005975 (carbohydrate metabolic process), GO:0007015 (actin filament organization), GO:0051015 (actin filament binding)
Niben101Scf05227g00010	10.74	8.18	9.86	42.37	32.24	30.05	Up-regulated	1.857	6.154e-22	AT2G30400	ovate family protein 2 LENGTH=320	GO:0003677 (DNA binding)
Niben101Scf03308g02015	1.54	1.51	1.17	4.75	5.3	5.16	Up-regulated	1.856	7.782e-24	AT4G22360	SWIB complex BAF60b domain-containing protein LENGTH=385	GO:0003677 (DNA binding), GO:0005515 (protein binding)
Niben101Scf10498g01021	3.31	1.31	1.35	9.67	4.7	7.77	Up-regulated	1.856	4.998e-05	AT3G20920	translocation protein-related LENGTH=365
Niben101Scf03706g03013	0.5	0.07	0.25	1.17	1.18	0.88	Up-regulated	1.854	0.0002529	AT3G62660	transferase, transferring glycosyl groups [Zea mays]	GO:0016757 (transferase activity, transferring glycosyl groups)
Niben101Scf04145g00026	37.28	32.69	33.94	130.78	127.55	117.65	Up-regulated	1.854	8.641e-49	AT5G49610	F-box protein	GO:0005515 (protein binding)
Niben101Scf03751g00003	5.79	5.56	5.1	25.29	18.06	16.03	Up-regulated	1.853	1.419e-15	AT1G46480	WUSCHEL-related homeobox 4	GO:0003677 (DNA binding)
Niben101Scf05948g02017	0.92	0.98	0.67	2.61	3.83	2.86	Up-regulated	1.853	2.792e-06	NA	Unknown protein
Niben101Scf12571g00004	1.01	1.15	0.69	3.76	2.42	3.94	Up-regulated	1.853	2.367e-09	NA	Unknown protein
Niben101Scf21348g00009	1.08	1.36	0.83	4.25	4.93	2.48	Up-regulated	1.853	2.205e-08	AT4G27310	B-box zinc finger protein 32	GO:0005622 (intracellular), GO:0008270 (zinc ion binding)
Niben101Scf02531g01022	0.34	0.47	0.29	1.14	1.1	1.73	Up-regulated	1.852	2.751e-08	AT1G35710	Leucine-rich repeat receptor-like protein kinase family protein LENGTH=1141	GO:0005515 (protein binding)
Niben101Scf05142g00024	2.19	2.31	2.66	9.83	6.17	9.92	Up-regulated	1.852	2.955e-14	NA	Unknown protein
Niben101Scf05157g00008	9.13	8.59	8.65	37.54	24.72	32.95	Up-regulated	1.852	5.976e-33	AT5G15250	ATP-dependent zinc metalloprotease FtsH	GO:0005524 (ATP binding)
Niben101Scf06623g00017	0.45	0.65	0.45	3.22	1.46	0.85	Up-regulated	1.852	0.006752	AT1G25400	BnaC06g30030D [Brassica napus]
Niben101Scf08698g00005	0.1	0.51	0.03	0.71	0.71	0.69	Up-regulated	1.852	0.004049	AT1G30040	gibberellin 2-oxidase LENGTH=341	GO:0005506 (iron ion binding), GO:0016491 (oxidoreductase activity), GO:0016706 (oxidoreductase activity, acting on paired donors, with incorporation or reduction of molecular oxygen, 2-oxoglutarate as one donor, and incorporation of one atom each of oxygen into both donors), GO:0055114 (oxidation-reduction process)
Niben101Scf11649g01011	2.77	2.19	2.55	9.54	8.55	9.23	Up-regulated	1.852	1.349e-27	AT1G55730	Vacuolar cation/proton exchanger 5	GO:0006816 (calcium ion transport), GO:0015369 (calcium:proton antiporter activity), GO:0016021 (integral component of membrane), GO:0055085 (transmembrane transport)
Niben101Scf00530g10007	3.35	1.84	2.83	9.15	8.88	11.38	Up-regulated	1.849	1.798e-18	AT5G53120	Polyamine aminopropyl transferase	GO:0003824 (catalytic activity)
Niben101Scf03930g02021	5.37	4.81	4.01	14.18	18.89	18.08	Up-regulated	1.849	5.318e-27	AT5G62200	embryo-specific protein [Medicago truncatula]
Niben101Scf04869g06004	13.66	14.14	13.5	45.98	58.22	44.57	Up-regulated	1.849	8.449e-35	AT5G38280	Receptor-like protein kinase	GO:0004672 (protein kinase activity), GO:0004674 (protein serine/threonine kinase activity), GO:0005524 (ATP binding), GO:0006468 (protein phosphorylation), GO:0016772 (transferase activity, transferring phosphorus-containing groups)
Niben101Scf11182g01002	7.28	5.09	4.89	22.78	20.8	19.02	Up-regulated	1.849	2.213e-28	AT1G68440	BnaC02g18180D [Brassica napus]
Niben101Scf01494g05017	0.95	0.46	1.08	2.55	3.7	3.01	Up-regulated	1.847	7.18e-07	AT1G24095	thiol-disulfide oxidoreductase DCC [Paenibacillus polymyxa]
Niben101Scf03147g08010	0.16	0.6	0.19	1.06	1.33	0.85	Up-regulated	1.846	0.0003079	AT5G02020	BnaA03g54770D [Brassica napus]
Niben101Scf03685g00003	27.92	22.84	27.21	108.31	77.41	94.76	Up-regulated	1.846	2.148e-25	AT5G25930	Cysteine-rich receptor-like protein kinase 2	GO:0004672 (protein kinase activity), GO:0004674 (protein serine/threonine kinase activity), GO:0005515 (protein binding), GO:0005524 (ATP binding), GO:0006468 (protein phosphorylation), GO:0016772 (transferase activity, transferring phosphorus-containing groups)
Niben101Scf03861g00008	1.62	2.2	3.02	11.14	4.47	8.97	Up-regulated	1.845	1.488e-06	AT1G14540	Peroxidase 4	GO:0004601 (peroxidase activity), GO:0006979 (response to oxidative stress), GO:0020037 (heme binding), GO:0055114 (oxidation-reduction process)
Niben101Scf05818g00016	2.38	2.22	2.01	8.71	7.68	7.37	Up-regulated	1.844	1.092e-30	AT1G52080	Protein CHUP1 [Medicago truncatula]
Niben101Scf12084g00003	5.99	1.77	4.64	14.63	15.6	15.51	Up-regulated	1.844	5.906e-08	AT5G26170	WRKY transcription factor 1	GO:0003700 (sequence-specific DNA binding transcription factor activity), GO:0006355 (regulation of transcription, DNA-templated), GO:0043565 (sequence-specific DNA binding)
Niben101Scf00571g09005	12.69	9.17	12.09	41.16	40.81	40.17	Up-regulated	1.842	2.133e-38	AT1G65430	IBR domain-containing protein LENGTH=567	GO:0005515 (protein binding), GO:0008270 (zinc ion binding)
Niben101Scf00245g02010	0.41	0.32	0.25	0.94	1.56	1.07	Up-regulated	1.841	3.506e-06	AT5G61430	NAC domain-containing protein 100	GO:0003677 (DNA binding), GO:0006355 (regulation of transcription, DNA-templated)
Niben101Scf07515g00003	9.11	11.89	11.39	41.82	31.21	42.74	Up-regulated	1.839	8.343e-33	AT4G32190	My isoform 2 [Theobroma cacao]
Niben101Scf10676g02015	0.16	0.16	0.11	0.6	0.28	0.68	Up-regulated	1.839	0.01827	AT5G48480	glyoxalase [Pseudomonas sp. H2]
Niben101Ctg15956g00002	8.97	11.83	13.45	46.63	32.58	43.15	Up-regulated	1.838	1.914e-18	AT1G49310	BURP domain protein [Medicago truncatula]
Niben101Scf03911g05013	3.97	4.75	4.9	16.03	16.47	16.14	Up-regulated	1.837	1.196e-39	AT1G27320	histidine kinase 3 LENGTH=1036	GO:0000155 (phosphorelay sensor kinase activity), GO:0000160 (phosphorelay signal transduction system), GO:0004871 (signal transducer activity), GO:0007165 (signal transduction), GO:0016020 (membrane), GO:0016310 (phosphorylation), GO:0016772 (transferase activity, transferring phosphorus-containing groups)
Niben101Scf07868g00002	7.99	7.36	2.91	16.21	20.32	28.49	Up-regulated	1.837	1.307e-05	AT1G19020	BnaC01g43480D [Brassica napus]
Niben101Scf07981g00002	6.23	3.58	6.09	17.73	25.64	13.97	Up-regulated	1.836	1.901e-14	AT5G03560	DnaJ homolog subfamily C member 28
Niben101Scf11264g01005	11.24	8.98	8.92	34.29	36.77	33.43	Up-regulated	1.836	4.239e-40	AT4G29850	Transmembrane protein 230
Niben101Scf01027g01002	1.26	1.5	1.84	7.87	3.18	5.4	Up-regulated	1.835	7.434e-06	AT2G46150	Late embryogenesis abundant (LEA) hydroxyproline-rich glycoprotein family LENGTH=221
Niben101Scf00428g16006	1.47	1.18	2.23	5.4	7.35	4.96	Up-regulated	1.834	3.793e-11	AT5G47120	Bax inhibitor 1
Niben101Scf07004g00007	2.49	2.53	3.4	9.13	12.14	9.01	Up-regulated	1.834	3.555e-16	AT1G47480	Carboxylesterase 1	GO:0008152 (metabolic process), GO:0016787 (hydrolase activity)
Niben101Scf08426g02001	1.96	2.47	3.59	10.02	9.3	9.48	Up-regulated	1.834	4.011e-12	AT1G70420	BnaC06g31430D [Brassica napus]
Niben101Scf07767g02011	65.5	48.35	53.68	218.23	181.58	197.53	Up-regulated	1.833	2.457e-30	AT5G07990	Cytochrome P450 superfamily protein LENGTH=513	GO:0005506 (iron ion binding), GO:0016705 (oxidoreductase activity, acting on paired donors, with incorporation or reduction of molecular oxygen), GO:0020037 (heme binding), GO:0055114 (oxidation-reduction process)
Niben101Scf11785g01009	25.19	19.07	18.92	65.25	105.55	54.54	Up-regulated	1.833	1.609e-19	AT3G19450	Cinnamyl alcohol dehydrogenase 1	GO:0008270 (zinc ion binding), GO:0016491 (oxidoreductase activity), GO:0055114 (oxidation-reduction process)
Niben101Scf25537g00002	117.65	112.78	104.5	403.39	405.6	384.12	Up-regulated	1.833	3.115e-50	AT3G56400	WRKY transcription factor 55	GO:0003700 (sequence-specific DNA binding transcription factor activity), GO:0006355 (regulation of transcription, DNA-templated), GO:0043565 (sequence-specific DNA binding)
Niben101Scf08977g01005	51.86	48.08	50.02	207.53	180.55	146.27	Up-regulated	1.832	8.859e-30	AT3G18830	Membrane transporter D1	GO:0016021 (integral component of membrane), GO:0022857 (transmembrane transporter activity), GO:0055085 (transmembrane transport)
Niben101Scf00488g04007	3.03	3.32	2.56	11.54	7.99	12.02	Up-regulated	1.831	4.16e-20	AT5G62620	Beta-1,3-galactosyltransferase 15	GO:0006486 (protein glycosylation), GO:0008378 (galactosyltransferase activity), GO:0016020 (membrane), GO:0030246 (carbohydrate binding)
Niben101Scf06566g00008	7.61	6.34	6.46	21.82	28.23	22.84	Up-regulated	1.831	3.558e-33	AT4G35750	Ganglioside-induced differentiation-associated protein 2
Niben101Scf08123g00001	5.02	5.75	4.74	22.2	12.9	19.86	Up-regulated	1.831	6.748e-19	AT5G01210	HXXXD-type acyl-transferase family protein LENGTH=475	GO:0016747 (transferase activity, transferring acyl groups other than amino-acyl groups)
Niben101Scf07913g00006	1.3	1.32	0.91	8.38	1.27	2.87	Up-regulated	1.829	0.002727	AT1G45616	Receptor-like protein 12
Niben101Scf09597g03004	33.79	27.43	35.83	130.34	107.7	107.18	Up-regulated	1.829	1.431e-34	AT3G11810	product [Oryza sativa Japonica Group]
Niben101Scf13640g01002	1.19	0.64	1	4.6	3.28	2.45	Up-regulated	1.829	1.176e-06	AT2G38300	Homeodomain-like superfamily protein LENGTH=410	GO:0003677 (DNA binding), GO:0003682 (chromatin binding)
Niben101Scf00525g00006	1.3	0.96	1.19	4.98	4.29	3.05	Up-regulated	1.828	6.619e-13	AT3G11760	expressed protein [Oryza sativa Japonica Group]
Niben101Scf07391g04030	12.24	18.64	18.17	53.63	53.2	67.02	Up-regulated	1.827	5.916e-18	AT1G12780	UDP-glucose 4-epimerase	GO:0003824 (catalytic activity), GO:0003978 (UDP-glucose 4-epimerase activity), GO:0006012 (galactose metabolic process), GO:0050662 (coenzyme binding)
Niben101Scf07761g02006	3.78	6.44	3.48	19.99	9.19	18.87	Up-regulated	1.827	1.877e-07	AT3G23240	Ethylene-responsive transcription factor 1B	GO:0003677 (DNA binding), GO:0003700 (sequence-specific DNA binding transcription factor activity), GO:0006355 (regulation of transcription, DNA-templated)
Niben101Scf01494g05020	1.9	1.76	1.4	5.62	7.43	4.89	Up-regulated	1.826	8.424e-16	AT1G10520	DNA polymerase lambda	GO:0003677 (DNA binding), GO:0003887 (DNA-directed DNA polymerase activity), GO:0005634 (nucleus), GO:0006281 (DNA repair), GO:0016779 (nucleotidyltransferase activity), GO:0034061 (DNA polymerase activity)
Niben101Scf01239g01007	19.74	9.13	11.63	50.15	44.81	49.12	Up-regulated	1.825	5.22e-15	AT5G24530	1-aminocyclopropane-1-carboxylate oxidase homolog 1	GO:0016491 (oxidoreductase activity), GO:0016706 (oxidoreductase activity, acting on paired donors, with incorporation or reduction of molecular oxygen, 2-oxoglutarate as one donor, and incorporation of one atom each of oxygen into both donors), GO:0055114 (oxidation-reduction process)
Niben101Scf04289g01010	6.68	6.73	7.94	29.15	18.42	28.03	Up-regulated	1.824	1.102e-21	AT1G60140	trehalose phosphate synthase LENGTH=861	GO:0003824 (catalytic activity), GO:0005992 (trehalose biosynthetic process), GO:0008152 (metabolic process)
Niben101Scf09773g01013	10.16	9.82	10.43	39.93	34.47	33.33	Up-regulated	1.824	3.856e-45	AT5G13820	Telomere repeat-binding protein 4	GO:0003677 (DNA binding), GO:0003682 (chromatin binding), GO:0005515 (protein binding)
Niben101Scf01143g06001	2.14	2.17	1.95	8.12	6.96	7.02	Up-regulated	1.823	9.46e-29	AT1G69170	Squamosa promoter-binding-like protein 6	GO:0003677 (DNA binding), GO:0005634 (nucleus)
Niben101Scf01435g00008	0.26	0.55	0.38	1.87	0.68	1.46	Up-regulated	1.823	1.774e-08	AT4G02290	Endoglucanase 1	GO:0003824 (catalytic activity), GO:0004553 (hydrolase activity, hydrolyzing O-glycosyl compounds), GO:0005975 (carbohydrate metabolic process)
Niben101Scf05030g05008	6.05	5.15	5.59	23.3	17.17	19.03	Up-regulated	1.823	4.337e-31	AT1G62660	Acid beta-fructofuranosidase	GO:0004553 (hydrolase activity, hydrolyzing O-glycosyl compounds), GO:0005975 (carbohydrate metabolic process)
Niben101Scf04872g00004	41.29	38.56	38.28	182.08	105.7	129.91	Up-regulated	1.822	1.094e-24	NA	Cysteine desulfurase	GO:0003824 (catalytic activity), GO:0008152 (metabolic process), GO:0030170 (pyridoxal phosphate binding)
Niben101Scf00576g00008	0.41	0.23	0.31	1.61	0.95	0.91	Up-regulated	1.821	0.0008005	AT5G11090	serine-rich protein-related LENGTH=217
Niben101Scf02621g00013	18.71	17.28	22.04	84.88	71.25	49.6	Up-regulated	1.82	4.497e-13	AT3G19660	BnaA01g25980D [Brassica napus]
Niben101Scf06176g02022	0.31	0.23	0.54	1.12	0.91	1.89	Up-regulated	1.82	5.863e-05	AT5G65160	Tetratricopeptide repeat protein 4 homolog	GO:0005515 (protein binding)
Niben101Scf11416g00017	2.75	2.56	1.87	8.73	8.33	8.23	Up-regulated	1.82	7.885e-20	AT1G66920	Receptor-like protein kinase	GO:0004672 (protein kinase activity), GO:0004674 (protein serine/threonine kinase activity), GO:0005524 (ATP binding), GO:0006468 (protein phosphorylation), GO:0016772 (transferase activity, transferring phosphorus-containing groups), GO:0030247 (polysaccharide binding)
Niben101Scf03693g08007	2.38	1.77	1.53	6.53	6.93	6.73	Up-regulated	1.819	9.864e-26	AT4G36730	TGACG-sequence-specific DNA-binding protein TGA-1B	GO:0003677 (DNA binding), GO:0003700 (sequence-specific DNA binding transcription factor activity), GO:0005634 (nucleus), GO:0006351 (transcription, DNA-templated), GO:0006355 (regulation of transcription, DNA-templated), GO:0043565 (sequence-specific DNA binding)
Niben101Scf01438g09020	0.97	1.25	1.18	4.53	2.66	4.74	Up-regulated	1.818	1.744e-05	AT1G50180	Disease resistance protein (CC-NBS-LRR class) family LENGTH=908	GO:0043531 (ADP binding)
Niben101Scf00869g03009	0.06	0.09	0.37	0.72	0.64	0.58	Up-regulated	1.817	0.0003605	AT5G13700	Polyamine oxidase 1	GO:0016491 (oxidoreductase activity), GO:0055114 (oxidation-reduction process)
Niben101Scf04283g04008	1.26	1.12	1.74	4.76	4.49	5.48	Up-regulated	1.817	4.443e-17	AT5G19160	Protein trichome birefringence-like 11
Niben101Scf00247g02004	0.79	1.6	1.49	5.67	3.89	3.86	Up-regulated	1.816	4.77e-07	NA	Unknown protein
Niben101Scf01652g00005	0.6	0.46	0.73	2.45	1.78	2.21	Up-regulated	1.816	8.725e-10	AT5G48820	Cyclin-dependent kinase inhibitor 3	GO:0004861 (cyclin-dependent protein serine/threonine kinase inhibitor activity), GO:0005634 (nucleus), GO:0007050 (cell cycle arrest)
Niben101Scf01734g01053	3.47	2.37	2.03	4.3	17.27	6.68	Up-regulated	1.816	0.0003367	AT2G19270	Proline-rich protein PRCC
Niben101Scf02316g00019	2.7	2.93	2.85	11.04	9.16	9.64	Up-regulated	1.816	1.337e-16	AT1G15720	myb-like DNA-binding domain protein [Medicago truncatula]
Niben101Scf05175g03007	1.93	1.68	1.51	6.14	5.33	6.59	Up-regulated	1.814	3.168e-20	AT1G68820	Transmembrane Fragile-X-F-associated protein LENGTH=468	GO:0005515 (protein binding), GO:0008270 (zinc ion binding)
Niben101Scf05928g03007	2.76	2.29	2.53	12.39	6.47	7.84	Up-regulated	1.814	5.917e-15	AT1G74360	Receptor-like protein kinase	GO:0004672 (protein kinase activity), GO:0004674 (protein serine/threonine kinase activity), GO:0005515 (protein binding), GO:0005524 (ATP binding), GO:0006468 (protein phosphorylation), GO:0016772 (transferase activity, transferring phosphorus-containing groups)
Niben101Scf08681g00003	41.36	48.6	41.29	129.13	188.39	143.35	Up-regulated	1.814	8.868e-34	AT1G62040	Autophagy-related protein 8C
Niben101Scf12160g00012	19.51	12.56	13.5	49.56	59.64	51.54	Up-regulated	1.814	6.184e-28	AT1G47570	E3 ubiquitin-protein ligase	GO:0005515 (protein binding), GO:0008270 (zinc ion binding), GO:0046872 (metal ion binding)
Niben101Scf05483g04002	15.65	21.51	14.56	52.76	84.85	43.13	Up-regulated	1.813	5.586e-10	AT2G31945	unknown protein; FUNCTIONS IN: molecular_function unknown; INVOLVED IN: anaerobic respiration; LOCATED IN: endomembrane system; EXPRESSED IN: 17 plant structures; EXPRESSED DURING: 9 growth stages; BEST Arabidopsis thaliana protein match is: unknown protein . LENGTH=89
Niben101Scf16244g02026	4.69	3.16	2.51	10.79	13.87	12.11	Up-regulated	1.813	3.046e-09	AT5G09500	30S ribosomal protein S19	GO:0003723 (RNA binding), GO:0003735 (structural constituent of ribosome), GO:0005840 (ribosome), GO:0006412 (translation), GO:0015935 (small ribosomal subunit)
Niben101Scf00793g06004	1.08	1.62	1.44	5.43	5.21	3.77	Up-regulated	1.812	2.392e-10	NA	LMBR1 domain-containing protein 2
Niben101Scf01927g04007	9.98	13.84	12.38	29.5	49.41	47.78	Up-regulated	1.812	8.032e-12	AT3G10020	conserved hypothetical protein [Ricinus communis] gb|EEF48161.1| conserved hypothetical protein [Ricinus communis]
Niben101Scf05325g00002	8.71	7.49	6.95	28.75	24.94	27.72	Up-regulated	1.812	5.959e-41	AT4G30630	BnaC01g07790D [Brassica napus]
Niben101Scf07937g01004	0.32	0.28	0.3	1.18	1.02	0.96	Up-regulated	1.811	3.073e-08	AT2G43360	Biotin synthase	GO:0003824 (catalytic activity), GO:0004076 (biotin synthase activity), GO:0009102 (biotin biosynthetic process), GO:0051536 (iron-sulfur cluster binding)
Niben101Scf01998g01003	12.07	10.82	9.81	40.66	36.52	37.57	Up-regulated	1.81	9.423e-21	AT5G11970	BnaC03g05210D [Brassica napus]
Niben101Scf02648g02004	12.57	10.24	14.31	52.62	43.64	34.44	Up-regulated	1.809	1.271e-25	AT5G04760	myb-like transcription factor family protein LENGTH=365	GO:0003677 (DNA binding), GO:0003682 (chromatin binding)
Niben101Scf02829g03014	0.48	0.52	0.44	1.32	2.18	1.55	Up-regulated	1.809	1.34e-06	AT3G63290	2-oxoglutarate (2OG) and Fe(II)-dependent oxygenase superfamily protein LENGTH=403
Niben101Scf15744g00003	3.38	2.81	2.89	10.82	12.31	8.86	Up-regulated	1.809	2.291e-16	AT5G11260	Transcription factor HY5	GO:0003700 (sequence-specific DNA binding transcription factor activity), GO:0006355 (regulation of transcription, DNA-templated), GO:0043565 (sequence-specific DNA binding)
Niben101Scf03141g03004	4.36	3.44	4.06	16.59	14.68	10.5	Up-regulated	1.806	4.601e-11	NA	Unknown protein
Niben101Scf07008g00028	1.54	1.12	1.62	5.7	5.97	3.51	Up-regulated	1.806	4.63e-08	AT1G52155	unknown protein; Has 37 Blast hits to 37 proteins in 13 species: Archae - 0; Bacteria - 0; Metazoa - 0; Fungi - 0; Plants - 35; Viruses - 0; Other Eukaryotes - 2 (source: NCBI BLink). LENGTH=319
Niben101Scf03326g02004	7.69	6.67	7.71	26.88	27.15	23.35	Up-regulated	1.805	1.767e-46	AT5G16820	heat shock transcription factor A2 LENGTH=345	GO:0003700 (sequence-specific DNA binding transcription factor activity), GO:0005634 (nucleus), GO:0006355 (regulation of transcription, DNA-templated), GO:0009408 (response to heat), GO:0043565 (sequence-specific DNA binding)
Niben101Scf04786g01001	7.44	6.41	6.56	22.58	27.55	21.34	Up-regulated	1.805	3.149e-23	AT4G32250	Protein kinase superfamily protein LENGTH=611	GO:0004672 (protein kinase activity), GO:0005524 (ATP binding), GO:0006468 (protein phosphorylation), GO:0016772 (transferase activity, transferring phosphorus-containing groups)
Niben101Scf04932g00005	3.19	3.07	4.07	11.31	12.47	12.58	Up-regulated	1.805	1.994e-26	AT4G03030	Kelch-like protein 41	GO:0005515 (protein binding)
Niben101Scf06369g01016	6.69	5.07	6.39	26.4	16.2	21.15	Up-regulated	1.805	1.348e-19	NA	Unknown protein
Niben101Scf08651g00014	0.84	1.62	0.7	2.48	4.91	3.34	Up-regulated	1.804	0.0004131	AT1G71080	RNA polymerase II transcription elongation factor LENGTH=326	GO:0006355 (regulation of transcription, DNA-templated), GO:0032783 (ELL-EAF complex)
Niben101Scf01177g04029	3.55	3.84	2.98	16.01	8.99	11.08	Up-regulated	1.803	1.095e-13	AT5G06600	Ethylene-responsive transcription factor 5	GO:0003677 (DNA binding), GO:0003700 (sequence-specific DNA binding transcription factor activity), GO:0005515 (protein binding), GO:0006355 (regulation of transcription, DNA-templated)
Niben101Scf07508g04003	3.24	2.59	2.58	10.98	8.96	9.53	Up-regulated	1.803	7.455e-22	AT5G10600	Cytochrome P450 superfamily protein LENGTH=509	GO:0005506 (iron ion binding), GO:0016705 (oxidoreductase activity, acting on paired donors, with incorporation or reduction of molecular oxygen), GO:0020037 (heme binding), GO:0055114 (oxidation-reduction process)
Niben101Scf09764g01001	0	0.83	1.14	1.27	1.12	4.69	Up-regulated	1.803	0.02585	NA	Unknown protein
Niben101Scf01124g25002	2.9	3.37	3.58	12.2	10.45	11.66	Up-regulated	1.802	7.574e-30	AT4G17615	Calcium-binding EF-hand family protein LENGTH=222	GO:0005509 (calcium ion binding)
Niben101Scf03898g00001	0.03	0.02	0.15	0.36	0.15	0.22	Up-regulated	1.801	0.004089	AT1G61680	Terpenoid synthase 6	GO:0000287 (magnesium ion binding), GO:0008152 (metabolic process), GO:0010333 (terpene synthase activity), GO:0016829 (lyase activity)
Niben101Scf12858g01022	0.38	0.88	0.15	1.93	1.28	1.33	Up-regulated	1.801	0.0007091	NA	Unknown protein
Niben101Scf20935g00018	1.36	1.67	1.68	5.75	5.76	4.86	Up-regulated	1.801	5.061e-28	AT4G12640	RNA binding LENGTH=901	GO:0000166 (nucleotide binding), GO:0003676 (nucleic acid binding)
Niben101Scf01300g06017	7.8	5.8	6.8	31.67	3.3	36.23	Up-regulated	1.8	0.0007273	NA	MULTISPECIES: beta-N-acetylgluc [Ruminococcus torques CAG:61]
Niben101Scf15843g00004	0.88	0.35	0.68	2.94	2.57	1.37	Up-regulated	1.8	3.487e-05	AT2G38090	myb-like transcription factor family protein LENGTH=365	GO:0003677 (DNA binding), GO:0003682 (chromatin binding)
Niben101Scf02044g00010	5.17	8.53	6.47	26.26	23	20.51	Up-regulated	1.798	1.401e-18	AT4G33920	Protein phosphatase 2C family protein LENGTH=380	GO:0003824 (catalytic activity), GO:0004722 (protein serine/threonine phosphatase activity), GO:0006470 (protein dephosphorylation)
Niben101Scf02622g04002	9.67	7.9	8.84	36.21	26.01	30.23	Up-regulated	1.798	1.385e-12	AT4G10050	Protein phosphatase methylesterase 1
Niben101Scf18182g00007	1.25	1.11	1.42	4.9	3.85	4.5	Up-regulated	1.798	3.66e-26	AT2G43500	Plant regulator RWP-RK family protein LENGTH=947	GO:0005515 (protein binding)
Niben101Scf00482g07009	4.5	3.56	3.66	14.66	15.73	10.53	Up-regulated	1.797	3.465e-20	AT1G07870	Receptor-like protein kinase	GO:0004672 (protein kinase activity), GO:0004674 (protein serine/threonine kinase activity), GO:0005524 (ATP binding), GO:0006468 (protein phosphorylation), GO:0016772 (transferase activity, transferring phosphorus-containing groups)
Niben101Scf03256g01003	0.18	0.21	0.32	0.8	0.75	1	Up-regulated	1.797	2.175e-05	AT4G32010	B3 domain-containing protein	GO:0003677 (DNA binding)
Niben101Scf04819g02019	3.04	3.01	2.91	10.78	8.19	12.14	Up-regulated	1.797	7.194e-23	AT4G02110	DNA topoisomerase 2-binding protein 1-B	GO:0005515 (protein binding), GO:0008270 (zinc ion binding)
Niben101Scf08578g00004	0.49	0.24	0.39	1.66	1.1	1.25	Up-regulated	1.797	1.15e-08	AT3G01750	Ankyrin repeat family protein LENGTH=664	GO:0005515 (protein binding)
Niben101Scf01679g03019	0.18	0.14	0.03	0.53	0.24	0.46	Up-regulated	1.795	0.0001291	AT4G15200	Formin-like protein 5
Niben101Scf17891g03007	0.35	0.48	0.38	1.8	1.57	0.78	Up-regulated	1.795	6.262e-06	AT5G24080	receptor-like protein kinase 4 LENGTH=818	GO:0004672 (protein kinase activity), GO:0004674 (protein serine/threonine kinase activity), GO:0005524 (ATP binding), GO:0006468 (protein phosphorylation), GO:0016772 (transferase activity, transferring phosphorus-containing groups), GO:0048544 (recognition of pollen)
Niben101Scf00055g03020	14.41	17.65	14.62	57.21	53.14	50.95	Up-regulated	1.794	1.016e-50	AT1G75180	Erythronate-4-phosphate dehydrogenase family protein LENGTH=315
Niben101Scf00783g02011	0.51	0.35	0.61	2.53	0.92	1.71	Up-regulated	1.793	3.008e-05	AT1G17840	ABC transporter G family member 5
Niben101Scf05304g10005	0.26	0.62	0.26	0.86	1.23	1.73	Up-regulated	1.793	0.003999	AT1G32640	Transcription factor MYC2
Niben101Scf14526g02001	0.71	0.47	0.51	2.43	2.18	1.38	Up-regulated	1.793	2.932e-05	NA	Unknown protein
Niben101Scf20564g00002	46.69	60.39	55.15	185.21	209.08	167.04	Up-regulated	1.793	1.486e-38	AT3G10190	Calcium-binding EF-hand family protein LENGTH=209	GO:0005509 (calcium ion binding)
Niben101Scf02522g00001	19.88	20.01	23.2	87.83	69.79	61.22	Up-regulated	1.792	8.36e-23	AT1G13360	BnaC05g08810D [Brassica napus]
Niben101Scf02775g00003	0.16	1.37	1.33	4.09	2.15	3.46	Up-regulated	1.791	0.001237	AT5G47220	Ethylene-responsive transcription factor 2	GO:0003677 (DNA binding), GO:0003700 (sequence-specific DNA binding transcription factor activity), GO:0006355 (regulation of transcription, DNA-templated)
Niben101Scf39364g00010	8.11	8.7	6.04	23.44	29.66	25.87	Up-regulated	1.791	7.94e-31	AT2G17840	Senescence/dehydration-associated protein-related LENGTH=452
Niben101Scf01240g07012	8.78	9.25	9.01	26.45	52.41	14.76	Up-regulated	1.79	2.392e-06	AT2G26695	Zinc finger Ran-binding domain-containing protein 2	GO:0008270 (zinc ion binding)
Niben101Scf03755g04001	3.68	3.01	3.66	13.87	10.45	11.63	Up-regulated	1.79	2.9e-21	AT1G52080	CHUP1, putative [Medicago truncatula]
Niben101Scf08128g00014	4.06	4.66	4.94	19.57	14.08	13.49	Up-regulated	1.79	2.402e-18	NA	Unknown protein
Niben101Scf29981g00002	3.01	3.09	3.54	11.81	9.29	12.31	Up-regulated	1.79	3.772e-22	AT3G12620	Protein phosphatase 2C family protein LENGTH=385	GO:0003824 (catalytic activity), GO:0004722 (protein serine/threonine phosphatase activity), GO:0006470 (protein dephosphorylation)
Niben101Scf00895g00003	1.84	1.27	1.31	5.33	5.13	5.02	Up-regulated	1.789	4.69e-12	NA	disease resistance protein RGH5 [Solanum huancabambense]
Niben101Scf16665g00004	0.51	0.34	0.03	0.97	1.36	0.72	Up-regulated	1.789	0.003432	AT5G06600	Ubiquitin carboxyl-terminal hydrolase 12
Niben101Scf02290g02008	6.64	5.81	7.26	26.69	21.34	20.33	Up-regulated	1.788	9.966e-26	AT5G53110	RING finger protein 44	GO:0005515 (protein binding), GO:0008270 (zinc ion binding)
Niben101Scf00031g00003	0.71	0.74	0.79	2.45	3.15	2.18	Up-regulated	1.787	1.079e-14	AT3G14940	phosphoenolpyruvate carboxylase 3 LENGTH=968	GO:0003824 (catalytic activity), GO:0006099 (tricarboxylic acid cycle), GO:0008964 (phosphoenolpyruvate carboxylase activity), GO:0015977 (carbon fixation)
Niben101Scf02914g02025	0.87	2.68	1.46	3.25	9.69	4.1	Up-regulated	1.787	0.00017	AT5G50360	BnaAnng12320D [Brassica napus]
Niben101Scf07515g03015	0.83	0.71	0.24	2.32	1.46	2.27	Up-regulated	1.787	1.757e-06	AT1G71697	choline kinase 1 LENGTH=346	GO:0016772 (transferase activity, transferring phosphorus-containing groups)
Niben101Scf07616g02006	1.36	1.06	1.22	4.67	3.55	4.46	Up-regulated	1.787	9.659e-22	AT5G08630	DDT domain-containing protein LENGTH=723
Niben101Scf27894g00003	5.2	2.63	4.4	15.21	13.56	14.3	Up-regulated	1.787	1.77e-12	AT3G63010	Gibberellin receptor GID1	GO:0008152 (metabolic process), GO:0016787 (hydrolase activity)
Niben101Scf06117g02010	4.89	3.27	5.08	15.36	15.84	14.87	Up-regulated	1.786	2.643e-26	AT4G03420	Protein of unknown function (DUF789) LENGTH=310
Niben101Scf06799g01005	0.46	0.75	0.62	2.63	2.15	1.43	Up-regulated	1.785	1.003e-05	AT2G28200	Zinc finger protein 1	GO:0046872 (metal ion binding)
Niben101Scf08566g02009	12.38	9.99	13.3	44.1	42.54	36.86	Up-regulated	1.785	1.837e-35	AT5G64230	unknown protein; BEST Arabidopsis thaliana protein match is: unknown protein . LENGTH=416
Niben101Scf08603g03004	7.18	4.48	5.66	18.65	22.37	19.2	Up-regulated	1.785	5.136e-23	AT3G01400	U-box domain-containing protein 4	GO:0005488 (binding), GO:0005515 (protein binding)
Niben101Scf09186g00006	1.69	1.33	1.2	5.94	2.96	5.71	Up-regulated	1.785	4.991e-05	NA	trypsin proteinase inhibitor precursor [Nicotiana tabacum]
Niben101Scf00491g02005	0.68	0.66	0.45	1.76	1.97	2.47	Up-regulated	1.784	2.828e-05	AT3G25855	heavy metal transport/detoxification domain-containing protein [Arabidopsis thaliana] gb|AAY78844.1| copper-binding family protein [Arabidopsis thaliana] gb|AED94242.1| heavy metal transport/detoxification domain-containing protein [Arabidopsis thaliana]	GO:0030001 (metal ion transport), GO:0046872 (metal ion binding)
Niben101Scf05417g03025	4.69	3.55	4.83	13.58	18.43	13.45	Up-regulated	1.784	8.305e-22	AT5G41270	Rpr2/Rpp21 subunit-like protein [Theobroma cacao] gb|EOY24730.1| Rpr2/Rpp21 subunit-like protein [Theobroma cacao]
Niben101Scf10434g00038	31.88	26.91	30.81	96.46	106.65	106.14	Up-regulated	1.784	1.789e-49	AT5G64430	Octicosapeptide/Phox/Bem1p family protein LENGTH=513	GO:0005515 (protein binding)
Niben101Scf00321g05001	6.43	5.62	5.78	20.95	18.32	22.12	Up-regulated	1.783	1.545e-30	AT5G55390	ENHANCED DOWNY MILDEW 2 LENGTH=1297
Niben101Scf02137g00005	0.27	0.27	0.25	1.12	0.98	0.63	Up-regulated	1.783	7.384e-06	AT5G67540	glycosyl hydrolase family 43 [Bacteroides sp. D2]	GO:0004553 (hydrolase activity, hydrolyzing O-glycosyl compounds), GO:0005975 (carbohydrate metabolic process)
Niben101Scf06504g01012	56.96	53.54	56.65	236.28	143.63	195.57	Up-regulated	1.783	1.104e-25	AT5G42050	DCD (Development and Cell Death) domain protein LENGTH=349
Niben101Scf02174g00010	3.96	3.68	4.09	14.19	15.28	10.94	Up-regulated	1.782	1.242e-30	AT3G47090	Receptor-like protein kinase	GO:0004672 (protein kinase activity), GO:0004674 (protein serine/threonine kinase activity), GO:0005524 (ATP binding), GO:0006468 (protein phosphorylation), GO:0016772 (transferase activity, transferring phosphorus-containing groups)
Niben101Scf06890g01017	1.14	1.14	0.8	3.92	3.23	3.37	Up-regulated	1.782	1.865e-17	AT4G24200	Transcription elongation factor family protein, putative isoform 1 [Theobroma cacao] ref|XP_007017835.1| Transcription elongation factor family protein, putative isoform 1 [Theobroma cacao] gb|EOY15059.1| Transcription elongation factor family protein, putative isoform 1 [Theobroma cacao] gb|EOY15060.1| Transcription elongation factor family protein, putative isoform 1 [Theobroma cacao]	GO:0003677 (DNA binding), GO:0005634 (nucleus), GO:0006351 (transcription, DNA-templated)
Niben101Scf04537g01017	3.76	3.06	3.42	12.58	13.41	9.47	Up-regulated	1.781	9.176e-14	AT4G01200	Calcium-dependent lipid-binding (CaLB domain) family protein LENGTH=250	GO:0005515 (protein binding)
Niben101Scf05206g02002	4.68	2.06	2.58	15.03	7.79	9.55	Up-regulated	1.781	9.485e-07	AT1G23000	Heavy metal transport/detoxification superfamily protein LENGTH=358	GO:0030001 (metal ion transport), GO:0046872 (metal ion binding)
Niben101Scf03850g03025	23.56	31.57	27.33	107.9	80.09	94.6	Up-regulated	1.78	1.268e-29	AT5G42050	DCD (Development and Cell Death) domain protein LENGTH=349
Niben101Scf09882g01005	0.2	0.19	0.09	0.45	0.63	0.58	Up-regulated	1.779	1.836e-05	AT3G15730	Phospholipase D alpha 1	GO:0003824 (catalytic activity), GO:0004630 (phospholipase D activity), GO:0005509 (calcium ion binding), GO:0005515 (protein binding), GO:0008152 (metabolic process), GO:0016020 (membrane), GO:0046470 (phosphatidylcholine metabolic process)
Niben101Scf03154g05001	2.27	2.4	0	5.72	2.96	6.76	Up-regulated	1.778	0.0007869	NA	Unknown protein
Niben101Scf02232g06012	0.86	0.76	0.26	1.41	4.44	0.61	Up-regulated	1.777	0.01015	AT1G30040	gibberellin 2-oxidase LENGTH=341	GO:0005506 (iron ion binding), GO:0016491 (oxidoreductase activity), GO:0016706 (oxidoreductase activity, acting on paired donors, with incorporation or reduction of molecular oxygen, 2-oxoglutarate as one donor, and incorporation of one atom each of oxygen into both donors), GO:0055114 (oxidation-reduction process)
Niben101Scf06889g00007	3.53	2.54	3.35	15.86	4.21	12.34	Up-regulated	1.777	1.881e-06	AT3G14470	disease resistance protein, partial [Solanum habrochaites]	GO:0043531 (ADP binding)
Niben101Scf13180g01004	28.44	25.99	25.76	90.69	99.47	84.93	Up-regulated	1.777	4.161e-46	AT2G17420	Thioredoxin reductase	GO:0016491 (oxidoreductase activity), GO:0050660 (flavin adenine dinucleotide binding), GO:0055114 (oxidation-reduction process)
Niben101Scf06969g00003	10.77	10.64	9.28	14.55	64.1	26.6	Up-regulated	1.776	1.387e-05	AT5G11590	Ethylene-responsive transcription factor 4	GO:0003677 (DNA binding), GO:0003700 (sequence-specific DNA binding transcription factor activity), GO:0006355 (regulation of transcription, DNA-templated)
Niben101Scf07162g02006	22.86	31.85	24.62	71.98	105.82	92.78	Up-regulated	1.776	1.726e-29	AT3G48140	B12D protein LENGTH=88
Niben101Scf07223g01009	1.75	1.11	1.04	5.3	3.11	5.02	Up-regulated	1.776	2.978e-07	AT2G20280	Zinc finger CCCH domain-containing protein 21	GO:0046872 (metal ion binding)
Niben101Scf10814g00004	5.34	7.22	6.48	15.81	33.34	15.93	Up-regulated	1.776	1.814e-12	NA	Unknown protein
Niben101Scf02052g00010	3.92	5.94	4.31	17.02	17.14	14.05	Up-regulated	1.775	6.51e-20	AT1G23090	Sulfate transporter 1.3	GO:0008271 (secondary active sulfate transmembrane transporter activity), GO:0008272 (sulfate transport), GO:0015116 (sulfate transmembrane transporter activity), GO:0016020 (membrane), GO:0016021 (integral component of membrane), GO:0055085 (transmembrane transport)
Niben101Scf02821g03014	1.81	1.55	1.64	6.1	5.35	5.72	Up-regulated	1.775	4.552e-27	AT1G32330	heat shock transcription factor A2 LENGTH=345	GO:0003700 (sequence-specific DNA binding transcription factor activity), GO:0005634 (nucleus), GO:0006355 (regulation of transcription, DNA-templated), GO:0009408 (response to heat), GO:0043565 (sequence-specific DNA binding)
Niben101Scf07355g02001	1.3	0.95	1.15	3.37	4.17	4.26	Up-regulated	1.775	2.386e-12	AT1G07160	Protein phosphatase 2C family protein LENGTH=380	GO:0003824 (catalytic activity)
Niben101Scf16915g02006	0.72	0.48	0.77	2.41	2.73	1.73	Up-regulated	1.774	4.641e-09	AT3G22970	Protein of unknown function (DUF506) LENGTH=370
Niben101Scf02041g01013	4.46	3.4	4.7	12.08	17.03	14.22	Up-regulated	1.773	1.553e-25	AT4G35640	serine acetyltransferase 3;2 LENGTH=355	GO:0005737 (cytoplasm), GO:0006535 (cysteine biosynthetic process from serine), GO:0009001 (serine O-acetyltransferase activity), GO:0016740 (transferase activity)
Niben101Scf03029g01012	2.55	2.93	2.75	11.18	7.14	9.72	Up-regulated	1.773	9.608e-20	AT1G68690	Receptor-like protein kinase	GO:0004672 (protein kinase activity), GO:0004674 (protein serine/threonine kinase activity), GO:0005524 (ATP binding), GO:0006468 (protein phosphorylation), GO:0016772 (transferase activity, transferring phosphorus-containing groups)
Niben101Scf03720g00008	37.51	24.35	25.61	89.89	116.29	94.15	Up-regulated	1.773	8.096e-22	AT5G49480	Calcium-binding protein 4	GO:0005509 (calcium ion binding)
Niben101Ctg12612g00003	1.54	1.93	1.67	5.19	7.83	4.49	Up-regulated	1.772	8.851e-08	NA	Unknown protein
Niben101Scf03435g02020	2.17	2	2.19	7.63	6.14	8.03	Up-regulated	1.772	3.904e-21	AT4G39120	Inositol-phosphate phosphatase	GO:0046854 (phosphatidylinositol phosphorylation)
Niben101Scf01486g03008	1.32	1.19	1.32	4.58	3.97	4.57	Up-regulated	1.771	1.042e-23	AT4G35140	Guanine nucleotide-binding protein subunit beta-like protein A	GO:0005515 (protein binding)
Niben101Scf05118g01014	1.55	1.22	1.3	5.34	3.48	5.16	Up-regulated	1.771	8.791e-14	AT4G00550	Digalactosyldiacylglycerol synthase 2, chloroplastic
Niben101Scf02090g04020	98.89	80.58	77.49	257.5	327.46	291.8	Up-regulated	1.77	4.953e-39	AT4G09670	Oxidoreductase family protein LENGTH=362	GO:0016491 (oxidoreductase activity)
Niben101Scf03737g06014	10.54	11.32	11.31	40.15	38.69	34.21	Up-regulated	1.77	7.453e-49	AT3G42170	Zinc finger BED domain-containing protein RICESLEEPER 2	GO:0003676 (nucleic acid binding), GO:0003677 (DNA binding)
Niben101Scf06162g01006	4.46	3.92	4.15	16.45	12.38	13.95	Up-regulated	1.769	1.061e-30	AT2G44500	O-fucosyltransferase family protein LENGTH=573
Niben101Scf05057g04016	43.08	33.62	31.45	158.2	98.21	111.8	Up-regulated	1.767	4.802e-20	AT5G64810	WRKY transcription factor 1	GO:0003700 (sequence-specific DNA binding transcription factor activity), GO:0006355 (regulation of transcription, DNA-templated), GO:0043565 (sequence-specific DNA binding)
Niben101Scf00438g01014	3.03	3.12	3.39	11.67	8.8	12.01	Up-regulated	1.766	4.152e-30	AT2G43410	Polyadenylate-binding protein 1-A	GO:0000166 (nucleotide binding), GO:0003676 (nucleic acid binding)
Niben101Scf08706g02020	5.89	4.96	5.37	21.48	13.29	20.46	Up-regulated	1.766	3.823e-20	AT4G25160	Receptor-like protein kinase	GO:0004672 (protein kinase activity), GO:0004674 (protein serine/threonine kinase activity), GO:0004842 (ubiquitin-protein transferase activity), GO:0005524 (ATP binding), GO:0006468 (protein phosphorylation), GO:0016567 (protein ubiquitination), GO:0016772 (transferase activity, transferring phosphorus-containing groups)
Niben101Scf02832g02007	0.74	0.54	0.46	1.84	2.29	1.86	Up-regulated	1.765	4.094e-06	AT2G15320	Leucine-rich repeat receptor-like protein kinase family protein LENGTH=1045	GO:0005515 (protein binding)
Niben101Scf05414g02027	4.3	3.31	5.42	10.08	21.37	13.23	Up-regulated	1.765	1.688e-11	AT1G13700	Glucosamine-6-phosphate deaminase	GO:0005975 (carbohydrate metabolic process), GO:0006098 (pentose-phosphate shunt), GO:0017057 (6-phosphogluconolactonase activity)
Niben101Scf09854g02013	4.82	4.67	5.24	18.85	19.33	11.99	Up-regulated	1.765	1.283e-14	AT5G06600	Ubiquitin carboxyl-terminal hydrolase 12
Niben101Scf05056g00004	0.07	0.66	0.26	1.31	1.07	0.78	Up-regulated	1.764	0.0009843	AT4G11660	heat shock transcription factor B4 LENGTH=348	GO:0003700 (sequence-specific DNA binding transcription factor activity), GO:0005634 (nucleus), GO:0006355 (regulation of transcription, DNA-templated), GO:0009408 (response to heat), GO:0043565 (sequence-specific DNA binding)
Niben101Scf30596g00003	3.38	2.67	3.01	11.79	9.59	9.59	Up-regulated	1.764	8.287e-19	AT3G25160	ER lumen protein retaining receptor family protein LENGTH=272	GO:0006621 (protein retention in ER lumen), GO:0016021 (integral component of membrane), GO:0046923 (ER retention sequence binding)
Niben101Scf00482g07005	10.27	6.78	4.42	22.78	26.77	23.82	Up-regulated	1.763	7.123e-08	NA	conserved hypothetical protein [Ricinus communis] gb|EEF32147.1| conserved hypothetical protein [Ricinus communis]
Niben101Scf00850g00005	5.95	3.72	5.52	17.05	16.7	18.48	Up-regulated	1.763	5.224e-09	AT1G14060	GCK domain-containing protein LENGTH=179
Niben101Scf07829g04009	2.15	1.55	2.34	7.65	6.3	6.76	Up-regulated	1.763	1.015e-24	AT5G19420	Regulator of chromosome condensation (RCC1) family with FYVE zinc finger domain LENGTH=1139	GO:0046872 (metal ion binding)
Niben101Scf02160g02013	24.38	21.63	20.36	87.98	74.79	62.29	Up-regulated	1.761	7.082e-30	AT1G70250	Receptor-like protein kinase 2	GO:0004672 (protein kinase activity), GO:0004674 (protein serine/threonine kinase activity), GO:0005524 (ATP binding), GO:0006468 (protein phosphorylation), GO:0016772 (transferase activity, transferring phosphorus-containing groups)
Niben101Scf05652g00010	0.71	0.64	0.98	2.98	1.82	3.15	Up-regulated	1.761	2.153e-10	AT1G19290	Pentatricopeptide repeat-containing protein	GO:0005515 (protein binding)
Niben101Scf09654g01014	0.57	0.88	1.47	3.76	3.63	2.57	Up-regulated	1.76	0.004371	AT5G54730	Autophagy-related protein 18	GO:0005515 (protein binding)
Niben101Scf11813g01010	2.8	2.32	2.96	10.14	7.73	9.64	Up-regulated	1.76	9.367e-32	AT3G51620	Poly(A) RNA polymerase cid14 [Medicago truncatula]
Niben101Scf03574g00019	15.06	12.13	12.1	38.29	57.64	37.45	Up-regulated	1.759	1.145e-16	AT3G57740	Receptor-like protein kinase 5	GO:0004672 (protein kinase activity), GO:0005524 (ATP binding), GO:0006468 (protein phosphorylation), GO:0016772 (transferase activity, transferring phosphorus-containing groups)
Niben101Scf16206g00013	0.48	0.57	1.18	4.04	2.17	1.5	Up-regulated	1.759	0.002099	AT5G05250	BnaC09g50070D [Brassica napus]
Niben101Scf09061g00003	0.49	0.71	1.25	3.92	2.54	1.89	Up-regulated	1.757	4.852e-05	AT5G48930	HXXXD-type acyl-transferase family protein LENGTH=457	GO:0016747 (transferase activity, transferring acyl groups other than amino-acyl groups)
Niben101Scf00073g04002	5.06	5.11	4.34	19.33	16.71	12.89	Up-regulated	1.756	1.184e-21	AT4G18880	heat shock transcription factor A2 LENGTH=345	GO:0003700 (sequence-specific DNA binding transcription factor activity), GO:0005634 (nucleus), GO:0006355 (regulation of transcription, DNA-templated), GO:0009408 (response to heat), GO:0043565 (sequence-specific DNA binding)
Niben101Scf02793g22001	9.23	10.99	8.79	34.97	31.77	30.46	Up-regulated	1.756	2.084e-24	NA	Gag-pol polyprotein, putative [Solanum demissum]
Niben101Scf31780g00001	7.33	5.49	6.3	21.17	20.35	23.38	Up-regulated	1.756	2.221e-35	AT1G13120	Nucleoporin GLE1	GO:0005643 (nuclear pore), GO:0016973 (poly(A)+ mRNA export from nucleus)
Niben101Scf11564g01005	2.78	2.8	2.57	7.94	9.44	10.14	Up-regulated	1.755	2.623e-14	AT3G11660	NHL1, partial [Arabidopsis thaliana]
Niben101Scf06385g01007	0.15	0.04	0.23	0.6	0.26	0.61	Up-regulated	1.752	0.0004864	AT1G19230	Respiratory burst oxidase homolog protein E	GO:0004601 (peroxidase activity), GO:0005509 (calcium ion binding), GO:0016020 (membrane), GO:0016491 (oxidoreductase activity), GO:0050664 (oxidoreductase activity, acting on NAD(P)H, oxygen as acceptor), GO:0055114 (oxidation-reduction process)
Niben101Scf07778g03021	2.74	2.38	2.07	5.46	11.27	7.73	Up-regulated	1.751	3.745e-07	AT3G17280	F-box protein	GO:0005515 (protein binding)
Niben101Scf09338g05011	0.87	1.14	1.13	3.83	3.99	2.75	Up-regulated	1.751	1.293e-08	AT5G65170	VQ motif-containing protein LENGTH=362
Niben101Ctg14095g00001	14.95	11.44	15.49	46.28	51.22	44.7	Up-regulated	1.75	4.342e-22	AT3G43660	Vacuolar iron transporter homolog 4
Niben101Scf07709g01017	9.42	9.08	7.77	29.58	31.11	27.58	Up-regulated	1.75	4.122e-42	AT4G34370	RING/U-box superfamily protein isoform 4 [Theobroma cacao] gb|EOX97236.1| RING/U-box superfamily protein isoform 4 [Theobroma cacao]
Niben101Scf06776g00001	2.56	2.23	2.59	9.62	7.14	8.11	Up-regulated	1.749	4.943e-37	AT4G02510	tRNA modification GTPase MnmE	GO:0005525 (GTP binding), GO:0016817 (hydrolase activity, acting on acid anhydrides)
Niben101Scf01063g06002	11	8.8	9.62	25.15	41.26	33.67	Up-regulated	1.748	2.704e-13	AT1G08580	BnaA06g04970D [Brassica napus]
Niben101Scf01285g03011	0.32	0.12	0.64	1.34	1.46	1.06	Up-regulated	1.748	7.2e-05	AT2G01670	Nudix hydrolase 4	GO:0016787 (hydrolase activity)
Niben101Scf02996g02001	0.36	0.35	0.54	1.85	1.18	1.26	Up-regulated	1.748	3.389e-06	AT5G13150	exocyst subunit exo70 family protein C1 LENGTH=653	GO:0000145 (exocyst), GO:0006887 (exocytosis)
Niben101Scf02602g00002	5.75	5.11	5.73	18.68	17.91	19.26	Up-regulated	1.747	2.051e-38	AT3G15355	ubiquitin-conjugating enzyme 25 LENGTH=609
Niben101Scf16244g00001	14.69	30.49	18.11	90.14	60.98	59.79	Up-regulated	1.747	4.899e-11	AT3G56710	Sigma factor binding protein 1, chloroplastic
Niben101Scf01101g05004	0.35	0.14	0.12	0.55	1.01	0.56	Up-regulated	1.746	0.0002277	AT3G09010	Receptor like protein kinase S.2	GO:0004672 (protein kinase activity), GO:0004674 (protein serine/threonine kinase activity), GO:0005524 (ATP binding), GO:0006468 (protein phosphorylation), GO:0016772 (transferase activity, transferring phosphorus-containing groups)
Niben101Scf06734g01029	0.76	1.1	1.51	3.58	4.47	3.3	Up-regulated	1.743	2.592e-10	AT1G23890	NHL domain-containing protein LENGTH=400	GO:0005515 (protein binding)
Niben101Scf03000g00021	0.68	0.07	0.18	1.16	1.42	0.74	Up-regulated	1.742	0.001975	AT3G07870	F-box protein	GO:0005515 (protein binding)
Niben101Scf00460g00002	6.8	5.52	4.52	16.86	23.29	16.3	Up-regulated	1.741	1.347e-13	NA	conserved hypothetical protein [Ricinus communis] gb|EEF29839.1| conserved hypothetical protein [Ricinus communis]
Niben101Scf08939g02004	52.96	42.33	37.3	136.88	152.32	155.24	Up-regulated	1.741	6.537e-25	NA	conserved hypothetical protein [Ajellomyces dermatitidis ER-3]
Niben101Scf02063g03006	7.66	8.33	7.59	25.81	28.53	24.25	Up-regulated	1.74	3.378e-25	AT1G06620	2-oxoglutarate (2OG) and Fe(II)-dependent oxygenase superfamily protein LENGTH=365	GO:0016491 (oxidoreductase activity), GO:0016706 (oxidoreductase activity, acting on paired donors, with incorporation or reduction of molecular oxygen, 2-oxoglutarate as one donor, and incorporation of one atom each of oxygen into both donors), GO:0055114 (oxidation-reduction process)
Niben101Scf03325g01018	0.55	0.47	0.48	2	1.69	1.35	Up-regulated	1.739	4.958e-11	AT3G09090	defective in exine formation protein (DEX1) LENGTH=896
Niben101Scf00225g00003	60.58	31.79	42.64	166.36	103.63	181.3	Up-regulated	1.738	5.795e-10	AT5G24530	1-aminocyclopropane-1-carboxylate oxidase homolog 1
Niben101Scf06700g03001	29.77	29.27	28.27	96.96	114.87	79.76	Up-regulated	1.738	2.818e-24	NA	Unknown protein
Niben101Scf07115g00024	28.61	28.89	27.06	118.7	56.67	106.66	Up-regulated	1.738	6.691e-13	NA	Unknown protein
Niben101Scf00225g07018	1.13	1.82	1.31	6.19	2.29	5.53	Up-regulated	1.736	2.68e-05	AT2G46620	ATP-dependent zinc metalloprotease FtsH 2	GO:0005524 (ATP binding)
Niben101Scf00264g02010	3.79	4.87	4.72	17.19	15.82	11.39	Up-regulated	1.736	1.148e-11	AT1G76600	BnaA07g11120D [Brassica napus]
Niben101Scf01009g02001	4.57	5.51	4.94	13.96	20.12	15.81	Up-regulated	1.735	1.108e-20	AT3G53490	BnaA07g37710D [Brassica napus]
Niben101Scf01593g05001	13.63	11.18	12.3	40.71	47.3	35.81	Up-regulated	1.735	1.229e-31	AT3G15260	Protein phosphatase 2C family protein LENGTH=289	GO:0003824 (catalytic activity)
Niben101Scf03528g00005	0.48	0.28	0.22	1.21	1.01	1.14	Up-regulated	1.735	1.003e-05	AT3G02875	IAA-amino acid hydrolase ILR1-like protein 8 [Aegilops tauschii]	GO:0008152 (metabolic process), GO:0016787 (hydrolase activity)
Niben101Scf23800g00001	2.04	3.99	1.94	8.75	7.17	9.95	Up-regulated	1.735	3.072e-07	AT1G76650	Calcium-binding EF-hand family protein LENGTH=159	GO:0005509 (calcium ion binding)
Niben101Scf01409g01001	6.41	6.35	5.93	18.96	21.88	21.35	Up-regulated	1.733	2.087e-21	AT4G29850	Transmembrane protein 230
Niben101Scf02055g00008	5.96	6.75	6.33	25.25	20.49	17.37	Up-regulated	1.733	1.98e-14	AT3G14460	disease resistance protein R3a-like protein [Solanum demissum]	GO:0005515 (protein binding)
Niben101Scf02239g02007	0.44	0.69	0.66	1.95	2.3	1.67	Up-regulated	1.733	3.583e-08	AT1G35460	Transcription factor bHLH80	GO:0046983 (protein dimerization activity)
Niben101Scf10846g00019	6.19	3.81	4.08	21.36	11.64	13.97	Up-regulated	1.733	5.742e-12	AT4G27290	receptor kinase 2 LENGTH=847	GO:0004672 (protein kinase activity), GO:0004674 (protein serine/threonine kinase activity), GO:0005524 (ATP binding), GO:0006468 (protein phosphorylation), GO:0016772 (transferase activity, transferring phosphorus-containing groups), GO:0048544 (recognition of pollen)
Niben101Scf11126g10008	4.37	4.29	2.82	14.4	7.87	15.71	Up-regulated	1.733	1.279e-06	AT5G57510	conserved hypothetical protein [Ricinus communis] gb|EEF46789.1| conserved hypothetical protein [Ricinus communis]
Niben101Scf15476g00004	0.38	0.15	0.18	1.2	0.49	0.7	Up-regulated	1.733	0.001552	AT4G02330	Pectinesterase/pectinesterase inhibitor U1	GO:0004857 (enzyme inhibitor activity), GO:0005618 (cell wall), GO:0030599 (pectinesterase activity), GO:0042545 (cell wall modification)
Niben101Scf01278g10002	3.57	2.57	3	11.18	9.5	9.89	Up-regulated	1.732	3.589e-17	AT1G16520	PH-response transcription factor pacC/RIM101 isoform 1 [Theobroma cacao] gb|EOY06334.1| PH-response transcription factor pacC/RIM101 isoform 1 [Theobroma cacao]	GO:0016021 (integral component of membrane), GO:0022857 (transmembrane transporter activity)
Niben101Scf19911g00001	41.3	41.02	38.9	174.75	107.91	119.85	Up-regulated	1.732	2.028e-21	AT1G73805	Calmodulin binding protein-like LENGTH=451
Niben101Scf00700g06003	3.94	6.18	4.4	14.07	21.37	12.32	Up-regulated	1.73	7.104e-10	AT1G01040	Ribonuclease 3
Niben101Scf01818g07001	25	26.12	26.75	88.81	79.02	90.42	Up-regulated	1.73	1.165e-47	AT5G13420	Transaldolase	GO:0003824 (catalytic activity), GO:0004801 (sedoheptulose-7-phosphate:D-glyceraldehyde-3-phosphate glyceronetransferase activity), GO:0005737 (cytoplasm), GO:0005975 (carbohydrate metabolic process), GO:0006098 (pentose-phosphate shunt)
Niben101Scf07763g01003	2.92	1.91	2.24	7.87	7.6	8.23	Up-regulated	1.73	2.678e-20	AT3G14170	Plant protein of unknown function (DUF936) LENGTH=505
Niben101Scf08149g01006	2.03	2	1.69	6.38	7.3	5.29	Up-regulated	1.73	1.873e-17	AT5G16760	Inositol-tetrakisphosphate 1-kinase 1	GO:0000287 (magnesium ion binding), GO:0005524 (ATP binding), GO:0005622 (intracellular), GO:0032957 (inositol trisphosphate metabolic process), GO:0047325 (inositol tetrakisphosphate 1-kinase activity), GO:0052725 (inositol-1,3,4-trisphosphate 6-kinase activity), GO:0052726 (inositol-1,3,4-trisphosphate 5-kinase activity)
Niben101Scf04393g00002	13.85	11.58	12.84	46.85	38.14	41.98	Up-regulated	1.729	7.418e-38	AT4G29950	TBC1 domain family member 5 homolog A	GO:0005097 (Rab GTPase activator activity), GO:0032313 (regulation of Rab GTPase activity)
Niben101Scf06565g03013	1.79	1.42	1.25	4.33	5.75	4.77	Up-regulated	1.729	8.603e-14	AT3G08720	Protein kinase C	GO:0004672 (protein kinase activity), GO:0004674 (protein serine/threonine kinase activity), GO:0005524 (ATP binding), GO:0006468 (protein phosphorylation), GO:0016772 (transferase activity, transferring phosphorus-containing groups)
Niben101Scf11581g02001	0.42	0.49	0.67	0.97	1.76	2.59	Up-regulated	1.728	0.0003001	NA	cyclops, partial [Pteridium sp. BW-2011]	GO:0003677 (DNA binding), GO:0006302 (double-strand break repair), GO:0006310 (DNA recombination)
Niben101Scf07515g00004	5.75	6.46	7.27	20.38	23.83	20.31	Up-regulated	1.727	4.655e-29	AT4G32250	Protein kinase superfamily protein LENGTH=611	GO:0004672 (protein kinase activity), GO:0005524 (ATP binding), GO:0006468 (protein phosphorylation), GO:0016772 (transferase activity, transferring phosphorus-containing groups)
Niben101Scf08977g01003	9.88	8.52	9.51	40.55	24.56	27.4	Up-regulated	1.727	8.077e-13	AT3G18830	Inner membrane metabolite transport protein YgcS	GO:0005215 (transporter activity), GO:0016020 (membrane), GO:0016021 (integral component of membrane), GO:0022857 (transmembrane transporter activity), GO:0022891 (substrate-specific transmembrane transporter activity), GO:0055085 (transmembrane transport)
Niben101Scf03596g00010	2.22	2.32	2.35	11.36	5.16	6.22	Up-regulated	1.725	9.679e-10	AT2G27430	U-box domain-containing protein 45	GO:0005488 (binding)
Niben101Scf08523g00030	0.55	1.85	0.91	4.65	2.38	3.44	Up-regulated	1.724	0.0003706	AT4G30380	EG45-like domain containing protein [Medicago truncatula]
Niben101Scf04963g05001	7.41	5.03	4.74	22.65	18.27	15.99	Up-regulated	1.723	5.016e-15	AT2G02370	Golgi apparatus membrane protein TVP38
Niben101Scf15920g00003	3.29	4.64	3.22	13.84	12.26	10.39	Up-regulated	1.723	2.483e-16	AT5G14310	Acetyl esterase	GO:0008152 (metabolic process), GO:0016787 (hydrolase activity)
Niben101Scf00885g13008	12.1	7.29	7.63	34.19	35.27	20.29	Up-regulated	1.722	3.659e-09	NA	Unknown protein
Niben101Scf01596g12003	4.43	2.94	3.29	18.85	1.85	14.52	Up-regulated	1.722	0.002244	AT3G21240	4-coumarate--CoA ligase 2	GO:0003824 (catalytic activity), GO:0008152 (metabolic process)
Niben101Scf02763g00016	2.7	3.33	2.5	10.09	7.88	9.98	Up-regulated	1.722	1.109e-17	AT1G54115	Cation/calcium exchanger 4	GO:0016021 (integral component of membrane), GO:0055085 (transmembrane transport)
Niben101Scf02344g06022	20	16.01	19.98	63.79	65.02	56	Up-regulated	1.721	3.506e-29	AT3G04350	Plant protein of unknown function (DUF946) LENGTH=567
Niben101Scf02738g07005	1.99	1.55	1.69	5.49	6.07	5.87	Up-regulated	1.721	2.123e-10	AT3G30380	Alpha/beta hydrolase domain-containing protein 13
Niben101Scf02854g09010	0.66	2.04	0.93	3.32	5.74	2.48	Up-regulated	1.72	0.0002809	AT5G37720	THO complex subunit 4D	GO:0000166 (nucleotide binding)
Niben101Scf00225g00006	56.04	30.51	38.93	132.9	149.19	133.17	Up-regulated	1.718	3.264e-18	AT5G24530	1-aminocyclopropane-1-carboxylate oxidase	GO:0016491 (oxidoreductase activity), GO:0016706 (oxidoreductase activity, acting on paired donors, with incorporation or reduction of molecular oxygen, 2-oxoglutarate as one donor, and incorporation of one atom each of oxygen into both donors), GO:0055114 (oxidation-reduction process)
Niben101Scf00594g05010	3.66	4.57	3.43	10.68	16.65	10.83	Up-regulated	1.718	1.559e-18	AT1G08970	Nuclear transcription factor Y subunit C-9	GO:0003700 (sequence-specific DNA binding transcription factor activity), GO:0005622 (intracellular), GO:0006355 (regulation of transcription, DNA-templated), GO:0016602 (CCAAT-binding factor complex), GO:0043565 (sequence-specific DNA binding), GO:0046982 (protein heterodimerization activity)
Niben101Scf04963g04006	0.13	0.29	0.34	0.9	0.88	0.76	Up-regulated	1.717	0.005159	AT1G52150	Homeobox-leucine zipper protein ATHB-15
Niben101Scf00063g10005	0.52	0.23	0.25	1.19	1.24	0.96	Up-regulated	1.716	5.129e-06	AT1G18750	MADS-box transcription factor 16	GO:0003677 (DNA binding), GO:0046983 (protein dimerization activity)
Niben101Scf03510g03001	4.86	6.45	7.2	19.21	22.31	19.26	Up-regulated	1.716	1.034e-28	AT5G65110	acyl-CoA oxidase 2 LENGTH=692	GO:0003995 (acyl-CoA dehydrogenase activity), GO:0003997 (acyl-CoA oxidase activity), GO:0005777 (peroxisome), GO:0006631 (fatty acid metabolic process), GO:0006635 (fatty acid beta-oxidation), GO:0008152 (metabolic process), GO:0016627 (oxidoreductase activity, acting on the CH-CH group of donors), GO:0050660 (flavin adenine dinucleotide binding), GO:0055114 (oxidation-reduction process)
Niben101Scf12582g01001	25.87	25.32	27.64	106.61	50.45	102	Up-regulated	1.716	3.454e-15	NA	Unknown protein
Niben101Scf07585g00007	1.01	0.79	1.51	3.64	3.67	3.82	Up-regulated	1.715	1.919e-11	AT1G22400	UDP-Glycosyltransferase superfamily protein LENGTH=489	GO:0008152 (metabolic process), GO:0016758 (transferase activity, transferring hexosyl groups)
Niben101Scf00062g01019	0.66	0.17	0.48	1.6	1.73	1.29	Up-regulated	1.714	0.0001447	NA	Zinc finger protein 653	GO:0003676 (nucleic acid binding), GO:0008270 (zinc ion binding)
Niben101Scf01228g02012	2.87	2.88	2.49	10.02	8	8.88	Up-regulated	1.714	9.841e-29	AT4G18550	Phospholipase A1-II 1	GO:0006629 (lipid metabolic process)
Niben101Scf01521g13003	5.64	5.35	5.46	17.88	18.67	17.53	Up-regulated	1.713	1.625e-40	AT2G02800	Receptor-like protein kinase	GO:0004672 (protein kinase activity), GO:0004674 (protein serine/threonine kinase activity), GO:0005524 (ATP binding), GO:0006468 (protein phosphorylation), GO:0016772 (transferase activity, transferring phosphorus-containing groups)
Niben101Scf02525g07004	8.36	9.18	7.77	27.69	29.89	25.06	Up-regulated	1.713	1.457e-21	AT3G23440	BnaC08g43650D [Brassica napus]
Niben101Scf00264g02002	15.11	12.64	12.11	48.45	42.17	40.36	Up-regulated	1.712	2.217e-17	AT1G76600	BnaC02g24170D [Brassica napus]
Niben101Scf04876g01003	2.76	4.01	2.36	9.18	10.1	10.1	Up-regulated	1.712	1.541e-07	AT1G52720	unknown protein; BEST Arabidopsis thaliana protein match is: unknown protein . LENGTH=117
Niben101Scf06876g01037	8.63	8.67	5.73	20	36.62	18.68	Up-regulated	1.712	1.039e-10	AT5G28050	Cytidine/deoxycytidylate deaminase family protein LENGTH=204
Niben101Scf17290g01005	1.84	3.51	2.87	7.28	9.76	9.58	Up-regulated	1.712	1.448e-07	AT1G19610	Defensin-like protein 19	GO:0006952 (defense response)
Niben101Scf02158g00003	3.73	2.63	3.62	10.06	12.08	11.18	Up-regulated	1.711	9.18e-12	AT5G06280	conserved hypothetical protein [Ricinus communis] gb|EEF32210.1| conserved hypothetical protein [Ricinus communis]
Niben101Scf06516g04017	0.25	0.04	0.14	0.36	0.53	0.62	Up-regulated	1.711	0.0004022	AT2G22490	Cyclin-D4-2
Niben101Scf00725g07016	0.46	0.22	0.48	1.3	1.43	1.25	Up-regulated	1.71	6.388e-08	AT5G45330	Protein LSM14 homolog B-A
Niben101Scf05197g01003	1.13	1.52	1.04	4.29	4.41	3.25	Up-regulated	1.71	2.472e-05	NA	Keratin, type II cytoskeletal 71
Niben101Scf05395g04023	8.44	6.82	8.56	23.78	31.17	23.29	Up-regulated	1.71	1.348e-19	AT1G20560	2-succinylbenzoate--CoA ligase	GO:0003824 (catalytic activity), GO:0008152 (metabolic process)
Niben101Scf02606g05027	12.91	12.54	11.07	40.32	39.16	39.86	Up-regulated	1.709	8.081e-40	AT2G02240	F-box protein PP2-B1	GO:0005515 (protein binding)
Niben101Scf03264g05010	12.69	7.54	12.1	38.99	36.47	30.77	Up-regulated	1.709	6.355e-22	AT3G63520	Carotenoid 9,10(9',10')-cleavage dioxygenase
Niben101Scf07203g02006	0.52	0.53	0.84	2.81	1.47	1.98	Up-regulated	1.708	1.709e-05	AT2G41690	Heat stress transcription factor B-3	GO:0003700 (sequence-specific DNA binding transcription factor activity), GO:0005634 (nucleus), GO:0006355 (regulation of transcription, DNA-templated), GO:0009408 (response to heat), GO:0043565 (sequence-specific DNA binding)
Niben101Scf10162g00001	6.48	8.73	8.3	16.93	34.17	25.66	Up-regulated	1.707	2.023e-07	AT1G10690	unknown protein; BEST Arabidopsis thaliana protein match is: unknown protein . LENGTH=110
Niben101Scf00990g02024	2.19	3.6	1.89	9.7	5.89	8.82	Up-regulated	1.706	1.398e-05	NA	Unknown protein
Niben101Scf01077g02010	14.01	11.45	12.88	48.59	35.95	40.78	Up-regulated	1.706	2.613e-35	AT3G59660	C2 domain-containing protein / GRAM domain-containing protein LENGTH=594	GO:0005515 (protein binding)
Niben101Scf14311g01009	0.96	1.68	1.63	5.02	5.9	2.92	Up-regulated	1.706	2.363e-06	AT2G37000	TCP family transcription factor LENGTH=188
Niben101Scf04113g01003	0.17	0.29	0.07	0.41	0.66	0.59	Up-regulated	1.705	0.004163	AT5G66460	Mannan endo-1,4-beta-mannosidase 7	GO:0004553 (hydrolase activity, hydrolyzing O-glycosyl compounds), GO:0005975 (carbohydrate metabolic process)
Niben101Scf09456g00016	4.06	2.92	3.52	13.76	5.29	15.3	Up-regulated	1.705	5.152e-07	AT4G17530	Ras-related protein Rab-3B	GO:0005525 (GTP binding), GO:0005622 (intracellular), GO:0007264 (small GTPase mediated signal transduction), GO:0015031 (protein transport)
Niben101Scf11560g00013	6.25	7.66	7.57	18.9	28.47	22.57	Up-regulated	1.704	3.813e-22	AT4G35840	RING finger protein 150	GO:0005515 (protein binding), GO:0008270 (zinc ion binding)
Niben101Scf03930g01017	8.27	8.84	6.87	22.2	35.57	20.19	Up-regulated	1.703	1.557e-14	AT1G52565	BnaC06g09800D [Brassica napus]
Niben101Scf04371g03008	12.61	9.86	10.5	35.96	33.77	38.42	Up-regulated	1.703	9.888e-23	NA	cyclin-dependent protein kinase inhibitor Siamese [Gossypium arboreum]
Niben101Scf09559g00002	3.57	5.31	4.53	14.53	13.01	15.61	Up-regulated	1.703	9.973e-14	NA	Unknown protein
Niben101Scf07172g00020	4.25	4.1	3.6	14.65	11.05	13.12	Up-regulated	1.702	2.371e-27	AT3G19240	Vacuolar import/degradation, Vid27-related protein LENGTH=648	GO:0005515 (protein binding)
Niben101Scf04242g00005	2.25	1.69	2.38	8.27	4.94	7.47	Up-regulated	1.701	2.581e-18	AT1G69360	BnaA07g27900D [Brassica napus]
Niben101Scf05756g00003	4.54	3.46	4.32	13.67	13.65	12.97	Up-regulated	1.7	2.801e-27	AT5G57050	Protein phosphatase 2C 77	GO:0003824 (catalytic activity), GO:0004722 (protein serine/threonine phosphatase activity), GO:0006470 (protein dephosphorylation)
Niben101Scf06397g03002	12.88	9.02	11.23	36.95	36.38	34.46	Up-regulated	1.699	4.635e-34	AT2G37150	RING finger protein 122	GO:0005515 (protein binding), GO:0008270 (zinc ion binding)
Niben101Scf05340g00003	4.74	5.59	4.51	17.79	15.43	14.74	Up-regulated	1.698	1.119e-22	AT4G10710	FACT complex subunit SPT16
Niben101Scf15928g00003	7.44	5.17	7.19	21.92	18.22	24.52	Up-regulated	1.698	5.941e-16	AT1G05590	Beta-hexosaminidase 2	GO:0004553 (hydrolase activity, hydrolyzing O-glycosyl compounds), GO:0004563 (beta-N-acetylhexosaminidase activity), GO:0005975 (carbohydrate metabolic process)
Niben101Scf00104g02015	1.59	0.6	0.97	4.33	3.35	2.92	Up-regulated	1.697	7.651e-08	AT2G30580	Polycomb group RING finger protein 1
Niben101Scf02838g07002	8.98	17.55	9.61	40.49	45.25	30.55	Up-regulated	1.697	3.416e-11	AT5G20230	Early nodulin-like protein 1	GO:0009055 (electron carrier activity)
Niben101Scf09100g04010	27.21	22.24	20.69	78.68	79.07	70.36	Up-regulated	1.697	5.353e-25	NA	Unknown protein
Niben101Scf00482g00004	1.2	1.71	1.77	6.04	5.14	3.92	Up-regulated	1.696	1.163e-10	AT2G39380	exocyst subunit exo70 family protein H2 LENGTH=637	GO:0000145 (exocyst), GO:0006887 (exocytosis)
Niben101Scf00705g04009	1.24	0.75	1.55	4.83	4.06	3.01	Up-regulated	1.696	2.679e-05	AT4G10250	22.7 kDa class IV heat shock protein
Niben101Scf00851g00021	14.18	10.19	12.53	53.87	18.72	47.02	Up-regulated	1.696	1.054e-09	AT3G14470	disease resistance protein, partial [Solanum habrochaites]	GO:0005515 (protein binding)
Niben101Scf01052g01003	3.02	6.57	6.22	14.84	19.4	16.61	Up-regulated	1.696	2.436e-08	NA	Unknown protein
Niben101Scf01950g02001	3.84	4.85	3.46	12.82	14.15	11.96	Up-regulated	1.695	8.873e-22	AT5G50670	Squamosa promoter-binding-like protein 16	GO:0003677 (DNA binding), GO:0005634 (nucleus)
Niben101Scf02062g08002	0.74	0.41	0.69	2.31	1.92	1.85	Up-regulated	1.694	9.86e-09	AT1G63440	Potassium-transporting ATPase B chain	GO:0000166 (nucleotide binding), GO:0046872 (metal ion binding)
Niben101Scf02122g01008	1.42	2.07	1.76	4.66	7.19	5.07	Up-regulated	1.694	7.772e-09	AT1G71190	Alkaline phytoceramidase (aPHC) LENGTH=270	GO:0006672 (ceramide metabolic process), GO:0016021 (integral component of membrane), GO:0016811 (hydrolase activity, acting on carbon-nitrogen (but not peptide) bonds, in linear amides)
Niben101Ctg13065g00003	0.65	0.68	0.93	2.9	2.07	2.47	Up-regulated	1.693	3.991e-05	AT3G23590	Mediator of RNA polymerase II transcription subunit 33A
Niben101Scf01521g04009	0.63	0.48	0.2	0.62	2.43	1.21	Up-regulated	1.693	0.0005258	AT5G46110	Triose phosphate/phosphate translocator, chloroplastic	GO:0005215 (transporter activity), GO:0006810 (transport), GO:0016021 (integral component of membrane)
Niben101Scf01761g06005	1.42	1.36	2.33	6.49	4.21	5.95	Up-regulated	1.693	7.579e-09	AT3G22880	DNA repair and recombination protein RadA	GO:0000166 (nucleotide binding), GO:0003677 (DNA binding), GO:0005524 (ATP binding), GO:0006259 (DNA metabolic process), GO:0008094 (DNA-dependent ATPase activity)
Niben101Scf02828g00004	0.16	0.14	0.13	0.35	0.78	0.28	Up-regulated	1.692	0.002494	AT5G08680	ATP synthase subunit beta	GO:0000275 (mitochondrial proton-transporting ATP synthase complex, catalytic core F(1)), GO:0005524 (ATP binding), GO:0006200 (ATP catabolic process), GO:0006754 (ATP biosynthetic process), GO:0015986 (ATP synthesis coupled proton transport), GO:0015991 (ATP hydrolysis coupled proton transport), GO:0015992 (proton transport), GO:0016820 (hydrolase activity, acting on acid anhydrides, catalyzing …
Niben101Scf01986g00013	0.59	0.09	0.59	1.18	2.16	1.04	Up-regulated	1.691	0.003293	NA	Unknown protein
Niben101Scf03076g02002	13.5	11.11	12.24	42.95	38.73	37.55	Up-regulated	1.691	7.118e-45	AT2G35140	DCD (Development and Cell Death) domain protein LENGTH=879
Niben101Scf03436g01016	10.48	7.78	7.47	32	26.3	25.13	Up-regulated	1.691	1.375e-17	AT4G11650	Thaumatin-like protein
Niben101Scf00980g05008	3.13	3.36	2.71	10.46	10.05	8.97	Up-regulated	1.69	4.908e-23	AT3G57070	Glutaredoxin family protein LENGTH=417	GO:0009055 (electron carrier activity), GO:0015035 (protein disulfide oxidoreductase activity), GO:0045454 (cell redox homeostasis)
Niben101Scf07987g01001	24.64	25.59	27.62	91.89	78.45	80.95	Up-regulated	1.69	1.569e-33	AT1G06620	1-aminocyclopropane-1-carboxylate oxidase homolog 1	GO:0016491 (oxidoreductase activity), GO:0016706 (oxidoreductase activity, acting on paired donors, with incorporation or reduction of molecular oxygen, 2-oxoglutarate as one donor, and incorporation of one atom each of oxygen into both donors), GO:0055114 (oxidation-reduction process)
Niben101Scf03256g02004	1.17	1.17	0.8	3.09	3.06	3.97	Up-regulated	1.689	2.309e-07	AT2G45260	Plant protein of unknown function (DUF641) LENGTH=425
Niben101Scf02187g00010	1.23	0.66	0.55	2.72	3.28	1.95	Up-regulated	1.688	3.449e-07	AT5G14250	COP9 signalosome complex subunit 3	GO:0005515 (protein binding)
Niben101Scf08843g00018	6.33	6.37	7.72	19.19	23.9	23.27	Up-regulated	1.688	3.709e-15	AT1G75810	BnaC06g36490D [Brassica napus]
Niben101Scf10191g01007	1.01	1.19	1.06	4.44	3.16	2.85	Up-regulated	1.687	5.261e-06	AT1G17590	Nuclear transcription factor Y subunit A-3	GO:0003677 (DNA binding), GO:0003700 (sequence-specific DNA binding transcription factor activity), GO:0006355 (regulation of transcription, DNA-templated), GO:0016602 (CCAAT-binding factor complex)
Niben101Scf02048g00001	7.94	8.13	10.09	34.14	27.95	22.19	Up-regulated	1.686	6.512e-21	AT4G17230	GRAS family transcription factor LENGTH=490
Niben101Scf00892g00014	12	13.25	15.34	49.46	41.47	39.77	Up-regulated	1.685	4.133e-14	NA	Unknown protein
Niben101Scf03445g02009	5.97	5.29	5.79	19.77	19.84	15.4	Up-regulated	1.685	7.852e-22	AT1G17100	Heme-binding protein 2
Niben101Scf01908g01004	1.81	2.06	2.12	7.3	6.6	5.31	Up-regulated	1.684	6.676e-08	AT3G47600	Myb-related protein 306	GO:0003677 (DNA binding), GO:0003682 (chromatin binding)
Niben101Scf33026g00002	6.61	5.75	5.67	25.51	17.3	15.18	Up-regulated	1.684	6.989e-16	AT5G64660	U-box domain-containing protein 27	GO:0004842 (ubiquitin-protein transferase activity), GO:0005488 (binding), GO:0016567 (protein ubiquitination)
Niben101Scf00130g01018	1.92	1.28	1.91	6.11	4.37	6.24	Up-regulated	1.682	3.288e-08	NA	Unknown protein
Niben101Scf04240g02011	0.98	1.12	0.74	3.35	2.28	3.36	Up-regulated	1.682	2.826e-09	AT4G36730	G-box-binding factor 1	GO:0003677 (DNA binding), GO:0003700 (sequence-specific DNA binding transcription factor activity), GO:0005634 (nucleus), GO:0006351 (transcription, DNA-templated), GO:0006355 (regulation of transcription, DNA-templated), GO:0043565 (sequence-specific DNA binding)
Niben101Scf04171g01014	14.16	9.82	13.28	44.32	37.9	37.43	Up-regulated	1.68	5.946e-27	AT5G07610	F-box protein	GO:0005515 (protein binding)
Niben101Scf15467g02004	1.25	0.82	1.28	3.12	2.52	5.27	Up-regulated	1.68	7.046e-06	AT2G26560	Patatin-like protein 2	GO:0006629 (lipid metabolic process), GO:0008152 (metabolic process)
Niben101Scf01550g01016	4.53	4.31	5.53	14.73	18.77	12.71	Up-regulated	1.678	1.299e-26	AT1G76940	RNA-binding protein with multiple splicing	GO:0000166 (nucleotide binding), GO:0000398 (mRNA splicing, via spliceosome), GO:0003676 (nucleic acid binding), GO:0017069 (snRNA binding)
Niben101Scf04907g02001	5	4.58	4.72	12.85	16.88	16.18	Up-regulated	1.678	3.634e-33	AT3G54950	Patatin-like protein 6	GO:0006629 (lipid metabolic process), GO:0008152 (metabolic process)
Niben101Scf10488g00002	1.04	1.43	0.81	4	2.9	3.31	Up-regulated	1.678	2.634e-12	AT5G59010	Receptor-like protein kinase 2	GO:0004672 (protein kinase activity), GO:0005515 (protein binding), GO:0005524 (ATP binding), GO:0006468 (protein phosphorylation), GO:0016772 (transferase activity, transferring phosphorus-containing groups)
Niben101Scf01266g01001	1.14	0.37	1.01	2.96	1.99	3.68	Up-regulated	1.677	9.316e-05	AT1G12930	mRNA transport regulator MTR10 [Komagataella pastoris CBS 7435]
Niben101Scf05060g08015	0.56	1.45	0.65	4.28	1.7	2.3	Up-regulated	1.677	0.000573	AT5G61430	NAC domain-containing protein 100	GO:0003677 (DNA binding), GO:0006355 (regulation of transcription, DNA-templated)
Niben101Scf03934g01017	1.63	1.44	1.08	4.91	4.83	3.53	Up-regulated	1.676	4.731e-07	NA	Unknown protein
Niben101Scf05132g03008	1.19	1.49	2.14	5.99	3.69	5.75	Up-regulated	1.676	1.771e-11	NA	Unknown protein
Niben101Scf01179g00006	1.4	1.15	1.84	5.06	5.83	3.42	Up-regulated	1.675	2.691e-06	AT5G67610	TPA: hypothetical protein ZEAMMB73_240931 [Zea mays]
Niben101Scf02044g08008	1.67	2.32	1.48	2.62	11.45	3.38	Up-regulated	1.675	0.001602	AT1G56010	NAC domain-containing protein 21/22	GO:0003677 (DNA binding), GO:0006355 (regulation of transcription, DNA-templated)
Niben101Scf03329g00006	0.53	0.5	0.46	1.99	1.41	1.36	Up-regulated	1.675	2.048e-08	AT2G37980	O-fucosyltransferase family protein LENGTH=638
Niben101Scf05011g00001	6.16	10.18	6.73	20.57	29.72	22.71	Up-regulated	1.675	1.423e-13	AT3G12400	Tumor susceptibility gene 101 protein
Niben101Scf05166g02006	0.35	0.17	0.46	1.67	0.51	1.02	Up-regulated	1.675	0.0009309	AT5G15130	WRKY transcription factor 6	GO:0003700 (sequence-specific DNA binding transcription factor activity), GO:0006355 (regulation of transcription, DNA-templated), GO:0043565 (sequence-specific DNA binding)
Niben101Scf05901g01008	15.11	22.94	12.7	56.17	47.21	58.08	Up-regulated	1.675	2.492e-09	AT1G09070	Calcium-dependent lipid-binding (CaLB domain) family protein LENGTH=289	GO:0005515 (protein binding)
Niben101Scf00218g04008	6.25	5.52	6.68	18.28	23.93	16.93	Up-regulated	1.674	5.682e-19	AT5G26667	Adenylate kinase	GO:0004127 (cytidylate kinase activity), GO:0005524 (ATP binding), GO:0006139 (nucleobase-containing compound metabolic process), GO:0006207 ('de novo' pyrimidine nucleobase biosynthetic process), GO:0006221 (pyrimidine nucleotide biosynthetic process), GO:0009041 (uridylate kinase activity), GO:0019205 (nucleobase-containing compound kinase activity)
Niben101Scf03377g05002	8.22	8.43	10.32	40.99	23.35	21.74	Up-regulated	1.674	4.661e-16	AT3G11760	expressed protein [Oryza sativa Japonica Group]
Niben101Scf08516g00013	0.74	0.3	0.77	1.85	2.09	2.14	Up-regulated	1.672	2.652e-09	AT1G80610	BnaC05g12050D [Brassica napus]
Niben101Scf00185g04007	5.82	4.07	3.3	10.41	22.82	8.88	Up-regulated	1.67	1.789e-07	AT4G08300	nodulin MtN21 /EamA-like transporter family protein LENGTH=373	GO:0016020 (membrane), GO:0016021 (integral component of membrane), GO:0022857 (transmembrane transporter activity)
Niben101Scf00611g08002	10.99	9.29	12.59	29.04	44.33	31.54	Up-regulated	1.67	6.265e-21	AT5G57050	Protein phosphatase 2C 77	GO:0003824 (catalytic activity), GO:0004722 (protein serine/threonine phosphatase activity), GO:0006470 (protein dephosphorylation)
Niben101Scf00725g07015	1.18	1.67	1.52	4.91	4.72	4.17	Up-regulated	1.67	3.408e-12	AT1G48960	Adenine nucleotide alpha hydrolases-like superfamily protein LENGTH=219	GO:0006950 (response to stress)
Niben101Scf02819g00002	0.84	0.75	1.03	1.4	5.14	1.95	Up-regulated	1.67	0.0002689	AT3G15780	BnaC05g37520D [Brassica napus]
Niben101Scf03488g08009	1.31	1.45	1	3.33	4.61	3.97	Up-regulated	1.67	9.068e-07	NA	Unknown protein
Niben101Scf03737g06013	1.91	0.79	0.82	6.05	1.42	4.13	Up-regulated	1.67	0.01009	NA	Unknown protein
Niben101Scf06862g00001	8.47	10.29	9.85	28.08	33.78	29.06	Up-regulated	1.67	1.327e-29	AT2G02450	NAC domain containing protein 35 LENGTH=414	GO:0003677 (DNA binding), GO:0006355 (regulation of transcription, DNA-templated)
Niben101Scf01623g01028	0.59	0.54	0.55	1.83	2.18	1.36	Up-regulated	1.669	3.015e-10	AT4G02280	Sucrose synthase 2	GO:0005985 (sucrose metabolic process), GO:0009058 (biosynthetic process), GO:0016157 (sucrose synthase activity)
Niben101Scf03241g00017	14.18	14.19	14.63	47.78	43	45.98	Up-regulated	1.669	2.075e-46	AT4G38060	BnaA06g24350D [Brassica napus]
Niben101Scf16197g03005	1.62	2.67	2	8.1	5.18	6.47	Up-regulated	1.669	7.578e-10	AT3G59080	Eukaryotic aspartyl protease family protein LENGTH=535	GO:0004190 (aspartic-type endopeptidase activity), GO:0006508 (proteolysis)
Niben101Scf03570g04001	0.62	0.53	0.4	2.35	1.1	1.47	Up-regulated	1.668	2.91e-05	AT1G08650	Protein kinase C-like 1	GO:0004672 (protein kinase activity), GO:0005524 (ATP binding), GO:0006468 (protein phosphorylation), GO:0016772 (transferase activity, transferring phosphorus-containing groups)
Niben101Scf04396g02005	12.62	10.02	10.86	44.79	22.96	38.82	Up-regulated	1.668	5.472e-14	NA	Adhesive plaque matrix protein
Niben101Scf02220g05014	1.41	2.45	2.67	8.12	2.75	9.76	Up-regulated	1.667	0.0001953	AT2G25140	Chaperone protein ClpB	GO:0019538 (protein metabolic process)
Niben101Scf04138g00005	1.48	1.15	1.63	5.23	4.06	4.39	Up-regulated	1.667	5.002e-20	AT1G33400	Tetratricopeptide repeat protein 12	GO:0005515 (protein binding)
Niben101Scf04903g01014	3.68	3.08	3.69	11.48	11.88	10.09	Up-regulated	1.667	1.053e-27	NA	Serine/threonine-protein kinase AtPK2/AtPK19 [Triticum urartu]
Niben101Scf09238g02007	5.99	6.56	6.77	22.8	17.27	21.21	Up-regulated	1.667	1.477e-30	AT2G01650	UBX domain-containing protein 6	GO:0005515 (protein binding)
Niben101Scf00428g09009	4.3	7.34	3.91	14.56	15.25	18.83	Up-regulated	1.666	1.734e-09	AT4G17500	Ethylene-responsive transcription factor 1A	GO:0003677 (DNA binding), GO:0003700 (sequence-specific DNA binding transcription factor activity), GO:0006355 (regulation of transcription, DNA-templated)
Niben101Scf14929g00007	1.46	2.01	1.53	6.86	4.42	4.44	Up-regulated	1.666	8.268e-11	AT4G18170	WRKY transcription factor 1	GO:0003700 (sequence-specific DNA binding transcription factor activity), GO:0006355 (regulation of transcription, DNA-templated), GO:0043565 (sequence-specific DNA binding)
Niben101Scf03350g04009	16.3	15.57	17.3	44.68	63.13	48.37	Up-regulated	1.665	3.133e-22	AT1G44770	BnaC06g00750D [Brassica napus]
Niben101Scf01189g02001	1.23	1.05	1.44	4.56	3.43	3.87	Up-regulated	1.664	5.442e-14	AT3G50780	BTB/POZ domain-containing protein
Niben101Scf10440g00010	2.26	1.56	1.66	4.36	9.15	4.2	Up-regulated	1.664	9.748e-05	AT1G48030	Dihydrolipoyl dehydrogenase	GO:0016491 (oxidoreductase activity), GO:0045454 (cell redox homeostasis), GO:0050660 (flavin adenine dinucleotide binding), GO:0055114 (oxidation-reduction process)
Niben101Scf00361g04003	4.67	3.74	4.48	16.89	8.28	15.69	Up-regulated	1.663	9.734e-14	AT5G47430	Zinc-binding protein A33	GO:0003676 (nucleic acid binding), GO:0005515 (protein binding), GO:0005634 (nucleus), GO:0008270 (zinc ion binding)
Niben101Scf07757g00006	8.5	9.23	8.85	30.19	32.51	21.42	Up-regulated	1.663	3.276e-19	AT3G62260	Protein phosphatase 2C family protein LENGTH=384	GO:0003824 (catalytic activity), GO:0004722 (protein serine/threonine phosphatase activity), GO:0006470 (protein dephosphorylation)
Niben101Scf07611g00008	1.86	1.53	1.67	5.57	5.87	4.68	Up-regulated	1.662	3.353e-19	AT1G73920	Lipase [Medicago truncatula] gb|AET05302.1| alpha/beta hydrolase family protein [Medicago truncatula]
Niben101Scf02086g00004	5.87	5.48	4.7	16.46	19.35	14.91	Up-regulated	1.661	2.369e-30	AT5G02800	Receptor-like protein kinase	GO:0004672 (protein kinase activity), GO:0004674 (protein serine/threonine kinase activity), GO:0005524 (ATP binding), GO:0006468 (protein phosphorylation), GO:0016772 (transferase activity, transferring phosphorus-containing groups)
Niben101Scf00447g03001	6.7	4.99	5.91	16.14	23.64	16.14	Up-regulated	1.66	9.783e-20	AT2G46270	G-box-binding factor 3	GO:0003677 (DNA binding), GO:0003700 (sequence-specific DNA binding transcription factor activity), GO:0005634 (nucleus), GO:0006351 (transcription, DNA-templated), GO:0006355 (regulation of transcription, DNA-templated), GO:0043565 (sequence-specific DNA binding)
Niben101Scf01085g07010	1.16	0.99	1.1	3.71	3.02	3.62	Up-regulated	1.66	1.399e-21	AT3G51620	Nucleotidyltransferase domain containing protein, expressed [Oryza sativa Japonica Group]
Niben101Ctg15143g00004	5.29	7.98	6.49	18.73	20.29	22.82	Up-regulated	1.659	5.282e-13	AT3G07800	Thymidine kinase	GO:0004797 (thymidine kinase activity), GO:0005524 (ATP binding)
Niben101Scf03049g06001	0.35	0.26	0.18	0.88	0.92	0.72	Up-regulated	1.659	0.0009713	AT3G06490	Myb-related protein 305	GO:0003677 (DNA binding), GO:0003682 (chromatin binding)
Niben101Scf04881g01002	10.6	9.58	11.55	39.47	33.32	27.7	Up-regulated	1.659	6.3e-21	AT4G18170	WRKY transcription factor 1	GO:0003700 (sequence-specific DNA binding transcription factor activity), GO:0006355 (regulation of transcription, DNA-templated), GO:0043565 (sequence-specific DNA binding)
Niben101Scf10333g00018	13.59	8.79	10.69	34.39	35.58	35.6	Up-regulated	1.659	1.629e-17	NA	Nbs-lrr resistance protein [Theobroma cacao] gb|EOY13024.1| Nbs-lrr resistance protein [Theobroma cacao]
Niben101Scf03072g03007	8.33	7.07	6.76	21.75	24.86	23.44	Up-regulated	1.658	1.332e-22	AT4G36710	GRAS family transcription factor LENGTH=486
Niben101Scf04133g01029	0.99	0.77	0.94	3.53	3.05	2.01	Up-regulated	1.658	4.252e-09	AT5G15330	SPX domain-containing protein 4
Niben101Scf00415g00002	52.43	35.45	41.13	142.36	125.6	139.08	Up-regulated	1.657	3.17e-25	AT2G23770	Receptor-like protein kinase	GO:0004672 (protein kinase activity), GO:0004674 (protein serine/threonine kinase activity), GO:0005524 (ATP binding), GO:0006468 (protein phosphorylation), GO:0016772 (transferase activity, transferring phosphorus-containing groups)
Niben101Scf08445g00007	3.29	2.28	2.99	13.12	5.84	8.12	Up-regulated	1.657	7.084e-11	AT2G02220	Receptor-like protein kinase 2	GO:0004672 (protein kinase activity), GO:0004674 (protein serine/threonine kinase activity), GO:0005515 (protein binding), GO:0005524 (ATP binding), GO:0006468 (protein phosphorylation), GO:0016772 (transferase activity, transferring phosphorus-containing groups)
Niben101Scf10336g03006	2.99	2.76	2.55	9.93	8.98	7.27	Up-regulated	1.657	1.215e-24	AT1G24090	Ribonuclease HI	GO:0003676 (nucleic acid binding), GO:0004523 (RNA-DNA hybrid ribonuclease activity)
Niben101Scf05767g08020	2.03	1.84	2.87	7.97	7.17	6.4	Up-regulated	1.656	1.83e-07	AT3G04280	Hybrid signal transduction histidine kinase J	GO:0000160 (phosphorelay signal transduction system)
Niben101Scf01455g01012	1.63	1.14	1.12	4.43	3.96	4.04	Up-regulated	1.655	3.864e-10	AT3G02160	Transcription initiation factor TFIID subunit 8	GO:0046982 (protein heterodimerization activity)
Niben101Scf01119g03004	1.75	2.81	2.33	7.6	6.48	7.38	Up-regulated	1.654	3.761e-14	AT5G45530	Protein of unknown function (DUF594) LENGTH=798
Niben101Scf02400g02015	18.34	14.79	15.98	53.28	50.69	51.02	Up-regulated	1.654	2.83e-44	AT1G02120	GRAM domain family protein LENGTH=598
Niben101Scf01018g08014	3.03	2.99	3.69	11.84	10.91	7.95	Up-regulated	1.653	2.362e-12	AT4G26840	Small ubiquitin-related modifier 1	GO:0005515 (protein binding)
Niben101Scf01077g04011	4.88	5.12	4.37	13.18	16.78	15.19	Up-regulated	1.653	2.572e-17	AT2G31730	Transcription factor bHLH113	GO:0046983 (protein dimerization activity)
Niben101Scf05108g04020	2.37	2.2	2.42	6.37	9.61	6.13	Up-regulated	1.653	3.383e-13	AT4G12710	U-box domain-containing protein 4	GO:0005488 (binding), GO:0005515 (protein binding)
Niben101Scf09150g03001	0.37	0.08	0.21	0.64	0.96	0.66	Up-regulated	1.653	0.002169	AT5G18930	S-adenosylmethionine decarboxylase proenzyme 4	GO:0004014 (adenosylmethionine decarboxylase activity), GO:0006597 (spermine biosynthetic process), GO:0008295 (spermidine biosynthetic process)
Niben101Scf02766g01008	1.99	2.07	3	8.04	7.72	6.59	Up-regulated	1.652	1.351e-16	AT1G05370	Sec14p-like phosphatidylinositol transfer family protein LENGTH=417
Niben101Scf13411g01001	1.83	1.8	1.88	6.56	5.23	5.52	Up-regulated	1.651	3.482e-29	AT5G37020	Auxin response factor 6	GO:0003677 (DNA binding), GO:0005634 (nucleus), GO:0006355 (regulation of transcription, DNA-templated), GO:0009725 (response to hormone), GO:0046983 (protein dimerization activity)
Niben101Scf07494g00004	4.05	4.43	4.73	17.18	12.09	12.15	Up-regulated	1.65	6.548e-16	AT2G22120	E3 ubiquitin-protein ligase MARCH3 [Medicago truncatula] gb|AES91436.1| zinc finger protein [Medicago truncatula]	GO:0008270 (zinc ion binding)
Niben101Scf11472g00014	1.11	2.64	1.18	6.67	4.75	3.59	Up-regulated	1.65	0.0001078	AT1G59590	BnaCnng37810D [Brassica napus]
Niben101Scf00980g04007	1.44	1.9	1.88	6.53	5.04	4.71	Up-regulated	1.648	3.307e-11	AT3G10250	Plant protein 1589 of unknown function LENGTH=324
Niben101Scf13762g01002	0.99	1.15	1.1	3.48	3.42	3.25	Up-regulated	1.648	2.792e-15	AT4G27020	BnaC01g19170D [Brassica napus]
Niben101Scf00369g16003	0.36	0.59	0.72	0.5	3.8	0.96	Up-regulated	1.647	0.01921	AT4G15920	Bidirectional sugar transporter N3
Niben101Scf04099g08003	9.73	11.3	10.29	27.28	40.96	29.75	Up-regulated	1.647	8.347e-24	AT3G49530	NAC domain-containing protein 86	GO:0003677 (DNA binding), GO:0006355 (regulation of transcription, DNA-templated)
Niben101Scf09079g01003	26.21	26.58	29.88	75.14	97.05	87.03	Up-regulated	1.647	9.235e-33	AT2G23810	Tetraspanin-8	GO:0016021 (integral component of membrane)
Niben101Scf00454g00010	9.57	12.26	7.58	30.91	37.06	23.06	Up-regulated	1.646	1.409e-07	NA	Unknown protein
Niben101Scf03600g03020	7.91	5.57	5.26	19.67	21.56	18.12	Up-regulated	1.646	1.641e-08	AT3G27260	global transcription factor group E8 LENGTH=813
Niben101Scf09445g04018	7.72	7.5	7.26	29.12	20.93	20.27	Up-regulated	1.646	4.017e-22	AT5G60070	ankyrin repeat family protein LENGTH=548	GO:0005515 (protein binding)
Niben101Scf05749g02016	0.78	0.86	1.07	2.95	3.61	1.95	Up-regulated	1.645	6.61e-08	AT4G33905	Peroxisomal membrane 22 kDa (Mpv17/PMP22) family protein LENGTH=261	GO:0016021 (integral component of membrane)
Niben101Scf14922g00027	0.34	0.17	0.11	1.02	0.55	0.43	Up-regulated	1.645	0.002604	AT3G61850	Dof-type zinc finger DNA-binding family protein LENGTH=324	GO:0003677 (DNA binding), GO:0006355 (regulation of transcription, DNA-templated)
Niben101Scf05872g02002	99.44	57.31	54.98	253.55	211.04	198.28	Up-regulated	1.644	1.415e-17	AT1G58170	Disease resistance-responsive (dirigent-like protein) family protein LENGTH=185
Niben101Scf02275g03001	3.06	5.27	4.33	11.9	16.37	10.99	Up-regulated	1.643	1.755e-15	AT1G08570	Thioredoxin-1	GO:0006662 (glycerol ether metabolic process), GO:0015035 (protein disulfide oxidoreductase activity), GO:0045454 (cell redox homeostasis)
Niben101Scf05177g01029	0.12	0.3	0.25	1.42	0.49	0.16	Up-regulated	1.643	0.03491	AT5G23370	GRAM domain-containing protein / ABA-responsive protein-related LENGTH=219
Niben101Scf12987g00006	3.72	4.1	3.82	11.29	14.7	10.36	Up-regulated	1.643	1.112e-23	AT3G12320	BnaC03g37520D [Brassica napus]
Niben101Scf01972g03001	6.1	5.66	5.62	17.23	17.84	19.32	Up-regulated	1.642	2.094e-28	AT3G63220	Kelch-like protein 14	GO:0005515 (protein binding)
Niben101Scf01999g05003	10.88	8.35	8.31	30.93	25.57	29.63	Up-regulated	1.642	5.692e-28	AT1G74520	HVA22-like protein a	GO:0003676 (nucleic acid binding), GO:0008270 (zinc ion binding)
Niben101Scf02509g07005	5.91	5.72	6.14	15.57	19.91	20.49	Up-regulated	1.642	7.127e-08	NA	conserved hypothetical protein [Ricinus communis] gb|EEF49157.1| conserved hypothetical protein [Ricinus communis]
Niben101Scf06761g03002	49.19	39.29	47.06	155.93	142.89	124.86	Up-regulated	1.642	3.755e-34	AT5G25280	serine-rich protein-related LENGTH=220
Niben101Scf03363g01010	15.2	13.2	9.66	43.8	40.21	34.56	Up-regulated	1.641	3.571e-13	AT5G38240	Receptor like protein kinase S.3	GO:0016772 (transferase activity, transferring phosphorus-containing groups)
Niben101Scf05890g02018	1.43	0.83	1.2	2.16	5.59	3.32	Up-regulated	1.641	3.063e-05	AT2G28105	conserved hypothetical protein [Ricinus communis] gb|EEF38646.1| conserved hypothetical protein [Ricinus communis]
Niben101Scf06221g00006	0.45	0.59	0.55	1.79	1.6	1.52	Up-regulated	1.641	4.257e-11	AT3G04580	Ethylene receptor 2	GO:0000155 (phosphorelay sensor kinase activity), GO:0000160 (phosphorelay signal transduction system), GO:0004871 (signal transducer activity), GO:0007165 (signal transduction), GO:0016020 (membrane)
Niben101Scf00941g06004	10.18	8.91	9.79	34.65	26.85	28.61	Up-regulated	1.64	1.041e-30	AT4G08550	Protein of unknown function, DUF547 LENGTH=629
Niben101Scf10161g00015	2.34	2.68	2.95	10.93	6.26	7.61	Up-regulated	1.64	2.137e-07	AT1G05600	Pentatricopeptide repeat-containing protein
Niben101Scf02482g01017	0.53	0.51	0.71	2.14	1.31	2.05	Up-regulated	1.639	1.976e-09	AT3G51620	nucleotidyltransferase [Medicago truncatula]	GO:0016779 (nucleotidyltransferase activity)
Niben101Scf05391g02018	3.61	3.4	2.94	10.34	10.38	10.27	Up-regulated	1.639	3.762e-17	AT1G28510	Optic atrophy 3 protein (OPA3) LENGTH=171
Niben101Ctg15825g00004	1.62	1.59	0.93	2.3	7.04	3.58	Up-regulated	1.638	0.0001547	NA	Unknown protein
Niben101Scf03461g02005	5.27	3.79	4.45	14.33	10.43	17.6	Up-regulated	1.638	1.041e-11	AT3G11810	transmembrane protein, putative [Medicago truncatula]
Niben101Scf02369g02006	17.03	13.73	16.74	48.26	61.03	39.64	Up-regulated	1.637	1.806e-10	NA	Unknown protein
Niben101Scf04131g01021	0.78	0.23	0.32	1.95	1.1	1.18	Up-regulated	1.637	0.0002255	AT1G20960	helicases;ATP-dependent helicases;nucleic acid binding;ATP binding;DNA-directed DNA polymerases;DNA binding LENGTH=2154	GO:0003676 (nucleic acid binding), GO:0005524 (ATP binding)
Niben101Scf01220g00011	1.64	2.25	1.5	8.83	0.3	7.56	Up-regulated	1.636	0.01679	NA	Unknown protein
Niben101Scf11709g01021	9.75	9.48	9.52	31.45	31.5	26.53	Up-regulated	1.636	2.454e-14	AT1G62422	BnaC08g41610D [Brassica napus]
Niben101Scf00712g05012	7	4.34	5.49	18.95	18.86	15.18	Up-regulated	1.635	2.613e-12	AT1G20823	RING finger protein 11	GO:0005515 (protein binding), GO:0008270 (zinc ion binding)
Niben101Scf07511g03006	0.61	0.51	0.64	2.47	1.26	1.81	Up-regulated	1.635	9.553e-06	AT4G24430	Rhamnogalacturonate lyase family protein LENGTH=675	GO:0003824 (catalytic activity), GO:0005975 (carbohydrate metabolic process), GO:0030246 (carbohydrate binding)
Niben101Scf02864g07004	11.06	10.27	10.87	38.61	27.46	33.93	Up-regulated	1.634	8.027e-34	AT2G44710	RNA-binding protein 45	GO:0000166 (nucleotide binding), GO:0003676 (nucleic acid binding)
Niben101Scf04020g06013	19.18	16.7	18.07	54.6	56.12	56.9	Up-regulated	1.633	8.061e-46	AT1G65730	YELLOW STRIPE like 7 LENGTH=688	GO:0055085 (transmembrane transport)
Niben101Scf01327g01022	8.21	9.61	7.39	29.65	21.39	26.35	Up-regulated	1.632	6.07e-09	AT5G10140	MADS-box transcription factor 57	GO:0003677 (DNA binding), GO:0046983 (protein dimerization activity)
Niben101Scf03037g01005	0.61	0.22	0.51	1.58	1.46	1.35	Up-regulated	1.632	4.233e-05	AT3G15760	conserved hypothetical protein [Ricinus communis] gb|EEF37943.1| conserved hypothetical protein [Ricinus communis]
Niben101Scf11341g00025	0.69	1.19	1.23	3.45	3.04	3.1	Up-regulated	1.632	8.442e-13	AT5G23050	Acetyl-coenzyme A synthetase 1	GO:0003824 (catalytic activity), GO:0008152 (metabolic process)
Niben101Scf01055g00003	3.24	4.13	3.08	14.1	7.21	10.78	Up-regulated	1.631	2.728e-13	AT3G02040	Glycerophosphodiester phosphodiesterase 1	GO:0006629 (lipid metabolic process), GO:0008081 (phosphoric diester hydrolase activity)
Niben101Scf06240g00006	89.47	77.36	73.17	309.43	137.49	296.3	Up-regulated	1.631	7.223e-13	NA	Unknown protein
Niben101Scf14144g01015	0.18	0.39	0.53	1.03	1.27	1.12	Up-regulated	1.631	0.0003643	AT5G11060	Homeobox protein knotted-1-like 4	GO:0003677 (DNA binding), GO:0005634 (nucleus)
Niben101Scf00017g04019	1.58	0.92	1.5	3.81	5.35	3.49	Up-regulated	1.63	8.328e-09	AT5G08710	Regulator of chromosome condensation (RCC1) family protein LENGTH=434
Niben101Scf04473g11007	7.66	6.99	8.51	17.24	38.24	16.83	Up-regulated	1.629	3.288e-05	NA	Unknown protein
Niben101Scf00046g04020	0.88	0.95	1.09	3.89	2.14	3.04	Up-regulated	1.628	5.523e-05	AT3G07870	F-box protein
Niben101Scf00262g01005	0.08	0.94	0.89	1.35	2.01	2.45	Up-regulated	1.628	0.005524	AT3G13160	Pentatricopeptide repeat-containing protein
Niben101Scf01036g04001	8.49	6.01	6.57	20.63	23.45	21.34	Up-regulated	1.628	5.075e-25	AT3G15355	ubiquitin-conjugating enzyme 25 LENGTH=609
Niben101Scf02147g01009	0.87	0.52	0.49	2.94	1.37	1.55	Up-regulated	1.628	0.0002146	AT5G26250	sugar transporter 6 LENGTH=507	GO:0005215 (transporter activity), GO:0016020 (membrane), GO:0016021 (integral component of membrane), GO:0022857 (transmembrane transporter activity), GO:0022891 (substrate-specific transmembrane transporter activity), GO:0055085 (transmembrane transport)
Niben101Scf05404g00002	1.62	2.35	1.32	5.17	7.13	3.84	Up-regulated	1.628	5.581e-07	AT3G23160	Avr9/Cf-9 rapidly elicited protein [Medicago truncatula]
Niben101Scf00465g02003	1.22	1.57	1.7	4.59	3.94	5.3	Up-regulated	1.627	2.814e-17	AT1G68690	Receptor-like protein kinase	GO:0004672 (protein kinase activity), GO:0004674 (protein serine/threonine kinase activity), GO:0005524 (ATP binding), GO:0006468 (protein phosphorylation), GO:0016772 (transferase activity, transferring phosphorus-containing groups)
Niben101Scf01372g09018	4.64	5.27	6.29	14.85	28.16	7.13	Up-regulated	1.627	0.001117	AT3G22840	Early light-induced protein 1, chloroplastic
Niben101Scf10475g00002	11.59	8.41	9.84	26.31	33.22	33.21	Up-regulated	1.627	2.124e-25	AT3G20420	Ribonuclease 3	GO:0003723 (RNA binding), GO:0004525 (ribonuclease III activity), GO:0006396 (RNA processing)
Niben101Scf00471g01002	8.58	10.96	7.75	24.07	34.62	25.15	Up-regulated	1.626	1.702e-19	AT4G23470	Unknown protein
Niben101Scf02946g01001	4.52	4.18	4.06	9.97	17.55	12	Up-regulated	1.626	1.527e-12	AT1G12060	BAG family molecular chaperone regulator 6	GO:0005515 (protein binding), GO:0051087 (chaperone binding)
Niben101Scf16152g00011	12.43	6.95	9.03	36.9	28.01	23.82	Up-regulated	1.626	1.154e-11	AT2G19460	BnaA07g35980D [Brassica napus]
Niben101Scf01234g01012	0.2	0.24	0.26	0.58	1.06	0.54	Up-regulated	1.625	0.001139	AT4G17230	Scarecrow-like protein 13
Niben101Scf05080g01012	6.78	5.43	6.16	18.52	20.62	17.85	Up-regulated	1.625	2.816e-34	AT4G26750	Vacuolar protein sorting-associated protein VTA1 homolog
Niben101Scf11108g03014	1.93	2.22	2.38	8.22	5.07	6.83	Up-regulated	1.625	6.464e-13	NA	Unknown protein
Niben101Scf00080g05006	7.75	25.45	12.04	46	42.14	50.77	Up-regulated	1.624	0.000247	AT1G27730	Zinc finger protein 1	GO:0003676 (nucleic acid binding), GO:0046872 (metal ion binding)
Niben101Ctg14687g00001	1.09	0.9	1.4	3.97	3.04	3.73	Up-regulated	1.622	0.000184	NA	Unknown protein
Niben101Scf01445g00015	1.95	1.52	1.83	3.88	7.33	5.29	Up-regulated	1.622	3.411e-14	AT2G06005	FRIGIDA interacting protein 1 LENGTH=355
Niben101Scf06295g04023	1.15	1.04	0.75	4.83	1.69	2.54	Up-regulated	1.622	0.0004955	AT4G19810	Chitinase-3-like protein 2	GO:0004553 (hydrolase activity, hydrolyzing O-glycosyl compounds), GO:0004568 (chitinase activity), GO:0005975 (carbohydrate metabolic process), GO:0006032 (chitin catabolic process)
Niben101Scf13146g00034	2.58	1.71	2.21	8.16	3.79	8.18	Up-regulated	1.622	6.988e-09	AT3G52990	Pyruvate kinase family protein LENGTH=527	GO:0000287 (magnesium ion binding), GO:0003824 (catalytic activity), GO:0004743 (pyruvate kinase activity), GO:0006096 (glycolytic process), GO:0030955 (potassium ion binding)
Niben101Scf04570g06004	10.03	11.46	9.31	29.33	32.27	32.7	Up-regulated	1.621	2.019e-27	AT1G35160	14-3-3-like protein GF14-F	GO:0019904 (protein domain specific binding)
Niben101Scf06387g00008	4.85	6.76	8.55	19.94	23.88	18.21	Up-regulated	1.621	3.153e-18	AT1G14900	Histone H1	GO:0000785 (chromatin), GO:0000786 (nucleosome), GO:0003677 (DNA binding), GO:0005634 (nucleus), GO:0006334 (nucleosome assembly), GO:0006355 (regulation of transcription, DNA-templated)
Niben101Scf15824g00017	1.99	2.39	1.9	6.91	6.31	5.89	Up-regulated	1.621	2.118e-09	AT1G19020	Unknown protein
Niben101Scf01444g00001	1.02	0.45	0.55	3.81	1.05	1.38	Up-regulated	1.62	0.0146	AT2G37440	Inositol-1,4,5-trisphosphate 5-phosphatase 1	GO:0046856 (phosphatidylinositol dephosphorylation)
Niben101Scf01785g07001	10.11	10.94	11.92	46.68	28.98	25.63	Up-regulated	1.62	1.044e-12	AT4G18170	WRKY transcription factor 1	GO:0003700 (sequence-specific DNA binding transcription factor activity), GO:0006355 (regulation of transcription, DNA-templated), GO:0043565 (sequence-specific DNA binding)
Niben101Scf01283g02029	4.39	4.46	2.68	13.34	13.46	8.44	Up-regulated	1.619	1.918e-10	NA	reverse transcriptase, putative; 16838-20266 [Arabidopsis thaliana]
Niben101Scf02055g00009	5.27	5.52	5.5	20.53	11.25	18.19	Up-regulated	1.619	8.743e-13	AT3G14470	disease resistance protein, partial [Solanum habrochaites]
Niben101Scf03758g01004	4.24	4.45	3.97	13.16	12.24	13.39	Up-regulated	1.619	5.461e-13	AT5G66440	BnaA09g31590D [Brassica napus]
Niben101Scf07437g01013	8.35	8.01	6.28	21.5	25.64	22.29	Up-regulated	1.619	2.615e-19	NA	Unknown protein
Niben101Scf07545g00004	30.77	31.09	29.91	110.32	74.35	97.04	Up-regulated	1.619	1.706e-25	AT1G76420	NAC domain-containing protein 90	GO:0003677 (DNA binding), GO:0006355 (regulation of transcription, DNA-templated)
Niben101Scf01241g01006	0.1	0.29	0.4	0.78	1.25	0.44	Up-regulated	1.618	0.004552	AT2G01990	BnaA02g26130D [Brassica napus]
Niben101Scf01529g02004	22.99	22.54	20.52	97.32	42.21	63.1	Up-regulated	1.618	1.471e-13	AT1G11260	sugar transporter 1 LENGTH=522	GO:0005215 (transporter activity), GO:0016020 (membrane), GO:0016021 (integral component of membrane), GO:0022857 (transmembrane transporter activity), GO:0022891 (substrate-specific transmembrane transporter activity), GO:0055085 (transmembrane transport)
Niben101Scf05028g00021	0.23	0.57	0.54	1.47	1.63	0.98	Up-regulated	1.617	0.001178	NA	Unknown protein
Niben101Scf11064g00002	49.66	47.21	45.75	136.71	161.82	139.04	Up-regulated	1.617	2.349e-37	AT4G14440	enoyl-CoA hydratase [Streptomyces sp. NRRL F-5527]	GO:0003824 (catalytic activity), GO:0008152 (metabolic process)
Niben101Scf11480g03027	4.36	4.71	6.8	18.68	14.66	15.58	Up-regulated	1.617	9.628e-12	AT3G62420	TGACG-sequence-specific DNA-binding protein TGA-1B	GO:0003700 (sequence-specific DNA binding transcription factor activity), GO:0006355 (regulation of transcription, DNA-templated), GO:0043565 (sequence-specific DNA binding)
Niben101Scf06909g04006	126.88	100.56	101.99	317.14	386.05	306.32	Up-regulated	1.615	1.576e-25	AT3G56400	WRKY transcription factor 55	GO:0003700 (sequence-specific DNA binding transcription factor activity), GO:0006355 (regulation of transcription, DNA-templated), GO:0043565 (sequence-specific DNA binding)
Niben101Scf00625g01001	4.83	4.42	4.29	13.75	14.7	13.11	Up-regulated	1.614	1.219e-20	AT4G03030	Kelch-like protein 41	GO:0005515 (protein binding)
Niben101Scf01764g02032	18.34	16	15.76	67.23	39.03	47.13	Up-regulated	1.614	1.912e-16	AT5G62770	BnaA07g38810D [Brassica napus]
Niben101Scf03506g03002	0.71	1.37	2.12	3.41	7.4	2.24	Up-regulated	1.614	0.002951	AT2G04240	RING finger protein 165	GO:0005515 (protein binding), GO:0008270 (zinc ion binding)
Niben101Scf05692g07001	3.52	3.3	3.98	8.85	12.75	11.66	Up-regulated	1.614	1.029e-21	AT3G20300	BnaCnng58860D [Brassica napus]
Niben101Scf04007g07024	4.43	4.91	4.52	16.61	10.83	14.78	Up-regulated	1.61	2.551e-25	AT2G26570	Protein WEAK CHLOROPLAST MOVEMENT UNDER BLUE LIGHT 1
Niben101Scf00458g00001	1.99	2.3	2.84	8.32	7.42	6.04	Up-regulated	1.609	6.915e-12	AT1G02840	Serine/arginine-rich splicing factor 1	GO:0000166 (nucleotide binding), GO:0003676 (nucleic acid binding)
Niben101Scf01001g07032	1	1.1	0.93	2.49	3.06	3.7	Up-regulated	1.609	2.37e-10	AT3G09150	Phytochromobilin:ferredoxin oxidoreductase, chloroplastic
Niben101Scf02482g02011	1.64	1.7	1.35	4.86	4.62	4.74	Up-regulated	1.609	4.126e-22	AT5G58340	Telomeric repeat-binding factor 2	GO:0003677 (DNA binding), GO:0003682 (chromatin binding)
Niben101Scf07933g01011	1.38	1.01	1.2	4.32	3.83	2.93	Up-regulated	1.609	8.975e-18	AT3G45090	mutant low phytic acid protein 1 [Oryza sativa Japonica Group]
Niben101Scf27527g00004	5.78	5.22	5.91	19.33	15.8	16.64	Up-regulated	1.609	1.607e-22	AT3G54040	PAR1 protein LENGTH=183
Niben101Scf00369g03015	16.58	16.27	15.88	42.77	60.38	45.41	Up-regulated	1.608	2.744e-20	AT3G62770	Autophagy-related protein 18	GO:0005515 (protein binding)
Niben101Scf03279g03024	8.71	6.19	7.43	21.43	25.21	21.8	Up-regulated	1.608	1.991e-31	AT5G47940	unknown protein; Has 1807 Blast hits to 1807 proteins in 277 species: Archae - 0; Bacteria - 0; Metazoa - 736; Fungi - 347; Plants - 385; Viruses - 0; Other Eukaryotes - 339 (source: NCBI BLink). LENGTH=749
Niben101Scf03482g01011	0.57	0.45	0.18	0.74	1.79	1.17	Up-regulated	1.608	0.002128	AT5G62480	Glutathione S-transferase U9	GO:0005515 (protein binding)
Niben101Ctg13666g00001	0.74	1.07	1.47	3.68	3.73	2.67	Up-regulated	1.607	0.000389	AT1G54150	E3 ubiquitin ligase-like protein [Arabidopsis thaliana]
Niben101Scf02543g02013	5.96	6.85	4.47	13.66	21.8	17	Up-regulated	1.607	9.043e-13	AT5G42570	B-cell receptor-associated 31-like LENGTH=218	GO:0005783 (endoplasmic reticulum), GO:0006886 (intracellular protein transport), GO:0016021 (integral component of membrane)
Niben101Scf03532g01002	1.17	1.22	1.95	6.3	3.33	3.66	Up-regulated	1.607	1.686e-06	AT5G59730	exocyst subunit exo70 family protein H7 LENGTH=634	GO:0000145 (exocyst), GO:0006887 (exocytosis)
Niben101Scf04485g02009	1.96	2.66	2.32	8.95	6.86	5.09	Up-regulated	1.607	1.838e-06	NA	4-hydroxy-3-methylbut-2-enyl diphosphate reductase
Niben101Scf05937g02011	2.42	2.45	2.69	9.12	6.18	7.76	Up-regulated	1.607	1.008e-13	AT4G12070	product [Oryza sativa Japonica Group]
Niben101Scf06872g03002	1.28	1.12	1.34	3.54	4.47	3.52	Up-regulated	1.607	6.635e-11	AT3G49660	WD repeat-containing protein 38	GO:0005515 (protein binding)
Niben101Scf02407g07002	0.62	0.39	0.49	0.98	2.49	1.17	Up-regulated	1.605	0.01553	AT1G76490	3-hydroxy-3-methylglutaryl-coenzyme A reductase	GO:0004420 (hydroxymethylglutaryl-CoA reductase (NADPH) activity), GO:0015936 (coenzyme A metabolic process), GO:0016616 (oxidoreductase activity, acting on the CH-OH group of donors, NAD or NADP as acceptor), GO:0050662 (coenzyme binding), GO:0055114 (oxidation-reduction process)
Niben101Scf05201g06001	10.98	8.97	10.45	33.11	29.35	30.3	Up-regulated	1.605	1.113e-35	AT5G12200	Dihydroorotase	GO:0005737 (cytoplasm), GO:0006208 (pyrimidine nucleobase catabolic process), GO:0016810 (hydrolase activity, acting on carbon-nitrogen (but not peptide) bonds), GO:0016812 (hydrolase activity, acting on carbon-nitrogen (but not peptide) bonds, in cyclic amides)
Niben101Scf13762g02019	1.49	2.41	0.99	5.01	4.97	4.51	Up-regulated	1.605	3.929e-10	AT5G54930	AT hook motif-containing protein LENGTH=286
Niben101Scf10966g03004	5.82	5.45	7.16	23.93	14.71	17.49	Up-regulated	1.603	2.03e-16	AT5G65140	Trehalose-phosphate phosphatase B	GO:0003824 (catalytic activity), GO:0005992 (trehalose biosynthetic process), GO:0008152 (metabolic process)
Niben101Scf00451g00031	2.28	2.63	1.97	5.03	10.19	5.61	Up-regulated	1.601	2.616e-11	AT5G16270	Sister chromatid cohesion 1 protein 4	GO:0000228 (nuclear chromosome)
Niben101Scf30320g00011	2.36	3.57	3.25	10	9.9	7.7	Up-regulated	1.601	4.423e-19	AT5G28770	bZIP transcription factor family protein LENGTH=314	GO:0003700 (sequence-specific DNA binding transcription factor activity), GO:0006355 (regulation of transcription, DNA-templated), GO:0043565 (sequence-specific DNA binding)
Niben101Scf01233g00008	20.69	15.19	20.02	57.84	52.74	59.32	Up-regulated	1.6	5.34e-34	AT2G25490	EIN3-binding F-box protein 1	GO:0005515 (protein binding)
Niben101Scf03520g01001	1.37	1.51	1.23	5.06	3.51	3.83	Up-regulated	1.6	7.284e-12	AT4G08550	electron carrier/protein disulfide oxidoreductase [Medicago truncatula]	GO:0009055 (electron carrier activity), GO:0015035 (protein disulfide oxidoreductase activity), GO:0045454 (cell redox homeostasis)
Niben101Scf09217g00024	53.21	42.93	37.26	133.26	125.89	145.46	Up-regulated	1.6	4.143e-19	AT1G05010	1-aminocyclopropane-1-carboxylate oxidase	GO:0016491 (oxidoreductase activity), GO:0016706 (oxidoreductase activity, acting on paired donors, with incorporation or reduction of molecular oxygen, 2-oxoglutarate as one donor, and incorporation of one atom each of oxygen into both donors), GO:0055114 (oxidation-reduction process)
Niben101Scf13644g00018	13.76	9.77	11.69	40.52	33.84	32.57	Up-regulated	1.6	1.291e-20	AT5G54730	Autophagy-related protein 18	GO:0005515 (protein binding)
Niben101Scf00542g06006	0.52	0.49	0.51	2.46	1.24	0.92	Up-regulated	1.598	9.496e-05	AT3G07040	Disease resistance protein	GO:0043531 (ADP binding)
Niben101Scf02838g07016	12.72	11.97	15.06	49.29	29.08	42.13	Up-regulated	1.598	1.754e-16	AT5G20230	Early nodulin-like protein 1	GO:0009055 (electron carrier activity)
Niben101Scf09242g02001	1.36	2.11	2.26	5.53	8.03	3.77	Up-regulated	1.598	2.636e-05	AT5G17165	seed specific protein Bn15D1B [Zea mays] gb|ACG34551.1| seed specific protein Bn15D1B [Zea mays]
Niben101Scf06684g01005	7.09	3.32	4.46	17.17	16.53	11.64	Up-regulated	1.597	5.984e-08	AT5G52640	Chaperone protein HtpG	GO:0005524 (ATP binding), GO:0006457 (protein folding), GO:0006950 (response to stress), GO:0051082 (unfolded protein binding)
Niben101Scf09846g01009	0.09	0.07	0.19	0.42	0.49	0.24	Up-regulated	1.597	0.02334	AT4G13010	quinone-oxidoreductase QR1 [Triphysaria versicolor]	GO:0008270 (zinc ion binding), GO:0016491 (oxidoreductase activity), GO:0055114 (oxidation-reduction process)
Niben101Scf09876g00009	8.89	10.61	8.82	22.57	37.71	25.25	Up-regulated	1.597	7.389e-16	AT3G62770	WD repeat domain phosphoinositide-interacting protein 3	GO:0005515 (protein binding)
Niben101Scf03634g09019	9.98	7.9	7.91	28.89	20.28	28.98	Up-regulated	1.596	3.246e-22	NA	KED [Nicotiana tabacum]
Niben101Scf00962g00007	3.43	4.71	3.42	7.61	19.26	7.93	Up-regulated	1.595	2.003e-05	NA	T32E20.29 [Arabidopsis thaliana]
Niben101Scf04283g01009	12.38	8.46	11.82	36.26	30.36	32.57	Up-regulated	1.595	4.15e-29	AT4G02880	BnaA03g25960D [Brassica napus]	GO:0005515 (protein binding)
Niben101Scf02063g04004	2.83	1.34	1.79	8.44	5.16	4.66	Up-regulated	1.594	1.106e-06	AT5G43420	RING finger protein 165	GO:0005515 (protein binding), GO:0008270 (zinc ion binding)
Niben101Scf08020g06001	23.75	41.09	26.52	99.55	83.22	91.64	Up-regulated	1.594	2.006e-16	AT2G35980	late embryogenesis abundant hydroxyproline-rich glycoprotein [Arabidopsis thaliana] gb|AAC36175.1| similar to harpin-induced protein hin1 from tobacco [Arabidopsis thaliana] gb|AEC09110.1| late embryogenesis abundant hydroxyproline-rich glycoprotein [Arabidopsis thaliana]
Niben101Scf01681g11005	0.88	1.13	0.47	3.03	2.32	2.02	Up-regulated	1.593	2.74e-05	AT5G67550	transmembrane protein, putative [Medicago truncatula]
Niben101Scf04400g04002	3.26	3.52	3.32	8.03	12.25	10.22	Up-regulated	1.593	1.822e-18	AT1G69260	Ninja-family protein 5
Niben101Scf07278g00007	2.06	2	1.98	4.76	6.84	6.67	Up-regulated	1.593	5.579e-22	AT4G34000	abscisic acid responsive element-binding factor 1 LENGTH=403	GO:0003700 (sequence-specific DNA binding transcription factor activity), GO:0006355 (regulation of transcription, DNA-templated), GO:0043565 (sequence-specific DNA binding)
Niben101Scf04174g00006	6.57	7.92	9.77	21.46	32.4	19.42	Up-regulated	1.592	9.776e-12	AT5G58800	NAD(P)H dehydrogenase (quinone)	GO:0010181 (FMN binding), GO:0016491 (oxidoreductase activity), GO:0045892 (negative regulation of transcription, DNA-templated)
Niben101Scf05929g01013	0.33	0.34	0.57	1.41	0.95	1.41	Up-regulated	1.592	9.735e-06	AT3G04380	Histone-lysine N-methyltransferase 2A	GO:0005515 (protein binding), GO:0005634 (nucleus), GO:0008270 (zinc ion binding), GO:0018024 (histone-lysine N-methyltransferase activity), GO:0034968 (histone lysine methylation)
Niben101Scf02042g03021	2.76	2.32	3.25	9	8.95	7.35	Up-regulated	1.591	8.382e-23	AT4G02560	luminidependens [Arabidopsis thaliana]	GO:0003677 (DNA binding), GO:0005634 (nucleus), GO:0006351 (transcription, DNA-templated)
Niben101Ctg16389g00002	5.35	6.54	5.61	18.42	17.61	16.32	Up-regulated	1.59	1.957e-07	NA	Unknown protein
Niben101Scf05664g03020	6.44	7.08	5.78	18.99	18.72	20.13	Up-regulated	1.59	1.025e-27	AT5G25270	Ubiquitin-like superfamily protein LENGTH=658
Niben101Scf14295g00012	11.15	9.83	10.44	35.07	26.93	32.65	Up-regulated	1.59	3.06e-36	AT5G16270	Double-strand-break repair protein rad21 homolog	GO:0000228 (nuclear chromosome), GO:0005515 (protein binding)
Niben101Scf01376g04027	8.24	8.54	10.18	34.2	20.78	26.19	Up-regulated	1.589	5.746e-15	AT2G43120	Pirin-like protein
Niben101Scf06357g00013	14.57	10.82	10.63	30.96	40.93	36.76	Up-regulated	1.589	3.096e-26	AT2G17120	LysM domain-containing GPI-anchored protein 2
Niben101Scf08516g00009	2.46	2.08	1.6	6.35	5	7.14	Up-regulated	1.589	4.585e-06	AT1G80650	Dicer-like protein 4
Niben101Scf00057g00035	2.98	3.09	2.94	7.39	9.02	10.69	Up-regulated	1.588	4.634e-16	AT3G14810	Mechanosensitive ion channel protein 8	GO:0016020 (membrane), GO:0055085 (transmembrane transport)
Niben101Scf00231g03009	7.13	9.21	8.56	24.58	26.98	22.88	Up-regulated	1.587	6.5e-18	AT1G27290	BnaAnng21740D [Brassica napus]
Niben101Scf28593g00003	1.38	1.36	1.22	3.36	3.78	4.79	Up-regulated	1.587	4.637e-10	AT4G29080	Auxin-responsive protein IAA27	GO:0005634 (nucleus), GO:0006355 (regulation of transcription, DNA-templated), GO:0046983 (protein dimerization activity)
Niben101Scf00247g03012	39.47	27.19	35.07	97.25	114.54	94.25	Up-regulated	1.586	8.772e-27	AT2G47970	Nuclear protein localization protein 4 homolog
Niben101Scf04082g05006	0.53	1.41	0.7	2.06	3.57	2	Up-regulated	1.586	0.0002164	NA	Unknown protein
Niben101Scf06996g01011	2.68	2.6	2.41	7.3	8.16	7.66	Up-regulated	1.586	1.099e-14	AT3G05710	Syntaxin-43	GO:0005484 (SNAP receptor activity), GO:0005515 (protein binding), GO:0006886 (intracellular protein transport), GO:0016020 (membrane), GO:0016192 (vesicle-mediated transport)
Niben101Scf01180g02009	11.99	11.99	10.73	29.78	41.69	32.64	Up-regulated	1.585	4.258e-26	AT1G43700	TGACG-sequence-specific DNA-binding protein TGA-1B	GO:0003700 (sequence-specific DNA binding transcription factor activity), GO:0006355 (regulation of transcription, DNA-templated), GO:0043565 (sequence-specific DNA binding)
Niben101Scf05056g01001	0.39	1.14	0.88	2.51	2.44	2.11	Up-regulated	1.585	0.0005302	AT2G45760	Toll-interacting protein	GO:0005515 (protein binding)
Niben101Scf09825g01009	0.81	1.29	1.11	1.88	4.57	3.16	Up-regulated	1.585	4.86e-05	NA	Unknown protein
Niben101Scf00024g02018	0.96	0.88	0.97	3.43	2.47	2.55	Up-regulated	1.584	5.753e-13	AT5G62620	Beta-1,3-galactosyltransferase 15	GO:0006486 (protein glycosylation), GO:0008378 (galactosyltransferase activity), GO:0016020 (membrane), GO:0030246 (carbohydrate binding)
Niben101Scf00282g03024	1.26	1.06	1.89	5.31	4.16	3.31	Up-regulated	1.584	9.411e-07	AT4G23030	Multidrug resistance protein MdtK	GO:0006855 (drug transmembrane transport), GO:0015238 (drug transmembrane transporter activity), GO:0015297 (antiporter activity), GO:0016020 (membrane), GO:0055085 (transmembrane transport)
Niben101Scf04060g03003	23.76	20.99	18	67.54	58.6	62	Up-regulated	1.584	2.715e-32	AT2G17760	Eukaryotic aspartyl protease family protein LENGTH=513	GO:0004190 (aspartic-type endopeptidase activity), GO:0006508 (proteolysis)
Niben101Scf04437g01003	5.04	3.91	4.25	12.27	15.11	12.46	Up-regulated	1.584	3.11e-26	AT5G60250	zinc finger protein-like protein [Arabidopsis thaliana]	GO:0003676 (nucleic acid binding), GO:0005515 (protein binding), GO:0008270 (zinc ion binding)
Niben101Scf06235g03004	4.78	5.08	5.1	12.2	21.23	11.5	Up-regulated	1.583	4.199e-10	AT1G09250	Transcription factor IBH1	GO:0046983 (protein dimerization activity)
Niben101Scf10193g00017	2.34	2.74	0.9	5.39	7.74	4.54	Up-regulated	1.583	0.000159	NA	Unknown protein
Niben101Scf13549g00018	3.49	3.03	3.12	10.15	8.87	9.95	Up-regulated	1.583	5.485e-32	AT3G05030	Sodium/hydrogen exchanger 2	GO:0005774 (vacuolar membrane), GO:0005886 (plasma membrane), GO:0006812 (cation transport), GO:0006814 (sodium ion transport), GO:0006885 (regulation of pH), GO:0009651 (response to salt stress), GO:0015299 (solute:proton antiporter activity), GO:0015385 (sodium:proton antiporter activity), GO:0016021 (integral component of membrane), GO:0055075 (potassium ion homeostasis), GO:0055085 (transmemb…
Niben101Scf13776g01016	4.05	3.15	3.91	10.62	13.95	8.88	Up-regulated	1.583	4.794e-13	AT1G23010	copper oxidase [Bacillus subtilis]	GO:0005507 (copper ion binding), GO:0016491 (oxidoreductase activity), GO:0055114 (oxidation-reduction process)
Niben101Scf01593g06002	1.96	2.33	1.84	7.52	5.7	5.02	Up-regulated	1.582	3.617e-16	AT5G53890	Receptor-like protein kinase	GO:0004672 (protein kinase activity), GO:0004674 (protein serine/threonine kinase activity), GO:0005515 (protein binding), GO:0005524 (ATP binding), GO:0006468 (protein phosphorylation), GO:0016772 (transferase activity, transferring phosphorus-containing groups)
Niben101Scf02372g00024	11.49	11.61	11.67	37.22	35.41	31.46	Up-regulated	1.582	6.538e-33	AT1G26660	Prefoldin subunit alpha	GO:0006457 (protein folding), GO:0016272 (prefoldin complex), GO:0051082 (unfolded protein binding)
Niben101Scf02537g02006	1.03	0.83	1.25	3	3.76	2.67	Up-regulated	1.582	4.111e-13	AT1G22460	O-fucosyltransferase family protein LENGTH=565
Niben101Scf09225g04002	25.99	23.96	32.51	110.23	76.13	60.65	Up-regulated	1.582	6.003e-13	AT5G65550	UDP-Glycosyltransferase superfamily protein LENGTH=466	GO:0008152 (metabolic process), GO:0016758 (transferase activity, transferring hexosyl groups)
Niben101Scf00576g01007	3.65	2.35	3.13	8.99	11.23	7.54	Up-regulated	1.581	6.227e-06	NA	Unknown protein
Niben101Scf00714g06002	2.81	3.59	2.97	12.42	8.01	7.43	Up-regulated	1.581	1.336e-10	AT5G25910	Leucine-rich repeat receptor-like protein kinase family protein LENGTH=1045	GO:0005515 (protein binding)
Niben101Scf00892g00005	5.34	4.24	4.24	15.65	12.2	13.62	Up-regulated	1.581	1.432e-25	AT4G22350	Ubiquitin carboxyl-terminal hydrolase 3	GO:0006511 (ubiquitin-dependent protein catabolic process), GO:0008270 (zinc ion binding), GO:0036459 (ubiquitinyl hydrolase activity)
Niben101Scf02387g03011	4.84	3	3.76	12.27	11.74	10.9	Up-regulated	1.581	4.6e-22	AT5G55040	Bromodomain-containing protein 9	GO:0005515 (protein binding)
Niben101Scf01623g13002	10.09	14.76	9.32	33.92	36.93	30.96	Up-regulated	1.58	1.729e-18	AT1G02660	alpha/beta-Hydrolases superfamily protein LENGTH=713	GO:0006629 (lipid metabolic process)
Niben101Scf00100g00020	4.27	3.77	4.98	13.07	13.35	12.74	Up-regulated	1.579	7.736e-23	AT3G63010	Gibberellin receptor GID1	GO:0008152 (metabolic process), GO:0016787 (hydrolase activity)
Niben101Scf01506g04006	6.5	6.65	7.38	20.93	22.48	18.04	Up-regulated	1.579	5.961e-31	AT2G32120	Heat shock 70 kDa protein 1B
Niben101Scf04660g00009	0.57	0.32	0.47	1.37	1.23	1.59	Up-regulated	1.579	2.586e-07	AT2G23760	BEL1-like homeodomain protein 2	GO:0003677 (DNA binding), GO:0006355 (regulation of transcription, DNA-templated)
Niben101Scf04973g02006	15.99	13.82	14.17	45.55	42.13	43.82	Up-regulated	1.579	1.828e-36	AT1G15130	Vacuolar protein-sorting protein bro1	GO:0005515 (protein binding)
Niben101Scf00151g00006	8.32	8.48	6.55	22.75	26.07	20.6	Up-regulated	1.578	2.028e-20	AT1G12650	rRNA biogenesis protein RRP36
Niben101Scf01157g01004	3.36	2.29	2.35	8.85	8.24	6.99	Up-regulated	1.578	1.284e-16	AT1G76250	AT1G76250-like protein [Capsella grandiflora]
Niben101Scf06967g03008	0.37	0.33	0.67	1.67	1.33	1.16	Up-regulated	1.578	8.989e-07	AT2G27230	transcription factor-related LENGTH=650	GO:0046983 (protein dimerization activity)
Niben101Scf00220g01008	7.2	8.12	7.61	23.17	22.63	22.42	Up-regulated	1.576	1.29e-34	AT1G79810	Peroxisome biogenesis factor 2	GO:0005515 (protein binding), GO:0008270 (zinc ion binding), GO:0046872 (metal ion binding)
Niben101Scf00327g00004	9.62	8.52	9.26	28.83	25.52	27.58	Up-regulated	1.576	6.427e-37	AT5G24450	General transcription factor 3C polypeptide 5
Niben101Scf01369g04022	1.4	1.98	0.54	3.71	4.59	3.17	Up-regulated	1.576	1.562e-05	AT4G02480	ATP-dependent zinc metalloprotease FtsH 1	GO:0005524 (ATP binding)
Niben101Scf13002g03017	6.51	6.66	7.06	20.26	20.5	19.67	Up-regulated	1.576	3.822e-26	AT3G58040	E3 ubiquitin-protein ligase sina	GO:0004842 (ubiquitin-protein transferase activity), GO:0005515 (protein binding), GO:0005634 (nucleus), GO:0006511 (ubiquitin-dependent protein catabolic process), GO:0007275 (multicellular organismal development), GO:0008270 (zinc ion binding), GO:0016567 (protein ubiquitination)
Niben101Scf13146g00001	0.84	0.49	0.44	2.17	1.46	1.71	Up-regulated	1.576	1.307e-08	NA	Genome polyprotein
Niben101Scf05929g03003	3.49	2.44	2.4	10.98	5.59	8.34	Up-regulated	1.575	1.296e-07	AT2G33320	Calcium-dependent lipid-binding (CaLB domain) family protein LENGTH=602	GO:0005515 (protein binding)
Niben101Scf00369g24005	13.79	14.37	14.7	43.42	39.33	44.9	Up-regulated	1.574	1.461e-41	AT5G27030	TOPLESS-related 3 LENGTH=1134	GO:0005515 (protein binding), GO:0006355 (regulation of transcription, DNA-templated)
Niben101Scf01110g06005	7.52	6.93	6.74	26.11	16.32	20.66	Up-regulated	1.574	1.703e-21	AT5G05140	Transcription elongation factor A protein 2	GO:0003677 (DNA binding), GO:0005634 (nucleus), GO:0006351 (transcription, DNA-templated)
Niben101Scf01931g00003	2.56	2.91	2.2	6.94	8.04	7.77	Up-regulated	1.574	4.814e-13	AT1G07870	Receptor-like protein kinase	GO:0004672 (protein kinase activity), GO:0004674 (protein serine/threonine kinase activity), GO:0005524 (ATP binding), GO:0006468 (protein phosphorylation), GO:0016772 (transferase activity, transferring phosphorus-containing groups)
Niben101Scf00825g00018	11.25	10.1	11.18	41.72	21.98	33.06	Up-regulated	1.572	5.19e-17	AT5G46410	CTD small phosphatase-like protein 2	GO:0005515 (protein binding), GO:0016791 (phosphatase activity)
Niben101Scf04607g07008	0.12	0.58	0.24	1.2	0.62	0.76	Up-regulated	1.572	0.001532	AT4G37690	Alpha-1,2-galactosyltransferase	GO:0016021 (integral component of membrane), GO:0016758 (transferase activity, transferring hexosyl groups)
Niben101Scf02390g02006	4.32	2.97	2.27	9.83	8	10.89	Up-regulated	1.571	1.659e-06	NA	Unknown protein
Niben101Scf05750g00010	23.39	23.87	22.18	59.14	90.22	56.92	Up-regulated	1.571	5.486e-20	AT1G13440	Glyceraldehyde-3-phosphate dehydrogenase 2	GO:0016620 (oxidoreductase activity, acting on the aldehyde or oxo group of donors, NAD or NADP as acceptor), GO:0055114 (oxidation-reduction process)
Niben101Scf13018g00012	5.53	5.58	5.18	19.81	14.77	13.77	Up-regulated	1.571	2.432e-19	AT1G66880	Receptor-like protein kinase	GO:0004672 (protein kinase activity), GO:0004674 (protein serine/threonine kinase activity), GO:0005524 (ATP binding), GO:0006468 (protein phosphorylation), GO:0016772 (transferase activity, transferring phosphorus-containing groups), GO:0030247 (polysaccharide binding)
Niben101Scf02245g02007	1.22	1.23	0.81	2.98	3.89	2.74	Up-regulated	1.57	7.787e-09	AT1G66740	Histone chaperone asf1	GO:0005634 (nucleus), GO:0006333 (chromatin assembly or disassembly)
Niben101Scf05883g02007	122.62	116.22	127.92	368.74	382.32	337.99	Up-regulated	1.57	9.128e-40	AT3G18830	Membrane transporter D1	GO:0005215 (transporter activity), GO:0016020 (membrane), GO:0016021 (integral component of membrane), GO:0022857 (transmembrane transporter activity), GO:0022891 (substrate-specific transmembrane transporter activity), GO:0055085 (transmembrane transport)
Niben101Scf08457g00003	0.43	0.33	0.37	1	1.25	1.18	Up-regulated	1.57	5.903e-08	AT1G04570	Folate-biopterin transporter	GO:0006810 (transport), GO:0016021 (integral component of membrane)
Niben101Scf00780g02022	4.48	4.75	3.26	13.37	13.24	10.2	Up-regulated	1.569	2.197e-06	AT3G52520	conserved hypothetical protein [Ricinus communis] gb|EEF41111.1| conserved hypothetical protein [Ricinus communis]
Niben101Scf01568g01026	0.39	0.24	0.39	1.48	0.58	1.05	Up-regulated	1.568	0.0021	NA	Unknown protein
Niben101Scf02188g02007	3.78	3.66	3.5	12.35	12.46	7.6	Up-regulated	1.568	1.436e-11	AT3G01990	Bifunctional uridylyltransferase/uridylyl-removing enzyme	GO:0008152 (metabolic process), GO:0016597 (amino acid binding)
Niben101Scf01818g03014	11.62	10.89	11.07	29.31	42.84	27.5	Up-regulated	1.567	6.386e-22	AT1G15780	BnaC05g49890D [Brassica napus]
Niben101Scf05982g00007	4.63	2.47	3.2	10.78	9.39	10.55	Up-regulated	1.567	3.328e-12	AT2G34930	Leucine-rich repeat receptor-like protein kinase PXL2	GO:0005515 (protein binding)
Niben101Scf07673g04009	7.78	5.67	6.82	24.56	18.07	17.66	Up-regulated	1.567	4.485e-16	AT2G43000	NAC domain containing protein 42 LENGTH=275	GO:0003677 (DNA binding), GO:0006355 (regulation of transcription, DNA-templated)
Niben101Scf11757g03004	1.14	1	0.34	3.3	1.94	2.02	Up-regulated	1.567	0.002291	NA	RING-H2 finger protein ATL2
Niben101Scf00503g01003	25.33	26.23	28.5	85.82	83.4	67.8	Up-regulated	1.566	8.063e-31	AT4G01070	UDP-Glycosyltransferase superfamily protein LENGTH=480	GO:0008152 (metabolic process), GO:0016758 (transferase activity, transferring hexosyl groups)
Niben101Scf01346g01021	2.63	1.84	2.47	6.45	9.03	5.29	Up-regulated	1.566	9.851e-07	AT5G07910	Leucine-rich repeat-containing protein 7
Niben101Scf01596g06006	9.3	7.64	8.34	20.79	30.64	23.99	Up-regulated	1.566	3.46e-19	AT3G59280	Mitochondrial import inner membrane translocase subunit tim16	GO:0005744 (mitochondrial inner membrane presequence translocase complex), GO:0030150 (protein import into mitochondrial matrix)
Niben101Scf02761g01006	1.95	2.1	2.05	6.23	5.3	6.52	Up-regulated	1.566	2.712e-09	AT1G40087	plant transposase (Ptta/En/Spm family) [Arabidopsis thaliana] gb|AEE31905.1| plant transposase (Ptta/En/Spm family) [Arabidopsis thaliana]
Niben101Scf00986g01010	25.21	22.56	22.72	76.31	60.57	71.73	Up-regulated	1.565	9.317e-38	AT5G13420	Transaldolase	GO:0003824 (catalytic activity), GO:0004801 (sedoheptulose-7-phosphate:D-glyceraldehyde-3-phosphate glyceronetransferase activity), GO:0005737 (cytoplasm), GO:0005975 (carbohydrate metabolic process), GO:0006098 (pentose-phosphate shunt)
Niben101Scf02291g02001	3.88	3.71	2.96	9.7	13.01	8.52	Up-regulated	1.565	1.805e-08	AT1G31130	BnaA07g06950D [Brassica napus]
Niben101Scf08341g08001	1.95	2.84	3.6	11	5.29	8.52	Up-regulated	1.565	8.256e-05	AT2G25735	conserved hypothetical protein [Ricinus communis] gb|EEF45926.1| conserved hypothetical protein [Ricinus communis]
Niben101Scf13180g02001	5.19	6.05	5.13	18.66	14.71	14.9	Up-regulated	1.564	5.139e-19	AT1G76460	RNA-binding protein 1	GO:0000166 (nucleotide binding), GO:0003676 (nucleic acid binding)
Niben101Scf01796g01001	3.6	2.76	4.24	10.42	12.38	8.91	Up-regulated	1.563	2.572e-17	AT5G12840	Nuclear transcription factor Y subunit A-1	GO:0003700 (sequence-specific DNA binding transcription factor activity), GO:0006355 (regulation of transcription, DNA-templated)
Niben101Scf00067g00005	1.14	1.29	1.17	3.8	3.42	3.33	Up-regulated	1.562	1.28e-15	AT1G51965	Pentatricopeptide repeat-containing protein	GO:0005515 (protein binding)
Niben101Scf04838g02009	2.32	3.12	2.44	8.1	8.4	6.49	Up-regulated	1.561	6.355e-14	AT1G29670	GDSL esterase/lipase	GO:0006629 (lipid metabolic process), GO:0016788 (hydrolase activity, acting on ester bonds)
Niben101Scf09331g00015	7.04	10.22	5.05	22.79	18.71	22.35	Up-regulated	1.561	7.873e-09	NA	Unknown protein
Niben101Scf03171g03017	28.56	17.96	22.17	92.79	53.49	56.43	Up-regulated	1.56	5.806e-12	AT5G23960	Terpene synthase 5	GO:0000287 (magnesium ion binding), GO:0010333 (terpene synthase activity), GO:0016829 (lyase activity)
Niben101Scf16764g00001	4.29	2.94	2.94	8.38	12.8	9.05	Up-regulated	1.56	3.651e-11	AT4G10160	RING finger protein 150	GO:0005515 (protein binding), GO:0008270 (zinc ion binding)
Niben101Scf00927g04014	9.37	8.56	9.18	26.32	25.35	28.38	Up-regulated	1.559	1.749e-41	AT1G68020	trehalose phosphate synthase LENGTH=861	GO:0003824 (catalytic activity), GO:0005992 (trehalose biosynthetic process), GO:0008152 (metabolic process)
Niben101Scf03962g01005	2.08	2.46	1.8	5.52	7.07	5.99	Up-regulated	1.559	2.392e-15	AT4G30935	WRKY transcription factor 1	GO:0003700 (sequence-specific DNA binding transcription factor activity), GO:0006355 (regulation of transcription, DNA-templated), GO:0043565 (sequence-specific DNA binding)
Niben101Scf04124g02002	1.44	1.78	1.01	3.78	3.26	5.24	Up-regulated	1.559	1.413e-06	AT3G60580	Zinc finger protein 1	GO:0046872 (metal ion binding)
Niben101Scf07639g04008	0.15	0.14	0.19	0.59	0.25	0.61	Up-regulated	1.559	0.009406	AT3G60220	RING finger protein 44	GO:0005515 (protein binding), GO:0008270 (zinc ion binding)
Niben101Scf09325g05001	38.32	37.02	45.62	138.92	95.56	122.53	Up-regulated	1.559	9.612e-19	AT5G13080	WRKY transcription factor 1	GO:0003700 (sequence-specific DNA binding transcription factor activity), GO:0006355 (regulation of transcription, DNA-templated), GO:0043565 (sequence-specific DNA binding)
Niben101Scf17872g00007	0.81	1.04	0.72	2.99	2.75	1.7	Up-regulated	1.559	8.13e-07	AT3G58630	sequence-specific DNA binding transcription factors LENGTH=249
Niben101Scf12714g00004	4.52	4.57	3.96	10.86	14.82	12.77	Up-regulated	1.558	6.954e-17	AT1G24450	Ribonuclease 3	GO:0003723 (RNA binding), GO:0004525 (ribonuclease III activity), GO:0006396 (RNA processing), GO:0016075 (rRNA catabolic process)
Niben101Scf23592g00002	4.32	4.52	4.54	12.51	15.1	11.82	Up-regulated	1.558	5.094e-18	AT5G01520	RING finger protein 141	GO:0005515 (protein binding), GO:0008270 (zinc ion binding)
Niben101Scf00288g00001	0.99	1.97	1.24	5.08	3.39	3.6	Up-regulated	1.557	2.474e-07	AT5G58380	CBL-interacting protein kinase 2 LENGTH=456	GO:0004672 (protein kinase activity), GO:0004674 (protein serine/threonine kinase activity), GO:0005524 (ATP binding), GO:0006468 (protein phosphorylation), GO:0007165 (signal transduction), GO:0016772 (transferase activity, transferring phosphorus-containing groups)
Niben101Scf01196g00012	3.36	3.83	2.63	6.38	14.68	7.85	Up-regulated	1.557	0.0003788	AT1G67920	BnaC06g26240D [Brassica napus]
Niben101Ctg06807g00002	1.42	0.17	1.65	3.94	2.78	3.58	Up-regulated	1.556	0.0001335	AT5G57580	Calmodulin-binding protein LENGTH=647
Niben101Scf00611g06002	2.53	1.94	2.12	6.59	6.59	6.43	Up-regulated	1.556	3.978e-14	AT5G28040	DNA-binding storekeeper protein-related transcriptional regulator LENGTH=427
Niben101Scf01625g02005	2.87	1.68	2.57	8.37	5.9	6.98	Up-regulated	1.556	5.211e-13	AT5G03780	Chromodomain-helicase-DNA-binding protein 4	GO:0003677 (DNA binding), GO:0003682 (chromatin binding), GO:0005515 (protein binding), GO:0008270 (zinc ion binding)
Niben101Scf14996g00009	461.99	421.57	463.28	1238.83	1498.24	1223.37	Up-regulated	1.556	1.163e-27	AT4G35090	Catalase	GO:0004096 (catalase activity), GO:0006979 (response to oxidative stress), GO:0020037 (heme binding), GO:0055114 (oxidation-reduction process)
Niben101Scf03070g01006	0.83	1.64	0.97	1.83	5	3.13	Up-regulated	1.555	0.0003589	AT3G17100	Transcription factor bHLH147	GO:0046983 (protein dimerization activity)
Niben101Scf02461g04014	0.42	0.82	0.6	2.09	2.09	1.13	Up-regulated	1.554	1.894e-06	AT1G79460	Ent-kaur-16-ene synthase, chloroplastic	GO:0008152 (metabolic process), GO:0010333 (terpene synthase activity), GO:0016829 (lyase activity)
Niben101Scf05301g00007	4.34	3.77	4.21	13.4	11.65	11.23	Up-regulated	1.554	5.943e-35	AT4G03090	sequence-specific DNA binding;sequence-specific DNA binding transcription factors LENGTH=913	GO:0003677 (DNA binding)
Niben101Scf08242g01013	4.83	4.21	3.88	13.59	11.55	12.8	Up-regulated	1.554	2.672e-32	AT2G44710	RNA-binding protein 4.1	GO:0000166 (nucleotide binding), GO:0003676 (nucleic acid binding)
Niben101Scf11737g00001	9.38	8.06	7.44	20.88	31.11	21.22	Up-regulated	1.554	5.493e-16	AT1G42990	TGACG-sequence-specific DNA-binding protein TGA-1B	GO:0003700 (sequence-specific DNA binding transcription factor activity), GO:0006355 (regulation of transcription, DNA-templated), GO:0043565 (sequence-specific DNA binding)
Niben101Scf00390g04005	10.55	14.27	13.86	31.63	45.61	35.94	Up-regulated	1.553	4.782e-14	AT3G19660	BnaCnng55650D [Brassica napus]
Niben101Scf07773g00009	1.9	1.4	2.02	4.97	6.49	4.35	Up-regulated	1.553	3.809e-10	AT5G64210	Alternative oxidase 3, mitochondrial	GO:0009916 (alternative oxidase activity), GO:0055114 (oxidation-reduction process)
Niben101Scf00537g02022	2.9	3.87	2.94	7.73	8.96	11.55	Up-regulated	1.552	6.784e-12	AT5G48480	glyoxalase [Sphingobium yanoikuyae]
Niben101Scf00953g09007	9.95	15.77	11.73	46.97	40.1	21.9	Up-regulated	1.552	1.422e-06	AT3G19660	BnaA01g25980D [Brassica napus]
Niben101Scf02111g00011	14.52	13.44	12.76	39.42	44.62	35.51	Up-regulated	1.552	6.354e-30	AT5G49230	Protein DEHYDRATION-INDUCED 19 homolog 7
Niben101Scf05301g00016	7.21	5.9	7.16	21.9	19.08	18.56	Up-regulated	1.551	1.187e-34	AT4G03080	Serine/threonine protein phosphatase family protein LENGTH=793	GO:0004721 (phosphoprotein phosphatase activity), GO:0005506 (iron ion binding), GO:0005515 (protein binding), GO:0016787 (hydrolase activity), GO:0030145 (manganese ion binding)
Niben101Scf00592g14006	1.3	0.6	0.74	2.63	2.66	2.6	Up-regulated	1.55	2.162e-09	AT2G17650	2-succinylbenzoate--CoA ligase	GO:0003824 (catalytic activity), GO:0008152 (metabolic process)
Niben101Scf15979g00001	9.16	8.8	11.64	31.8	21.19	34.09	Up-regulated	1.55	1.338e-08	AT1G52720	unknown protein; BEST Arabidopsis thaliana protein match is: unknown protein . LENGTH=117
Niben101Scf00234g01030	4.17	2.33	2.02	12.32	3.06	9.69	Up-regulated	1.549	0.0006525	AT1G73066	Leucine-rich repeat receptor-like protein kinase family protein LENGTH=1141	GO:0005515 (protein binding)
Niben101Scf02538g03021	0.92	0.98	1.25	3.27	3.34	2.68	Up-regulated	1.549	2.098e-12	AT2G01190	Octicosapeptide/Phox/Bem1p family protein LENGTH=720	GO:0005515 (protein binding)
Niben101Scf10428g00007	7.87	5.15	3.84	16.59	19.5	13.61	Up-regulated	1.549	3.805e-07	NA	NBS-LRR disease resistance protein [Medicago truncatula]
Niben101Scf01094g03014	3.16	4.45	4.97	14.46	11	11.24	Up-regulated	1.548	1.38e-08	AT3G23240	Ethylene-responsive transcription factor 1B	GO:0003677 (DNA binding), GO:0003700 (sequence-specific DNA binding transcription factor activity), GO:0006355 (regulation of transcription, DNA-templated)
Niben101Scf03737g03008	5.64	5.35	5.71	17.66	15.16	16.06	Up-regulated	1.548	1.307e-36	AT5G52580	RabGAP/TBC domain-containing protein LENGTH=690	GO:0005097 (Rab GTPase activator activity), GO:0032313 (regulation of Rab GTPase activity)
Niben101Scf11685g00006	9.13	8.58	8.88	32.51	22.65	22.59	Up-regulated	1.548	1.735e-23	AT4G18020	Two-component response regulator-like APRR2	GO:0000160 (phosphorelay signal transduction system)
Niben101Scf03810g07006	36.92	33.55	40.74	138	95.73	91.28	Up-regulated	1.547	4.032e-19	AT2G43000	NAC domain containing protein 42 LENGTH=275	GO:0003677 (DNA binding), GO:0006355 (regulation of transcription, DNA-templated)
Niben101Scf04526g01008	2.52	1.68	1.6	6.05	5.91	5.15	Up-regulated	1.547	2.505e-12	AT5G06750	Protein phosphatase 2C family protein LENGTH=393	GO:0003824 (catalytic activity), GO:0004722 (protein serine/threonine phosphatase activity), GO:0006470 (protein dephosphorylation)
Niben101Scf06172g02018	1.48	0.93	1.99	4.42	3.6	5.18	Up-regulated	1.547	3.806e-06	AT3G17940	Aldose 1-epimerase	GO:0003824 (catalytic activity), GO:0005975 (carbohydrate metabolic process), GO:0016853 (isomerase activity), GO:0030246 (carbohydrate binding)
Niben101Scf09799g00005	0.56	0.87	0.43	2	1.62	1.62	Up-regulated	1.547	9.813e-06	AT3G55350	Disease resistance protein RGA2 [Aegilops tauschii]
Niben101Scf00911g01004	14.73	12.53	11.62	35.08	43.61	35.04	Up-regulated	1.546	1.412e-23	AT3G02920	Replication protein A 32 kDa subunit B	GO:0003676 (nucleic acid binding), GO:0003677 (DNA binding), GO:0005634 (nucleus), GO:0006260 (DNA replication), GO:0006281 (DNA repair), GO:0006310 (DNA recombination)
Niben101Scf02370g00006	0.41	0.23	0.4	1.27	1	0.85	Up-regulated	1.546	5.617e-06	AT2G38120	Auxin transporter-like protein 2
Niben101Scf04007g01012	124.07	130.63	135.82	288.24	531.47	320.28	Up-regulated	1.546	7.962e-12	AT1G47128	Cathepsin B-like cysteine proteinase	GO:0006508 (proteolysis), GO:0008234 (cysteine-type peptidase activity)
Niben101Scf28267g00005	4.15	4.57	3.28	13.48	12.86	8.47	Up-regulated	1.546	6.5e-06	AT5G11170	ATP-dependent RNA helicase FAL1
Niben101Scf01006g03016	4.01	2.69	3.19	9.16	8.68	11.28	Up-regulated	1.544	1.523e-18	AT5G42080	Dynamin-related protein 5A	GO:0003924 (GTPase activity), GO:0005525 (GTP binding)
Niben101Scf02153g01004	4.02	3.74	3.8	10.6	12.59	10.64	Up-regulated	1.544	4.039e-21	AT3G01400	U-box domain-containing protein 4	GO:0005488 (binding), GO:0005515 (protein binding)
Niben101Scf03274g03014	5.83	4.23	6.52	21.86	12.64	14.3	Up-regulated	1.544	2.861e-09	NA	Unknown protein
Niben101Scf09116g02011	3.3	2.67	2.8	9.48	8.49	7.65	Up-regulated	1.544	2.349e-28	AT4G28600	Tetratricopeptide repeat protein 7B [Medicago truncatula] gb|AES61060.1| TPR 7B-like protein [Medicago truncatula]	GO:0005515 (protein binding)
Niben101Scf00087g00006	2.91	2.84	3.29	8.88	7	10.49	Up-regulated	1.542	4.659e-20	AT4G16130	Galactokinase	GO:0004335 (galactokinase activity), GO:0005524 (ATP binding), GO:0005737 (cytoplasm), GO:0006012 (galactose metabolic process), GO:0008152 (metabolic process), GO:0016301 (kinase activity), GO:0016773 (phosphotransferase activity, alcohol group as acceptor), GO:0046835 (carbohydrate phosphorylation)
Niben101Scf04313g01002	7.82	7.1	8.72	17.73	34.19	17.18	Up-regulated	1.542	1.59e-09	AT4G33985	BnaA08g11680D [Brassica napus]
Niben101Scf01731g04005	3.01	2.68	4.9	11.44	14.78	4.91	Up-regulated	1.541	6.778e-06	AT2G27830	product [Oryza sativa Japonica Group]
Niben101Scf05820g01008	2.28	1.8	2.17	6.59	5.55	6.24	Up-regulated	1.541	3.348e-12	AT3G22450	50S ribosomal protein L18	GO:0003735 (structural constituent of ribosome), GO:0005622 (intracellular), GO:0005840 (ribosome), GO:0006412 (translation)
Niben101Scf02078g08045	0.69	0.9	1.1	2.86	1.66	3.29	Up-regulated	1.54	1.829e-06	AT5G56950	Nucleosome assembly protein 1;4	GO:0005634 (nucleus), GO:0006334 (nucleosome assembly)
Niben101Scf02840g01014	5.82	5.11	4.45	13.51	16.23	15.07	Up-regulated	1.54	4.622e-18	AT1G69510	cAMP-regulated phosphoprotein 19-related protein LENGTH=137
Niben101Scf05761g01003	0.31	0.25	0.28	0.72	1.04	0.75	Up-regulated	1.54	0.0001546	AT3G29770	methyl esterase 11 LENGTH=390
Niben101Scf05989g02001	6.09	4.59	5.25	19.81	11.46	15.23	Up-regulated	1.54	2.255e-13	NA	Unknown protein
Niben101Scf11205g00002	8.77	10.94	8.08	21.92	33.97	24.58	Up-regulated	1.54	1.916e-15	AT4G28088	Low temperature and salt responsive protein family LENGTH=77	GO:0016021 (integral component of membrane)
Niben101Scf00271g09015	0.2	0.18	0.24	0.69	0.52	0.62	Up-regulated	1.538	5.612e-06	AT4G20400	Lysine-specific demethylase 5A	GO:0005634 (nucleus)
Niben101Scf00225g06014	7.02	17.85	5.6	29.21	28.61	28.99	Up-regulated	1.537	8.515e-05	AT1G32928	Avr9/Cf-9 rapidly elicited protein 65 [Solanum tuberosum]
Niben101Scf01267g00001	0.86	0.25	0.54	1.9	1.68	1.41	Up-regulated	1.537	5.116e-06	AT1G09960	sucrose transporter 4 LENGTH=510
Niben101Scf02249g00006	5.2	4.54	4.92	13.85	14.97	13.89	Up-regulated	1.537	2.342e-26	AT3G49590	Autophagy-related protein 13 LENGTH=618
Niben101Scf04490g00001	0.9	0.16	0.25	1.08	1.68	1.22	Up-regulated	1.537	0.00101	AT5G02500	Heat shock 70 kDa protein 1-like
Niben101Scf05322g00009	0.76	1.08	1.09	2.74	2.46	3.25	Up-regulated	1.537	2.989e-14	NA	Unknown protein
Niben101Scf05749g02021	9.78	7.28	6.6	23.89	24.62	20.35	Up-regulated	1.537	2.225e-16	AT4G33920	Protein phosphatase 2C family protein LENGTH=380	GO:0003824 (catalytic activity)
Niben101Scf07466g00001	3.31	2.83	3.04	9.57	7.32	9.83	Up-regulated	1.537	1.237e-14	AT2G31870	Poly(ADP-ribose) glycohydrolase 1	GO:0004649 (poly(ADP-ribose) glycohydrolase activity), GO:0005975 (carbohydrate metabolic process)
Niben101Scf02325g01005	1.88	0.74	1.87	4.16	6.67	3.01	Up-regulated	1.536	0.0001682	NA	Unknown protein
Niben101Scf03171g03021	11.63	7.2	9.89	38.81	18.81	26.14	Up-regulated	1.536	1.432e-08	NA	Unknown protein
Niben101Scf03202g13015	1.2	0.65	0.71	2.95	1.91	2.69	Up-regulated	1.536	9.92e-06	AT2G40350	Ethylene-responsive transcription factor 13	GO:0003677 (DNA binding), GO:0003700 (sequence-specific DNA binding transcription factor activity), GO:0006355 (regulation of transcription, DNA-templated)
Niben101Scf01557g02001	0.64	1.17	0.8	3.16	1.61	2.64	Up-regulated	1.535	0.0001382	NA	Unknown protein
Niben101Scf05226g01011	3.19	4.46	3.38	9.45	12.13	10.19	Up-regulated	1.535	3.34e-13	AT1G76250	AT1G76250-like protein [Capsella grandiflora]
Niben101Scf08032g00001	1.49	1.81	1.74	5.41	4.55	4.57	Up-regulated	1.535	4.811e-12	AT5G20890	T-complex protein 1 subunit beta (Fragments)	GO:0005524 (ATP binding), GO:0006457 (protein folding), GO:0044267 (cellular protein metabolic process), GO:0051082 (unfolded protein binding)
Niben101Scf23282g01002	2.46	1.68	2.16	6.66	7.08	4.84	Up-regulated	1.535	1.938e-07	AT1G10480	Zinc finger protein 5	GO:0003676 (nucleic acid binding), GO:0046872 (metal ion binding)
Niben101Scf00177g02006	6.37	5.57	6.07	22.62	11.67	17.91	Up-regulated	1.534	4.681e-16	AT3G04160	U11/U12 small nuclear ribonucleoprotein 48 kDa protein
Niben101Scf03240g01006	0.28	0.23	0.34	1.07	0.77	0.66	Up-regulated	1.534	0.0002176	AT5G16570	Glutamine synthetase N-1	GO:0003824 (catalytic activity), GO:0004356 (glutamate-ammonia ligase activity), GO:0006807 (nitrogen compound metabolic process)
Niben101Scf03241g00003	4.97	4.38	3.18	10.23	14.1	12.07	Up-regulated	1.534	4.205e-07	AT5G65495	conserved hypothetical protein [Ricinus communis] gb|EEF28425.1| conserved hypothetical protein [Ricinus communis]
Niben101Scf05049g00008	8.04	8.21	7.22	15.74	36.36	16.01	Up-regulated	1.534	9.81e-08	AT1G06210	ENTH/VHS/GAT family protein LENGTH=383	GO:0005622 (intracellular), GO:0006886 (intracellular protein transport)
Niben101Scf05283g00016	65.45	63.3	57.15	193.48	181.84	162.71	Up-regulated	1.534	2.036e-34	AT5G16080	alpha/beta-Hydrolases superfamily protein LENGTH=336	GO:0008152 (metabolic process), GO:0016787 (hydrolase activity)
Niben101Scf05304g10018	8.23	8.72	9.66	21.37	30.76	25.1	Up-regulated	1.534	1.213e-15	AT1G51200	Zinc finger A20 and AN1 domain-containing stress-associated protein 8	GO:0003677 (DNA binding), GO:0008270 (zinc ion binding)
Niben101Scf06876g01036	39.47	36.36	28.76	94.34	102	106.47	Up-regulated	1.534	2.754e-19	AT5G28050	tRNA-specific adenosine deaminase	GO:0003824 (catalytic activity), GO:0008270 (zinc ion binding), GO:0016787 (hydrolase activity)
Niben101Scf01792g00008	4.72	2.6	3.89	13.71	11.45	8	Up-regulated	1.533	1.412e-06	NA	Unknown protein
Niben101Scf07391g04028	0.71	0.94	0.9	2.22	2.77	2.36	Up-regulated	1.533	3.125e-08	AT4G11660	heat shock transcription factor B4 LENGTH=348	GO:0003700 (sequence-specific DNA binding transcription factor activity), GO:0005634 (nucleus), GO:0006355 (regulation of transcription, DNA-templated), GO:0009408 (response to heat), GO:0043565 (sequence-specific DNA binding)
Niben101Scf00073g00008	2.62	2.46	2.42	8.33	5.54	7.82	Up-regulated	1.532	9.071e-24	AT4G18820	Replication factor C subunit 4	GO:0003677 (DNA binding), GO:0003887 (DNA-directed DNA polymerase activity), GO:0005524 (ATP binding), GO:0006260 (DNA replication), GO:0009360 (DNA polymerase III complex)
Niben101Scf01721g08007	5.88	6.41	6.5	20.2	18.07	16.01	Up-regulated	1.532	1.816e-21	AT4G31550	WRKY transcription factor 22	GO:0003700 (sequence-specific DNA binding transcription factor activity), GO:0006355 (regulation of transcription, DNA-templated), GO:0043565 (sequence-specific DNA binding)
Niben101Scf00034g01011	0.86	1.11	0.61	1.01	4.44	1.99	Up-regulated	1.531	0.002899	AT4G31690	DNA binding protein, putative [Ricinus communis] gb|EEF40052.1| DNA binding protein, putative [Ricinus communis]	GO:0003677 (DNA binding)
Niben101Scf01189g04015	5.66	4.77	4.91	14.44	16.45	13.7	Up-regulated	1.531	3.712e-20	AT1G65820	microsomal glutathione s-transferase, putative LENGTH=194
Niben101Scf03407g00004	2.48	1.7	2.12	6.33	5.91	6.21	Up-regulated	1.531	9.509e-14	AT5G53870	Early nodulin-like protein 1	GO:0009055 (electron carrier activity)
Niben101Scf00858g06022	1.32	1.27	1.23	3.09	5.02	2.97	Up-regulated	1.53	1.658e-11	AT5G54540	expressed protein [Oryza sativa Japonica Group]
Niben101Scf01936g06004	145.78	129.93	142.28	371.04	406.67	429.46	Up-regulated	1.53	3.877e-39	AT5G65020	Annexin D2	GO:0005509 (calcium ion binding), GO:0005544 (calcium-dependent phospholipid binding)
Niben101Scf02291g04002	20.68	22.57	21.55	64.47	74.29	48.3	Up-regulated	1.53	9.846e-19	AT1G21450	Scarecrow-like protein 1
Niben101Scf12754g00011	5.05	4.91	5.45	13.26	14.58	16.77	Up-regulated	1.53	7.535e-30	AT5G20280	Sucrose-phosphate synthase 1	GO:0005985 (sucrose metabolic process), GO:0009058 (biosynthetic process), GO:0046524 (sucrose-phosphate synthase activity)
Niben101Scf00371g03003	9.03	6.95	6.68	22.26	22.93	20.35	Up-regulated	1.529	1.144e-28	AT3G15430	Regulator of chromosome condensation (RCC1) family protein LENGTH=488
Niben101Scf04557g01004	0.74	0.89	0.71	2.25	1.69	2.72	Up-regulated	1.529	2.452e-09	AT5G09840	Putative endonuclease or glycosyl hydrolase LENGTH=924	GO:0005777 (peroxisome), GO:0010468 (regulation of gene expression)
Niben101Scf14564g00003	5.67	4.45	6.45	17.38	14.13	16.8	Up-regulated	1.529	7.354e-24	AT3G42170	Zinc finger BED domain-containing protein RICESLEEPER 2	GO:0003676 (nucleic acid binding), GO:0003677 (DNA binding)
Niben101Scf03422g02008	2.57	2.38	2.36	6.52	8.15	6.47	Up-regulated	1.528	6.536e-09	AT5G60600	4-hydroxy-3-methylbut-2-en-1-yl diphosphate synthase	GO:0003824 (catalytic activity), GO:0005506 (iron ion binding), GO:0008299 (isoprenoid biosynthetic process), GO:0016114 (terpenoid biosynthetic process), GO:0046429 (4-hydroxy-3-methylbut-2-en-1-yl diphosphate synthase activity), GO:0055114 (oxidation-reduction process)
Niben101Scf06884g00005	1.96	1.72	1.73	5.52	4.52	5.62	Up-regulated	1.528	6.992e-14	AT5G51740	Peptidase family M48 family protein LENGTH=442	GO:0004222 (metalloendopeptidase activity), GO:0006508 (proteolysis), GO:0016020 (membrane)
Niben101Scf08374g07008	14.01	15.42	16.53	53.56	39.26	39.66	Up-regulated	1.528	7.802e-25	AT4G28390	ADP/ATP carrier 3 LENGTH=379	GO:0005215 (transporter activity), GO:0005743 (mitochondrial inner membrane), GO:0006810 (transport), GO:0055085 (transmembrane transport)
Niben101Scf09654g03006	3.26	3.16	4.06	10.19	11.55	8.77	Up-regulated	1.528	6.527e-16	AT1G14900	Histone H1	GO:0000786 (nucleosome), GO:0003677 (DNA binding), GO:0005634 (nucleus), GO:0006334 (nucleosome assembly)
Niben101Scf00187g02037	1.6	4.18	3.03	11.16	4.79	9.06	Up-regulated	1.527	0.008221	AT3G19615	BnaC01g33240D [Brassica napus]
Niben101Scf13231g02015	7.87	9.13	8.85	24.93	24.58	24.83	Up-regulated	1.527	6.715e-40	AT2G41900	Zinc finger CCCH domain-containing protein 30	GO:0005515 (protein binding), GO:0046872 (metal ion binding)
Niben101Scf14156g00013	8.56	7.83	7.85	28.7	17.31	23.86	Up-regulated	1.527	2.104e-21	NA	L-rhamnonate dehydratase
Niben101Scf00260g00002	0.23	0.23	0.24	0.76	0.64	0.65	Up-regulated	1.526	2.861e-06	AT1G78160	Pumilio homolog 11	GO:0003723 (RNA binding), GO:0005488 (binding)
Niben101Scf00759g01006	0.85	1.05	1.02	2.74	3.41	2.23	Up-regulated	1.526	1.609e-09	AT5G36950	Serine protease Do-like HtrA	GO:0003824 (catalytic activity), GO:0004252 (serine-type endopeptidase activity), GO:0005515 (protein binding), GO:0006508 (proteolysis)
Niben101Scf01587g01006	43.31	27.68	22.49	84.43	93.1	92.29	Up-regulated	1.526	5.962e-13	AT3G24500	Multiprotein-bridging factor 1c	GO:0003677 (DNA binding), GO:0043565 (sequence-specific DNA binding)
Niben101Scf05118g05008	1.47	1.02	1.15	3.93	3.47	3.23	Up-regulated	1.526	4.666e-09	AT3G58760	Protein kinase C	GO:0004672 (protein kinase activity), GO:0005515 (protein binding), GO:0005524 (ATP binding), GO:0006468 (protein phosphorylation), GO:0016772 (transferase activity, transferring phosphorus-containing groups)
Niben101Scf05437g01007	33.44	27.86	31.55	91.67	93.19	82.86	Up-regulated	1.526	4.733e-40	AT4G24690	phosphatidylinositol kinase putative [Albugo laibachii Nc14]	GO:0005515 (protein binding), GO:0008270 (zinc ion binding)
Niben101Scf06186g01007	6.35	5.05	6.53	15.99	17.71	18.25	Up-regulated	1.526	5.271e-28	AT5G52510	Scarecrow-like protein 8
Niben101Scf12305g00001	8.68	7.72	7.69	26.27	21.71	21.41	Up-regulated	1.526	2.212e-24	AT1G49160	Serine/threonine-protein kinase 3	GO:0004672 (protein kinase activity), GO:0004674 (protein serine/threonine kinase activity), GO:0005524 (ATP binding), GO:0006468 (protein phosphorylation), GO:0016772 (transferase activity, transferring phosphorus-containing groups)
Niben101Scf01062g03003	7.13	6.51	5.68	19.27	19.05	17.27	Up-regulated	1.525	3.653e-33	AT5G57910	BnaC01g07790D [Brassica napus]
Niben101Scf04044g22008	1.78	1.4	1.13	3.08	4.8	4.6	Up-regulated	1.525	1.878e-09	AT5G11460	Pre-mRNA cleavage complex 2 protein Pcf11, putative isoform 2 [Theobroma cacao] gb|EOY26718.1| Pre-mRNA cleavage complex 2 protein Pcf11, putative isoform 2 [Theobroma cacao]
Niben101Scf04657g03010	2.27	2.48	2.2	7.23	6.32	6.35	Up-regulated	1.525	4.1e-21	AT1G08760	Plant protein of unknown function (DUF936) LENGTH=640
Niben101Scf04753g03002	0.42	0.15	0.21	0.69	0.82	0.92	Up-regulated	1.525	0.02836	AT1G02816	Protein of unknown function, DUF538 LENGTH=166
Niben101Scf06157g00010	31.91	29.73	30.62	86.42	89.56	89.42	Up-regulated	1.524	2.961e-43	AT4G16760	Peroxisomal acyl-coenzyme A oxidase 1	GO:0003995 (acyl-CoA dehydrogenase activity), GO:0003997 (acyl-CoA oxidase activity), GO:0005777 (peroxisome), GO:0006631 (fatty acid metabolic process), GO:0006635 (fatty acid beta-oxidation), GO:0008152 (metabolic process), GO:0016627 (oxidoreductase activity, acting on the CH-CH group of donors), GO:0050660 (flavin adenine dinucleotide binding), GO:0055114 (oxidation-reduction process)
Niben101Scf01188g08020	0.37	0.24	0.27	0.6	0.96	1.06	Up-regulated	1.523	0.0004781	AT1G05840	Eukaryotic aspartyl protease family protein LENGTH=485	GO:0004190 (aspartic-type endopeptidase activity), GO:0006508 (proteolysis)
Niben101Scf02151g01001	6.94	10.45	4.87	19.38	25.13	18.14	Up-regulated	1.523	3.603e-06	NA	Pol polyprotein
Niben101Scf09368g02001	2.08	1.1	1.62	5.4	4.16	4.53	Up-regulated	1.523	3.399e-08	AT1G72220	RING finger protein 150	GO:0005515 (protein binding), GO:0008270 (zinc ion binding)
Niben101Scf16376g00006	8.46	8.73	6.2	23.17	23.52	20.17	Up-regulated	1.523	2.026e-13	AT2G43290	Calcium-binding EF-hand family protein LENGTH=215	GO:0005509 (calcium ion binding)
Niben101Scf01267g04012	2.36	1.87	1.5	6.07	5.73	4.73	Up-regulated	1.522	5.831e-06	NA	pleckstrin homology domain-containing family protein [Populus trichocarpa] gb|EEE80361.1| pleckstrin homology domain-containing family protein [Populus trichocarpa]
Niben101Scf02455g02001	30.22	29.99	30.86	84.36	84.05	92.99	Up-regulated	1.521	5.137e-23	AT1G15740	Leucine-rich repeat family protein LENGTH=585
Niben101Scf05720g06006	10.93	9.92	10.09	26.9	30.52	31.55	Up-regulated	1.521	1.518e-30	AT4G32285	ENTH/ANTH/VHS superfamily protein LENGTH=635	GO:0005543 (phospholipid binding), GO:0005545 (1-phosphatidylinositol binding), GO:0030136 (clathrin-coated vesicle), GO:0030276 (clathrin binding), GO:0048268 (clathrin coat assembly)
Niben101Scf07223g01008	4.85	7.23	5.35	17.28	16.26	15.72	Up-regulated	1.52	1.895e-25	AT3G09600	DNA binding protein, putative [Ricinus communis] gb|EEF37159.1| DNA binding protein, putative [Ricinus communis]	GO:0003677 (DNA binding), GO:0003682 (chromatin binding)
Niben101Scf11491g01002	5.42	3.66	4.71	20.46	9.68	9.48	Up-regulated	1.52	5.415e-07	AT1G68320	Cyclin-D-binding Myb-like transcription factor 1	GO:0003677 (DNA binding), GO:0003682 (chromatin binding)
Niben101Scf00023g08011	2.21	1.79	1.02	6.65	3.38	4.29	Up-regulated	1.519	4.364e-06	AT4G26890	mitogen-activated protein kinase kinase kinase 15 LENGTH=448	GO:0004672 (protein kinase activity), GO:0004674 (protein serine/threonine kinase activity), GO:0005524 (ATP binding), GO:0006468 (protein phosphorylation), GO:0016772 (transferase activity, transferring phosphorus-containing groups)
Niben101Scf10498g01001	4.19	4.31	4.33	12.1	12.38	12.3	Up-regulated	1.519	3.16e-25	AT5G12840	Nuclear transcription factor Y subunit A-1	GO:0003700 (sequence-specific DNA binding transcription factor activity), GO:0006355 (regulation of transcription, DNA-templated)
Niben101Scf05368g02016	6.21	4.96	4.75	15.16	14.66	15.98	Up-regulated	1.518	9.916e-20	AT2G37678	far-red elongated hypocotyl protein, putative [Medicago truncatula]
Niben101Scf08698g02016	0.47	0.56	0.21	1.27	1.05	1.13	Up-regulated	1.518	0.0005459	AT1G59780	Late blight resistance protein R1-A
Niben101Scf00180g03008	7.94	6.07	8.07	23.23	17.88	22.3	Up-regulated	1.517	1.092e-26	AT1G09060	Transcription factor jumonji (jmjC) domain-containing protein LENGTH=840
Niben101Scf00577g09001	255.37	189.67	197.94	607.69	653.67	579.87	Up-regulated	1.517	1.186e-25	NA	Unknown protein
Niben101Scf04294g01002	3.44	2.26	2.53	6.99	9.09	7.7	Up-regulated	1.517	2.092e-16	AT2G17120	LysM domain-containing GPI-anchored protein 2
Niben101Scf03937g04011	1.24	3.77	1.36	6.45	5.64	5.3	Up-regulated	1.516	0.0005481	AT3G44540	Alcohol-forming fatty acyl-CoA reductase	GO:0080019 (fatty-acyl-CoA reductase (alcohol-forming) activity)
Niben101Scf04700g08003	0.02	0	0.16	0.29	0.21	0.08	Up-regulated	1.516	0.0351	AT4G07960	Cellulose-synthase-like C5 LENGTH=692
Niben101Scf00163g07017	23.75	21.3	21.01	77.6	49.47	61.63	Up-regulated	1.514	1.012e-17	NA	Unknown protein
Niben101Scf02797g01005	12.77	9.1	13.56	38.16	41.46	22.35	Up-regulated	1.514	3.311e-09	AT2G04240	RING finger protein 150	GO:0005515 (protein binding), GO:0008270 (zinc ion binding)
Niben101Scf21372g00001	17.14	15.54	16.36	40.58	54.6	45.14	Up-regulated	1.514	1.483e-20	AT2G20740	Tetraspanin-19	GO:0016021 (integral component of membrane)
Niben101Scf00870g13015	15.95	13.48	12.21	55.77	26.5	36.45	Up-regulated	1.512	5.298e-10	AT2G05940	Protein kinase superfamily protein LENGTH=462	GO:0004672 (protein kinase activity), GO:0004674 (protein serine/threonine kinase activity), GO:0005524 (ATP binding), GO:0006468 (protein phosphorylation), GO:0016772 (transferase activity, transferring phosphorus-containing groups)
Niben101Scf03292g03005	5.6	8.2	6.03	24.7	15.1	16.51	Up-regulated	1.512	3.022e-12	AT1G61560	MLO-like protein 6	GO:0006952 (defense response), GO:0016021 (integral component of membrane)
Niben101Scf03450g02023	11.83	12.88	12.68	38.16	35.63	32.72	Up-regulated	1.512	8.242e-38	AT3G23280	Ankyrin repeat family A protein 2	GO:0005515 (protein binding), GO:0008270 (zinc ion binding)
Niben101Scf04651g00004	2.09	3.3	2.6	7.33	5.71	9.65	Up-regulated	1.512	1.894e-14	AT5G11160	adenine phosphoribosyltransferase 5 LENGTH=191	GO:0009116 (nucleoside metabolic process)
Niben101Scf07465g02002	3.8	3.39	3.54	11.68	8.63	10.33	Up-regulated	1.512	2.567e-19	AT1G19850	Auxin response factor 5	GO:0003677 (DNA binding), GO:0005634 (nucleus), GO:0006355 (regulation of transcription, DNA-templated), GO:0009725 (response to hormone), GO:0046983 (protein dimerization activity)
Niben101Scf07402g00014	31.13	29.62	29.84	86.69	83.59	87.95	Up-regulated	1.511	2.685e-41	AT4G05530	Dehydrogenase/reductase SDR family member 4	GO:0008152 (metabolic process), GO:0016491 (oxidoreductase activity)
Niben101Scf00149g12019	19.55	16.86	17.85	62.84	33.5	58.21	Up-regulated	1.51	5.883e-13	AT1G71400	Leucine-rich receptor-like protein kinase family protein LENGTH=1173	GO:0005515 (protein binding)
Niben101Scf00293g00004	3.74	6.29	2.16	6.99	15.93	11.18	Up-regulated	1.51	0.0008423	AT3G62420	bZIP transcription factor [Capsicum annuum]
Niben101Scf01858g01007	1.97	1.18	1.35	3.77	5.05	4.37	Up-regulated	1.51	4.116e-08	NA	Unknown protein
Niben101Scf01958g03008	6.43	5.19	6.99	18.4	16.45	18.42	Up-regulated	1.51	2.347e-27	AT4G12570	ubiquitin protein ligase 5 LENGTH=873	GO:0004842 (ubiquitin-protein transferase activity), GO:0005515 (protein binding)
Niben101Scf04339g04003	1.54	1.11	1.61	4.57	4.16	3.61	Up-regulated	1.51	1.003e-09	AT5G54840	Ras-related protein Rab-5A	GO:0005525 (GTP binding), GO:0005622 (intracellular), GO:0007264 (small GTPase mediated signal transduction), GO:0015031 (protein transport)
Niben101Scf03734g04003	1	0.94	1.16	4.21	1.76	2.84	Up-regulated	1.509	1.076e-05	AT3G53000	F-box protein PP2-A13	GO:0005515 (protein binding)
Niben101Scf06394g04012	1.11	0.88	0.98	2.93	3.09	2.5	Up-regulated	1.509	2.341e-17	AT2G01190	Octicosapeptide/Phox/Bem1p family protein LENGTH=720	GO:0005515 (protein binding)
Niben101Scf09101g02004	6.08	4.64	4.97	13.22	19.7	12.08	Up-regulated	1.508	1.347e-10	NA	Unknown protein
Niben101Ctg08693g00002	3.81	4.67	4.32	10.93	14.64	10.76	Up-regulated	1.507	3.547e-10	AT1G72790	hydroxyproline-rich glycoprotein family protein LENGTH=561
Niben101Scf02195g06011	2.77	1.01	1.58	5.6	4	6.12	Up-regulated	1.507	6.71e-05	AT5G66880	Serine/threonine-protein kinase 40	GO:0004672 (protein kinase activity), GO:0005524 (ATP binding), GO:0006468 (protein phosphorylation), GO:0016772 (transferase activity, transferring phosphorus-containing groups)
Niben101Scf04455g03001	0.37	1.09	0.32	1.66	2.02	1.14	Up-regulated	1.507	0.004998	AT1G72200	RING finger protein 150	GO:0005515 (protein binding), GO:0008270 (zinc ion binding)
Niben101Scf05682g00009	0.78	0.74	0.71	2.84	1.42	2.11	Up-regulated	1.507	3.714e-05	AT1G19250	Flavin-binding monooxygenase family protein LENGTH=459	GO:0004499 (N,N-dimethylaniline monooxygenase activity), GO:0050660 (flavin adenine dinucleotide binding), GO:0050661 (NADP binding), GO:0055114 (oxidation-reduction process)
Niben101Scf09132g00013	5.94	4.64	5.25	15.65	14.51	15.02	Up-regulated	1.507	8.181e-28	AT2G16090	RING/U-box superfamily protein LENGTH=593	GO:0008270 (zinc ion binding)
Niben101Scf00895g00009	8.61	2.94	3.79	11.52	21.14	12.13	Up-regulated	1.506	0.0008479	AT3G15190	30S ribosomal protein S20	GO:0003723 (RNA binding), GO:0003735 (structural constituent of ribosome), GO:0005622 (intracellular), GO:0005840 (ribosome), GO:0006412 (translation)
Niben101Scf02111g00008	2.07	2.27	1.91	6.22	6.1	5.33	Up-regulated	1.506	6.094e-15	AT4G16110	Two-component response regulator ARR2	GO:0000160 (phosphorelay signal transduction system), GO:0003677 (DNA binding)
Niben101Scf03770g02001	1.61	1.99	1.2	3.85	5.28	4.37	Up-regulated	1.506	2.169e-09	AT3G17611	RHOMBOID-like protein 14 LENGTH=334	GO:0004252 (serine-type endopeptidase activity), GO:0008270 (zinc ion binding), GO:0016021 (integral component of membrane)
Niben101Scf14627g00004	1.75	1.78	1.36	5.06	4.94	3.85	Up-regulated	1.506	7.676e-11	AT1G18180	3-oxo-5-alpha-steroid 4-dehydrogenase 1	GO:0005737 (cytoplasm), GO:0006629 (lipid metabolic process), GO:0016021 (integral component of membrane), GO:0016627 (oxidoreductase activity, acting on the CH-CH group of donors)
Niben101Scf08280g03018	2.8	2.81	2.15	8.09	5.77	8.1	Up-regulated	1.505	8.874e-12	AT3G07130	Purple acid phosphatase 15	GO:0003993 (acid phosphatase activity), GO:0016787 (hydrolase activity), GO:0046872 (metal ion binding)
Niben101Scf10388g00004	42.03	33.24	36.13	114.79	87.87	113.66	Up-regulated	1.505	2.761e-18	AT4G10710	FACT complex subunit SPT16
Niben101Scf00024g03018	0.47	0.34	0.47	0.78	1.08	1.93	Up-regulated	1.504	0.0008449	AT3G13224	RNA-binding protein 1 LENGTH=360	GO:0000166 (nucleotide binding), GO:0003676 (nucleic acid binding)
Niben101Scf09172g02043	3.35	3.36	3	11.2	7.99	8.26	Up-regulated	1.504	2.586e-18	AT3G50700	Zinc finger protein 574	GO:0003676 (nucleic acid binding), GO:0046872 (metal ion binding)
Niben101Scf05330g03004	1.25	0.97	0.76	1.82	3.85	2.84	Up-regulated	1.503	3.97e-06	AT3G29575	Ninja-family protein
Niben101Scf04792g01005	21.13	15.91	20.27	53.62	63.61	46.41	Up-regulated	1.502	4.432e-20	AT1G28480	Glutaredoxin-C9	GO:0009055 (electron carrier activity), GO:0015035 (protein disulfide oxidoreductase activity), GO:0045454 (cell redox homeostasis)
Niben101Scf11153g00002	3.05	3.12	3.04	8.15	9.24	8.72	Up-regulated	1.502	1.858e-22	AT1G78930	Mitochondrial transcription termination factor family protein LENGTH=591	GO:0003690 (double-stranded DNA binding), GO:0005739 (mitochondrion), GO:0006355 (regulation of transcription, DNA-templated)
Niben101Scf15346g00009	1.66	3.35	1.57	6.76	4.7	6.64	Up-regulated	1.502	6.232e-05	AT2G02100	Defensin-like protein	GO:0006952 (defense response)
Niben101Scf00228g04005	7.83	5.2	6.77	21.49	18.68	16.2	Up-regulated	1.501	8.08e-17	AT3G25250	Serine/threonine-protein kinase 38-like	GO:0004672 (protein kinase activity), GO:0004674 (protein serine/threonine kinase activity), GO:0005524 (ATP binding), GO:0006468 (protein phosphorylation), GO:0016772 (transferase activity, transferring phosphorus-containing groups)
Niben101Scf03644g03016	10.28	9.48	11.71	39.41	11.03	38.66	Up-regulated	1.501	1.372e-06	AT5G51300	RNA-binding protein 39	GO:0000166 (nucleotide binding), GO:0003676 (nucleic acid binding), GO:0003723 (RNA binding), GO:0008270 (zinc ion binding)
Niben101Scf04122g05014	96.28	84.5	86.41	342.32	165.17	248.71	Up-regulated	1.501	1.191e-14	AT1G11260	sugar transporter 1 LENGTH=522	GO:0005215 (transporter activity), GO:0016020 (membrane), GO:0016021 (integral component of membrane), GO:0022857 (transmembrane transporter activity), GO:0022891 (substrate-specific transmembrane transporter activity), GO:0055085 (transmembrane transport)
Niben101Scf00024g02014	4.4	5.01	4.92	17.16	10.38	12.86	Up-regulated	1.5	5.117e-16	AT1G74790	Quinoprotein glucose dehydrogenase B	GO:0003824 (catalytic activity), GO:0005975 (carbohydrate metabolic process), GO:0016901 (oxidoreductase activity, acting on the CH-OH group of donors, quinone or similar compound as acceptor), GO:0048038 (quinone binding)
Niben101Scf01642g01015	0.19	0.23	0.17	0.85	0.37	0.46	Up-regulated	1.5	0.02017	AT3G06350	dehydroquinate dehydratase, putative / shikimate dehydrogenase, putative LENGTH=603	GO:0003824 (catalytic activity), GO:0003855 (3-dehydroquinate dehydratase activity), GO:0004764 (shikimate 3-dehydrogenase (NADP+) activity), GO:0055114 (oxidation-reduction process)
Niben101Scf05123g02015	0.97	0.99	0.57	2.27	2.37	2.44	Up-regulated	1.5	2.235e-05	AT3G14250	RING zinc finger protein, putative [Medicago truncatula]	GO:0005515 (protein binding), GO:0008270 (zinc ion binding)
Niben101Scf05956g01016	2.43	1.77	1.72	5.82	6.01	5.08	Up-regulated	1.5	1.083e-07	AT5G47180	Vesicle-associated membrane protein-associated protein A	GO:0005789 (endoplasmic reticulum membrane)
Niben101Scf03918g00008	8.65	7.48	7.46	24.22	18.69	23.83	Up-regulated	1.499	4.217e-29	AT5G13590	BnaA02g01730D [Brassica napus]
Niben101Scf04327g02018	18.05	17.17	13.26	46.83	40.87	48.96	Up-regulated	1.499	2.702e-20	AT2G21060	Cold shock protein 2	GO:0003676 (nucleic acid binding), GO:0003677 (DNA binding), GO:0006355 (regulation of transcription, DNA-templated), GO:0008270 (zinc ion binding)
Niben101Scf04406g08002	11.47	10.17	8.99	31.09	32.12	23.41	Up-regulated	1.499	1.393e-24	AT2G33490	hydroxyproline-rich glycoprotein family protein LENGTH=623
[truncated: 9,869 more rows]
