# Supplementary material for: Transcriptional reprogramming caused by the geminivirus Tomato yellow leaf curl virus in local or systemic infections in Nicotiana benthamiana
Source: BMC Genomics. 2019 Jul 4;20:542. doi: 10.1186/s12864-019-5842-7 (PMC6611054; doi:10.1186/s12864-019-5842-7)
Supplement: Supplementary file 7 — Table S2. Reads mapping to the viral genome in local and systemic infections (XLSX 10 kb) [file 12864_2019_5842_MOESM7_ESM.xlsx]

## Sheet: virus_expression_RPKM
Table S2. RPM (Reads per Million) of TYLCV genes in local and systemic infections
		Local infections						Systemic infections
	Strand	EV_1	EV_2	EV_3	TYLCV_1	TYLCV_2	TYLCV_3	EV_1	EV_2	EV_3	TYLCV_1	TYLCV_2	TYLCV_3
C2	+	0.123	0.258	0.1802	665.313	1221.2	718.865	0.0485	0.1391	0	35.4485	38.9383	35.8085
	-	0.1435	0.3727	0.3203	698.829	1275.32	735.31	0.0485	0.0834	0	35.6603	38.7803	35.8531
C3	+	0.082	0.1434	0.1802	302.069	726.503	341.179	0	0	0.0225	18.8541	21.5336	19.5887
	-	0.1435	0.258	0.3403	339.735	790.251	368.415	0	0	0.0225	19.3013	21.3953	19.5887
C4	+	0.0205	0.0573	0.02	36.2745	62.0532	46.4774	0	0	0	3.2247	3.477	3.302
	-	0.0205	0	0.04	38.5072	64.2603	47.9669	0	0	0	3.2953	3.398	3.3243
CP	+	2.4598	2.8958	2.5422	17136.6	23656.4	19421.8	0.8971	1.335	0.563	985.944	1067.69	948.602
	-	2.5008	2.5804	2.5221	17320.1	23776.3	19532.2	0.9214	1.3628	0.6531	989.757	1070.89	951.145
Rep	+	0.1845	0.2007	0.1401	741.329	1078.29	708.621	0	0.0556	0	44.2282	50.5546	43.818
	-	0.205	0.1147	0.1601	750.549	1084.81	712.846	0	0.0556	0	44.2989	50.4953	43.7511
V2	+	1.4554	1.5769	1.7415	11212	8902.82	12237.6	0.1455	0.4172	0.0676	194.967	225.629	200.885
	-	1.2504	1.3476	1.5813	11105.4	8760.57	12174.8	0.1697	0.3894	0.0676	189.388	218.991	195.307
Whole genome	+	5.596	5.8776	5.7849	42756.8	46178.3	44056.8	1.3336	2.3362	0.7431	1647.01	1797.05	1575.11
	-	5.309	5.4189	5.5647	42721.5	45922.6	44012.3	1.3578	2.3918	0.8557	1645.7	1794.66	1573.28
