# Supplementary material for: Transcriptional reprogramming caused by the geminivirus Tomato yellow leaf curl virus in local or systemic infections in Nicotiana benthamiana
Source: BMC Genomics. 2019 Jul 4;20:542. doi: 10.1186/s12864-019-5842-7 (PMC6611054; doi:10.1186/s12864-019-5842-7)
Supplement: Supplementary file 8 — Table S3. DEGs in systemic TYLCV infections (XLSX 146 kb) [file 12864_2019_5842_MOESM8_ESM.xlsx]

## Sheet: RPKM_table_FDR0.05_FC2_DEG
Table S3. DEGs in systemic infections
Gene	EV_1	EV_2	EV_3	TYLCV_1	TYLCV_2	TYLCV_3	TYLCV_vs_EV	logFC	FDR	AthID	Description	GO
Niben101Scf11836g00008	0	0	0	5.21	6.11	2.03	Up-regulated	9.038	3.598e-23	AT3G49940	LOB domain-containing protein 38
Niben101Scf04316g04001	0	0	0	0.72	1.86	0.26	Up-regulated	7.708	1.386e-12	AT1G30040	gibberellin 2-oxidase LENGTH=341	GO:0016491 (oxidoreductase activity), GO:0016706 (oxidoreductase activity, acting on paired donors, with incorporation or reduction of molecular oxygen, 2-oxoglutarate as one donor, and incorporation of one atom each of oxygen into both donors), GO:0055114 (oxidation-reduction process)
Niben101Scf11860g00013	0.1	0.23	0.07	18.51	41.77	6.71	Up-regulated	7.403	8.215e-28	AT3G47340	asparagine synthetase 3 LENGTH=578	GO:0004066 (asparagine synthase (glutamine-hydrolyzing) activity), GO:0006529 (asparagine biosynthetic process), GO:0008152 (metabolic process)
Niben101Scf10322g01012	0	0	0	0.45	1.6	0.2	Up-regulated	7.291	3.406e-12	AT1G69490	NAC domain-containing protein 68	GO:0003677 (DNA binding), GO:0006355 (regulation of transcription, DNA-templated)
Niben101Scf00573g01003	0.81	0.1	0.03	35.61	77.7	27.72	Up-regulated	7.21	4.325e-30	AT3G47340	asparagine synthetase 3 LENGTH=578	GO:0004066 (asparagine synthase (glutamine-hydrolyzing) activity), GO:0006529 (asparagine biosynthetic process), GO:0008152 (metabolic process)
Niben101Scf11182g00011	0	0	0	1.22	0.49	0.62	Up-regulated	6.894	2.009e-09	AT1G68300	Universal stress protein A-like protein	GO:0006950 (response to stress)
Niben101Scf01008g01008	0.32	0.12	0.2	16.98	39.27	13.8	Up-regulated	6.717	1.609e-55	AT2G33830	Dormancy/auxin associated family protein LENGTH=108
Niben101Scf01153g00013	0	0.05	0	1.72	2.64	0.44	Up-regulated	6.387	2.988e-10	AT2G19800	Inositol oxygenase 2	GO:0005506 (iron ion binding), GO:0005737 (cytoplasm), GO:0019310 (inositol catabolic process), GO:0050113 (inositol oxygenase activity), GO:0055114 (oxidation-reduction process)
Niben101Scf05713g05004	0.13	0	0.1	6.42	8.25	3.35	Up-regulated	6.17	1.067e-27	AT4G32480	BnaC07g41210D [Brassica napus]
Niben101Scf01267g00002	0	0	0	0.26	0.62	0.08	Up-regulated	5.985	6.134e-05	AT1G10070	Branched-chain-amino-acid aminotransferase 6	GO:0003824 (catalytic activity), GO:0004084 (branched-chain-amino-acid transaminase activity), GO:0008152 (metabolic process), GO:0009081 (branched-chain amino acid metabolic process)
Niben101Scf18985g01004	0	0	0	0.24	0.36	0.66	Up-regulated	5.83	9.889e-05	AT5G67020	BnaC08g34780D [Brassica napus]
Niben101Scf02749g05024	0	0	0	1	0.83	0.69	Up-regulated	5.621	0.0009831	NA	Unknown protein
Niben101Scf11037g01009	0.2	0	0	4.04	4.45	1.83	Up-regulated	5.439	2.122e-12	AT3G22550	Pre-mRNA cleavage complex 2 protein Pcf11, putative isoform 1 [Theobroma cacao] gb|EOY26717.1| Pre-mRNA cleavage complex 2 protein Pcf11, putative isoform 1 [Theobroma cacao]
Niben101Scf04036g04007	0	0	0	0.08	0.26	0.23	Up-regulated	5.372	0.001692	AT3G50930	ATP-dependent zinc metalloprotease FtsH	GO:0005524 (ATP binding)
Niben101Scf07231g03006	0	0	0	0.04	0.29	0.3	Up-regulated	5.367	0.002526	AT5G61430	NAC domain-containing protein 100	GO:0003677 (DNA binding), GO:0006355 (regulation of transcription, DNA-templated)
Niben101Scf00739g02023	0	0	0	0.08	0.71	0.3	Up-regulated	5.34	0.006025	AT2G26695	zinc finger (Ran-binding) family protein LENGTH=455	GO:0008270 (zinc ion binding)
Niben101Scf10676g01004	0	0	0.07	1.48	1.71	0.55	Up-regulated	5.267	1.488e-07	AT3G07350	Protein of unknown function (DUF506) LENGTH=298
Niben101Scf04899g04003	0.09	0.1	0.12	4.35	5.22	2.94	Up-regulated	5.263	2.944e-22	AT4G32480	Protein of unknown function (DUF506) LENGTH=294
Niben101Scf03827g01009	0	0	0	0.15	0.21	0.11	Up-regulated	5.182	0.006308	AT4G33940	E3 ubiquitin-protein ligase RNF170	GO:0005515 (protein binding), GO:0008270 (zinc ion binding), GO:0046872 (metal ion binding)
Niben101Scf02344g01012	0.08	0.09	0.07	3.31	2.71	2.52	Up-regulated	5.096	1.067e-27	AT5G19640	Protein NRT1/ PTR FAMILY 7.1	GO:0005215 (transporter activity), GO:0006810 (transport), GO:0016020 (membrane)
Niben101Scf04626g00009	0	0	0	0.11	0.11	0.11	Up-regulated	5.086	0.006085	AT3G01420	Alpha-dioxygenase 1	GO:0004601 (peroxidase activity), GO:0006979 (response to oxidative stress), GO:0020037 (heme binding), GO:0055114 (oxidation-reduction process)
Niben101Scf11299g00001	0	0	0	0.06	0.25	0.4	Up-regulated	5.083	0.0111	AT3G63110	tRNA dimethylallyltransferase	GO:0005524 (ATP binding), GO:0008033 (tRNA processing)
Niben101Scf03753g00007	0	0	0	0.36	0.13	0.1	Up-regulated	4.979	0.007196	AT4G25440	zinc finger WD40 repeat protein 1 LENGTH=430	GO:0005515 (protein binding), GO:0046872 (metal ion binding)
Niben101Scf03863g01004	0	0	0	0.08	0.13	0.22	Up-regulated	4.975	0.006454	AT5G06800	Myb family transcription factor APL	GO:0003677 (DNA binding), GO:0003682 (chromatin binding)
Niben101Scf01594g05013	0	0	0	0.09	0.78	0.09	Up-regulated	4.924	0.02901	AT3G14880	TGACG-sequence-specific DNA-binding protein TGA-2.1, putative [Theobroma cacao] gb|EOX92701.1| TGACG-sequence-specific DNA-binding protein TGA-2.1, putative [Theobroma cacao]	GO:0006351 (transcription, DNA-templated), GO:0043565 (sequence-specific DNA binding)
Niben101Scf04316g03004	0.17	0	0	1.75	2.48	1.3	Up-regulated	4.893	9.134e-13	AT1G30040	gibberellin 2-oxidase LENGTH=341	GO:0005506 (iron ion binding), GO:0016491 (oxidoreductase activity), GO:0016706 (oxidoreductase activity, acting on paired donors, with incorporation or reduction of molecular oxygen, 2-oxoglutarate as one donor, and incorporation of one atom each of oxygen into both donors), GO:0055114 (oxidation-reduction process)
Niben101Scf06295g04004	0	0	0	0.06	0.09	0.13	Up-regulated	4.853	0.0111	AT4G19810	receptor kinase 3 LENGTH=850	GO:0004553 (hydrolase activity, hydrolyzing O-glycosyl compounds), GO:0004568 (chitinase activity), GO:0004672 (protein kinase activity), GO:0004674 (protein serine/threonine kinase activity), GO:0005524 (ATP binding), GO:0005975 (carbohydrate metabolic process), GO:0006032 (chitin catabolic process), GO:0006468 (protein phosphorylation), GO:0016772 (transferase activity, transferring phosphorus-…
Niben101Scf10306g00003	0	0	0	0	0.13	0.26	Up-regulated	4.852	0.01842	AT5G26170	WRKY transcription factor 1	GO:0003700 (sequence-specific DNA binding transcription factor activity), GO:0006355 (regulation of transcription, DNA-templated), GO:0043565 (sequence-specific DNA binding)
Niben101Scf02160g01001	0	0	0	0.55	0.77	0.54	Up-regulated	4.849	0.02411	AT5G57580	calmodulin-binding-like protein [Medicago truncatula]
Niben101Scf02410g00002	0	0.06	0	0.41	0.56	1.05	Up-regulated	4.819	2.035e-07	AT3G12500	Chitinase 9	GO:0004568 (chitinase activity), GO:0005975 (carbohydrate metabolic process), GO:0006032 (chitin catabolic process), GO:0016998 (cell wall macromolecule catabolic process)
Niben101Scf04738g04002	0	0	0	0.17	0.11	0.13	Up-regulated	4.729	0.04439	AT5G55490	Protein GAMETE EXPRESSED 1
Niben101Scf15327g00001	0	0	0	0.4	0.5	0.97	Up-regulated	4.722	0.02014	AT3G50770	Calcium-binding protein CML39	GO:0005509 (calcium ion binding)
Niben101Scf03035g02003	0	0	0	0.25	0.21	0	Up-regulated	4.718	0.02019	AT1G03790	Zinc finger CCCH domain-containing protein 2	GO:0046872 (metal ion binding)
Niben101Scf05373g01004	0	0	0	0.5	0.53	0.12	Up-regulated	4.717	0.03372	AT2G28710	Zinc finger protein 1	GO:0046872 (metal ion binding)
Niben101Scf09021g00006	0.05	0	0	0.38	0.75	0.37	Up-regulated	4.641	2.052e-07	AT4G22990	SPX domain-containing membrane protein	GO:0016021 (integral component of membrane), GO:0055085 (transmembrane transport)
Niben101Scf00435g00005	0	0	0.21	4	2.79	0.65	Up-regulated	4.602	8.297e-05	AT3G20340	product [Oryza sativa Japonica Group]
Niben101Scf00072g06001	0	0	0	0.12	0.1	0.11	Up-regulated	4.575	0.03061	AT3G26310	Cytochrome P450 CYP99A1
Niben101Scf02694g06025	0	0	0	0.09	0.07	0.09	Up-regulated	4.575	0.0306	AT5G67550	transmembrane protein, putative [Medicago truncatula]
Niben101Scf05849g00002	0	0	0	0.05	0.13	0.24	Up-regulated	4.575	0.04203	AT2G40340	Ethylene-responsive transcription factor 2	GO:0003677 (DNA binding), GO:0003700 (sequence-specific DNA binding transcription factor activity), GO:0006355 (regulation of transcription, DNA-templated)
Niben101Scf01084g03003	0	0	0	0.17	0.24	0.06	Up-regulated	4.573	0.02916	NA	Unknown protein
Niben101Scf01718g09027	0.78	0.21	0.19	10	9.72	6.39	Up-regulated	4.449	3.369e-10	AT4G38470	Protein kinase superfamily protein LENGTH=412	GO:0004672 (protein kinase activity), GO:0004674 (protein serine/threonine kinase activity), GO:0005524 (ATP binding), GO:0006468 (protein phosphorylation), GO:0008152 (metabolic process), GO:0016597 (amino acid binding), GO:0016772 (transferase activity, transferring phosphorus-containing groups)
Niben101Scf03307g06003	0.67	0.21	0.04	9.51	7.73	2.93	Up-regulated	4.436	1.203e-13	AT2G19800	Inositol oxygenase 2	GO:0005506 (iron ion binding), GO:0005737 (cytoplasm), GO:0019310 (inositol catabolic process), GO:0050113 (inositol oxygenase activity), GO:0055114 (oxidation-reduction process)
Niben101Scf03644g01007	0.06	0.08	0.06	1.09	2.25	1.12	Up-regulated	4.354	1.514e-09	AT1G65680	Expansin-B5	GO:0005576 (extracellular region), GO:0019953 (sexual reproduction)
Niben101Scf01036g03002	0.11	0.18	0.05	2.66	3.4	0.71	Up-regulated	4.303	3.891e-09	AT4G27450	Aluminium induced protein with YGL and LRDR motifs LENGTH=250
Niben101Scf00711g02004	0.15	0	0.05	0.9	1.98	1.39	Up-regulated	4.301	8.482e-12	AT5G04040	Triacylglycerol lipase SDP1
Niben101Scf03772g02010	1.96	1.38	0.38	25.55	29.01	14.61	Up-regulated	4.219	2.728e-21	AT4G17370	Oxidoreductase family protein LENGTH=368	GO:0008152 (metabolic process), GO:0016491 (oxidoreductase activity), GO:0055114 (oxidation-reduction process)
Niben101Scf13429g03011	0.32	0	0.4	4.54	6.81	3.09	Up-regulated	4.192	1.336e-14	AT4G12510	Bifunctional inhibitor/lipid-transfer protein/seed storage 2S albumin superfamily protein LENGTH=134
Niben101Scf08411g00019	0.04	0.13	0.03	0.4	1.99	1.23	Up-regulated	4.174	2.841e-06	AT4G09740	Endoglucanase	GO:0003824 (catalytic activity), GO:0004553 (hydrolase activity, hydrolyzing O-glycosyl compounds), GO:0005975 (carbohydrate metabolic process)
Niben101Scf00419g00001	0.15	0	0	0.65	0.96	1.24	Up-regulated	4.131	6.977e-10	AT5G12950	acetyl-CoA carboxylase [Bacteroides propionicifaciens]	GO:0046373 (L-arabinose metabolic process), GO:0046556 (alpha-L-arabinofuranosidase activity)
Niben101Scf00603g03027	0.54	0	0.12	4.64	4.22	3.88	Up-regulated	4.127	5.368e-13	AT3G61060	F-box protein PP2-A13
Niben101Scf00990g02022	0.38	0.33	0.35	7.52	7.55	3.94	Up-regulated	4.114	7.419e-12	AT5G56550	BnaC03g13410D [Brassica napus]
Niben101Scf03993g06006	0	0.03	0	0.12	0.43	0.08	Up-regulated	4.066	0.0001531	AT5G23960	Terpenoid synthase 18	GO:0000287 (magnesium ion binding), GO:0008152 (metabolic process), GO:0010333 (terpene synthase activity), GO:0016829 (lyase activity)
Niben101Scf03366g00002	0	0.07	0	0.31	0.52	0.48	Up-regulated	3.946	0.001464	AT4G28530	NAC domain-containing protein 21/22	GO:0003677 (DNA binding), GO:0006355 (regulation of transcription, DNA-templated)
Niben101Scf02191g03003	0.09	0	0.09	0.84	1.48	1	Up-regulated	3.913	4.415e-07	AT1G21310	Unknown protein
Niben101Scf00726g00012	0.11	0	0	0.68	0.94	0.55	Up-regulated	3.826	0.001121	NA	Ras-related protein RABA1c
Niben101Scf09044g01012	0.26	0.4	0	5.76	1.63	1.24	Up-regulated	3.725	2.634e-10	AT4G11650	Thaumatin-like protein
Niben101Scf03374g02005	0	0.03	0	0.24	0.14	0.1	Up-regulated	3.691	0.002675	AT1G12110	Protein NRT1/ PTR FAMILY 6.3	GO:0005215 (transporter activity), GO:0006810 (transport), GO:0006857 (oligopeptide transport), GO:0016020 (membrane)
Niben101Scf01240g07012	0	0.12	0	0.2	0.77	0.8	Up-regulated	3.675	0.004129	AT2G26695	Zinc finger Ran-binding domain-containing protein 2	GO:0008270 (zinc ion binding)
Niben101Scf01049g03007	0	0	0.03	0.31	0.12	0.17	Up-regulated	3.625	0.00406	AT3G18830	Inner membrane metabolite transport protein YgcS	GO:0005215 (transporter activity), GO:0016020 (membrane), GO:0016021 (integral component of membrane), GO:0022857 (transmembrane transporter activity), GO:0022891 (substrate-specific transmembrane transporter activity), GO:0055085 (transmembrane transport)
Niben101Scf01961g02007	0	0.04	0	0.14	0.36	0.07	Up-regulated	3.603	0.003072	AT1G62300	WRKY transcription factor 6	GO:0003700 (sequence-specific DNA binding transcription factor activity), GO:0006355 (regulation of transcription, DNA-templated), GO:0043565 (sequence-specific DNA binding)
Niben101Scf12277g00001	0.18	0	0	0.76	0.82	0.83	Up-regulated	3.597	2.792e-07	AT1G60360	RING finger protein 150	GO:0005515 (protein binding), GO:0008270 (zinc ion binding)
Niben101Scf07339g02015	6.25	2.68	2.93	46.52	68.8	27.14	Up-regulated	3.582	6.099e-28	AT4G35770	Thiosulfate sulfurtransferase GlpE
Niben101Scf04464g03007	0	0	0.1	0.31	0.17	1.21	Up-regulated	3.539	0.002722	AT3G22160	VQ motif-containing protein [Arabidopsis lyrata subsp. lyrata] gb|EFH61744.1| VQ motif-containing protein [Arabidopsis lyrata subsp. lyrata]
Niben101Scf16244g02026	0	0	0.13	0.27	1.14	0.66	Up-regulated	3.525	0.0056	AT5G09500	30S ribosomal protein S19	GO:0003723 (RNA binding), GO:0003735 (structural constituent of ribosome), GO:0005840 (ribosome), GO:0006412 (translation), GO:0015935 (small ribosomal subunit)
Niben101Scf04392g04008	0.33	0.13	0.05	2.43	2.4	1.05	Up-regulated	3.502	3.352e-11	AT4G25810	Xyloglucan endotransglucosylase/hydrolase protein 22	GO:0004553 (hydrolase activity, hydrolyzing O-glycosyl compounds), GO:0005618 (cell wall), GO:0005975 (carbohydrate metabolic process), GO:0006073 (cellular glucan metabolic process), GO:0016762 (xyloglucan:xyloglucosyl transferase activity), GO:0048046 (apoplast)
Niben101Scf04494g00019	0.14	0.06	0.16	1.29	1.79	1.04	Up-regulated	3.468	1.097e-12	AT3G16120	Dynein light chain	GO:0005875 (microtubule associated complex), GO:0007017 (microtubule-based process)
Niben101Scf06623g00017	0.27	0	0.08	2.39	1.56	0.35	Up-regulated	3.45	0.0002992	AT1G25400	BnaC06g30030D [Brassica napus]
Niben101Scf02430g12008	0.15	0	0	0.6	0.82	0.51	Up-regulated	3.439	0.0001428	AT5G01750	Protein LURP-one-related 15
Niben101Scf04131g01021	0	0.03	0.03	0.16	0.32	0.21	Up-regulated	3.427	0.0009608	AT1G20960	helicases;ATP-dependent helicases;nucleic acid binding;ATP binding;DNA-directed DNA polymerases;DNA binding LENGTH=2154	GO:0003676 (nucleic acid binding), GO:0005524 (ATP binding)
Niben101Scf08869g01015	0.97	0.31	0.35	5.81	9.15	2.76	Up-regulated	3.418	4.379e-12	AT2G32150	Haloacid dehalogenase-like hydrolase (HAD) superfamily protein LENGTH=263	GO:0008152 (metabolic process), GO:0016787 (hydrolase activity)
Niben101Scf02982g01023	8.11	1.56	0.83	53.98	36.85	20.56	Up-regulated	3.402	3.166e-06	AT4G13830	Chaperone protein DnaJ
Niben101Scf02159g01012	0.14	0.16	0.26	0.7	3.86	1.5	Up-regulated	3.386	1.558e-06	AT5G50260	Cathepsin B-like cysteine proteinase	GO:0006508 (proteolysis), GO:0008234 (cysteine-type peptidase activity)
Niben101Scf00187g02037	0.38	0	0.36	4.75	3.34	0.56	Up-regulated	3.364	0.0002378	AT3G19615	BnaC01g33240D [Brassica napus]
Niben101Scf00226g01005	0.46	0.13	0.53	5	3.9	2.99	Up-regulated	3.303	1.055e-09	AT1G75250	Transcription factor RADIALIS	GO:0003677 (DNA binding), GO:0003682 (chromatin binding)
Niben101Scf03993g05005	0.06	0.07	0.03	0.54	0.46	0.65	Up-regulated	3.301	4.72e-08	AT5G23960	Terpene synthase 5	GO:0000287 (magnesium ion binding), GO:0008152 (metabolic process), GO:0010333 (terpene synthase activity), GO:0016829 (lyase activity)
Niben101Scf04424g00001	0.49	0.21	0.12	3.01	2.33	2.8	Up-regulated	3.279	4.325e-10	AT1G15550	gibberellin 3-oxidase 1 LENGTH=358	GO:0016491 (oxidoreductase activity), GO:0016706 (oxidoreductase activity, acting on paired donors, with incorporation or reduction of molecular oxygen, 2-oxoglutarate as one donor, and incorporation of one atom each of oxygen into both donors), GO:0055114 (oxidation-reduction process)
Niben101Scf08508g02011	1.14	0.63	0.62	8.77	9.4	5.18	Up-regulated	3.273	1.017e-09	AT3G61060	F-box protein PP2-A13	GO:0005515 (protein binding)
Niben101Scf02340g01003	30.18	11.59	13.14	219.68	220.74	87.84	Up-regulated	3.265	2.539e-14	AT4G27450	Aluminium induced protein with YGL and LRDR motifs LENGTH=250
Niben101Scf07508g04003	0	0.04	0	0.2	0.11	0.13	Up-regulated	3.261	0.01748	AT5G10600	Cytochrome P450 superfamily protein LENGTH=509	GO:0005506 (iron ion binding), GO:0016705 (oxidoreductase activity, acting on paired donors, with incorporation or reduction of molecular oxygen), GO:0020037 (heme binding), GO:0055114 (oxidation-reduction process)
Niben101Scf09387g00009	0.27	0.16	0.89	3.51	6.22	3.82	Up-regulated	3.257	1.664e-09	AT4G12490	Bifunctional inhibitor/lipid-transfer protein/seed storage 2S albumin superfamily protein LENGTH=134
Niben101Scf01109g03004	0.13	0.31	0.06	1.24	1.48	1.91	Up-regulated	3.22	1.582e-07	AT1G32928	BnaC05g51340D [Brassica napus]
Niben101Scf09808g00013	1.77	0.98	1.12	13.93	17.92	4.19	Up-regulated	3.215	7.277e-12	AT4G17090	Beta-amylase	GO:0000272 (polysaccharide catabolic process), GO:0005975 (carbohydrate metabolic process), GO:0016161 (beta-amylase activity)
Niben101Scf00082g05001	1.64	1.19	0.76	11.96	13.75	7.71	Up-regulated	3.198	4.686e-05	AT4G15700	Glutaredoxin-C1	GO:0009055 (electron carrier activity), GO:0015035 (protein disulfide oxidoreductase activity), GO:0045454 (cell redox homeostasis)
Niben101Scf00732g07002	0	0.08	0.03	0.3	0.59	0.13	Up-regulated	3.176	0.001148	AT4G17900	PLATZ transcription factor family protein LENGTH=227	GO:0005622 (intracellular), GO:0008270 (zinc ion binding)
Niben101Scf07907g00009	0.2	0.09	0.07	1.63	1.2	0.53	Up-regulated	3.171	3.393e-10	AT2G16120	Membrane transporter D1	GO:0005215 (transporter activity), GO:0016020 (membrane), GO:0016021 (integral component of membrane), GO:0022857 (transmembrane transporter activity), GO:0022891 (substrate-specific transmembrane transporter activity), GO:0055085 (transmembrane transport)
Niben101Scf11090g00004	0	0	0.07	0.3	0.13	0.51	Up-regulated	3.164	0.01998	AT5G26220	Cation transport regulator-like protein 2
Niben101Scf05955g03003	0.06	0	0.06	0.42	0.5	0.35	Up-regulated	3.162	0.001698	AT3G62040	Haloacid dehalogenase-like hydrolase (HAD) superfamily protein LENGTH=249	GO:0008152 (metabolic process), GO:0016787 (hydrolase activity)
Niben101Scf05629g01014	0	0.35	0	1.49	0.75	1.45	Up-regulated	3.16	0.02486	AT5G02220	conserved hypothetical protein [Ricinus communis] gb|EEF30808.1| conserved hypothetical protein [Ricinus communis]
Niben101Scf01959g01001	5.72	1.11	1.77	32.04	30.46	14.67	Up-regulated	3.156	3.334e-11	AT5G56550	product [Oryza sativa Japonica Group]
Niben101Ctg14583g00002	0.19	0	0	0.92	1.08	0.18	Up-regulated	3.15	0.03459	AT2G32590	Condensin complex subunit 2	GO:0000796 (condensin complex), GO:0007076 (mitotic chromosome condensation)
Niben101Scf08447g02004	0	0.44	0.07	2.61	0.94	0.87	Up-regulated	3.148	5.943e-05	AT1G70840	MLP-like protein 28	GO:0006952 (defense response), GO:0009607 (response to biotic stimulus)
Niben101Scf03348g00010	0.26	0.15	0.18	2.26	1.67	1.57	Up-regulated	3.144	3.577e-11	NA	WRKY transcription factor 7 [Gossypium hirsutum]
Niben101Scf03949g00023	0.19	0.04	0	1.32	0.51	0.28	Up-regulated	3.109	6.068e-06	AT3G12500	Chitinase 12	GO:0004568 (chitinase activity), GO:0006032 (chitin catabolic process), GO:0008061 (chitin binding), GO:0016998 (cell wall macromolecule catabolic process)
Niben101Scf16613g04003	1.29	1.14	0.73	11.24	9.57	6.35	Up-regulated	3.108	5.905e-27	AT5G67480	BTB/POZ and TAZ domain-containing protein 4	GO:0003712 (transcription cofactor activity), GO:0004402 (histone acetyltransferase activity), GO:0005515 (protein binding), GO:0005634 (nucleus), GO:0006355 (regulation of transcription, DNA-templated), GO:0008270 (zinc ion binding)
Niben101Scf05712g03020	0.12	0	0.11	1.4	0.88	0.11	Up-regulated	3.106	0.006156	AT2G02990	Ribonuclease 1	GO:0003723 (RNA binding), GO:0033897 (ribonuclease T2 activity)
Niben101Scf01133g11002	0.08	0.04	0.07	0.49	0.83	0.44	Up-regulated	3.101	6.726e-06	AT2G46660	Cytochrome P450 superfamily protein LENGTH=513	GO:0005506 (iron ion binding), GO:0016705 (oxidoreductase activity, acting on paired donors, with incorporation or reduction of molecular oxygen), GO:0020037 (heme binding), GO:0055114 (oxidation-reduction process)
Niben101Scf04040g08009	0.12	0	0.11	0.36	1.1	0.93	Up-regulated	3.097	0.001847	AT5G64810	WRKY transcription factor 1	GO:0003700 (sequence-specific DNA binding transcription factor activity), GO:0006355 (regulation of transcription, DNA-templated), GO:0043565 (sequence-specific DNA binding)
Niben101Scf00801g02007	0.16	0.29	0.23	1.87	2.18	1.9	Up-regulated	3.094	3.782e-08	AT2G41200	BnaC03g23200D [Brassica napus]
Niben101Scf01998g03022	6.16	1.05	2.29	30.52	31.03	19.04	Up-regulated	3.07	2.172e-09	AT4G36770	UDP-Glycosyltransferase superfamily protein LENGTH=457	GO:0008152 (metabolic process), GO:0016758 (transferase activity, transferring hexosyl groups)
Niben101Scf01237g07020	0.52	0.14	0.15	1.68	2.27	2.96	Up-regulated	3.048	1.14e-14	AT2G40390	unknown protein; BEST Arabidopsis thaliana protein match is: unknown protein . LENGTH=496
Niben101Scf10767g03010	0.36	0.16	0.29	2.2	2.65	1.97	Up-regulated	3.046	3.365e-19	AT1G13260	Ethylene-responsive transcription factor 1	GO:0003677 (DNA binding), GO:0003700 (sequence-specific DNA binding transcription factor activity), GO:0006355 (regulation of transcription, DNA-templated)
Niben101Scf08939g02004	0	0.34	0	0.87	0.97	1.41	Up-regulated	3.044	0.02748	NA	conserved hypothetical protein [Ajellomyces dermatitidis ER-3]
Niben101Scf02151g01002	0	0.09	0	0.36	0.37	0.07	Up-regulated	3.04	0.04623	AT5G15790	RING finger protein 145	GO:0005515 (protein binding), GO:0008270 (zinc ion binding)
Niben101Scf02838g07002	0.07	0	0.07	0.21	0.6	0.56	Up-regulated	3.03	0.00358	AT5G20230	Early nodulin-like protein 1	GO:0009055 (electron carrier activity)
Niben101Scf19517g00004	0.48	0.43	0.52	4.59	4.43	2.65	Up-regulated	3.016	3.094e-34	AT2G18700	trehalose phosphate synthase LENGTH=861	GO:0003824 (catalytic activity), GO:0005992 (trehalose biosynthetic process), GO:0008152 (metabolic process)
Niben101Scf02085g04007	0.02	0.12	0.08	0.22	0.98	0.51	Up-regulated	3.005	6.886e-07	AT2G37900	Protein NRT1/ PTR FAMILY 5.6	GO:0005215 (transporter activity), GO:0006810 (transport), GO:0016020 (membrane)
Niben101Scf03937g04011	0.3	0	0.41	2.35	2.71	1.29	Up-regulated	2.996	5.569e-05	AT3G44540	Alcohol-forming fatty acyl-CoA reductase	GO:0080019 (fatty-acyl-CoA reductase (alcohol-forming) activity)
Niben101Scf04779g01029	1.14	0.17	1.33	6.09	10.19	5.79	Up-regulated	2.989	1.334e-14	AT4G12490	Bifunctional inhibitor/lipid-transfer protein/seed storage 2S albumin superfamily protein LENGTH=129
Niben101Scf04407g01010	0.38	0.57	0.66	4.25	3.92	4.72	Up-regulated	2.985	1.302e-15	AT1G54400	22.0 kDa heat shock protein
Niben101Scf07491g00006	0.05	0	0.05	0.25	0.46	0.2	Up-regulated	2.964	0.003377	AT2G17040	NAC domain containing protein 36 LENGTH=276	GO:0003677 (DNA binding), GO:0006355 (regulation of transcription, DNA-templated)
Niben101Scf03392g00006	0.21	0.16	0.06	1.98	0.86	0.66	Up-regulated	2.963	0.0008816	AT3G52050	DNA polymerase I	GO:0003677 (DNA binding), GO:0003824 (catalytic activity)
Niben101Scf13640g00003	0.21	0	0	1.3	0.26	0.25	Up-regulated	2.96	0.00474	NA	ATP-binding protein [Bacillus cereus]
Niben101Scf12443g02009	1.2	0.7	0.75	5.37	9.33	6.4	Up-regulated	2.957	1.108e-07	AT2G06255	Protein ELF4-LIKE 3
Niben101Scf00090g08010	0.03	0.03	0	0.13	0.26	0.08	Up-regulated	2.951	0.0059	AT4G25000	Alpha-amylase	GO:0003824 (catalytic activity), GO:0004556 (alpha-amylase activity), GO:0005509 (calcium ion binding), GO:0005975 (carbohydrate metabolic process), GO:0043169 (cation binding)
Niben101Scf00637g01001	0	0.09	0	0.19	0.34	0.15	Up-regulated	2.943	0.008285	AT5G06839	bZIP transcription factor family protein LENGTH=460	GO:0006351 (transcription, DNA-templated), GO:0043565 (sequence-specific DNA binding)
Niben101Scf12228g00002	0	0	0.05	0.25	0.08	0.2	Up-regulated	2.931	0.04869	NA	tospovirus resistance protein E [Solanum lycopersicum]
Niben101Scf02840g04009	0	0	0.18	0.56	0.31	1.09	Up-regulated	2.927	0.04454	AT5G39670	calcium ion binding protein, putative [Ricinus communis] gb|EEF30528.1| calcium ion binding protein, putative [Ricinus communis]	GO:0005509 (calcium ion binding)
Niben101Scf02353g06039	0.1	0	0	0.2	0.25	0.59	Up-regulated	2.924	0.04345	AT1G17860	kunitz trypsin inhibitor 1 LENGTH=215	GO:0004866 (endopeptidase inhibitor activity)
Niben101Scf01899g06004	3.26	1.72	2.82	19.94	21.78	17.93	Up-regulated	2.92	1.65e-18	AT1G52340	Dehydrogenase/reductase SDR family member 4	GO:0008152 (metabolic process), GO:0016491 (oxidoreductase activity)
Niben101Scf09603g04016	0.71	0.72	0.66	4.56	5.24	5.85	Up-regulated	2.9	8.566e-19	AT2G27140	Small heat shock protein C1
Niben101Scf03435g01016	0.17	0.12	0.13	0.98	1.69	0.49	Up-regulated	2.896	1.387e-05	AT1G08630	threonine aldolase 1 LENGTH=358	GO:0003824 (catalytic activity), GO:0006520 (cellular amino acid metabolic process), GO:0016829 (lyase activity), GO:0030170 (pyridoxal phosphate binding)
Niben101Scf27527g00004	0.04	0.05	0	0.35	0.18	0.26	Up-regulated	2.895	0.005755	AT3G54040	PAR1 protein LENGTH=183
Niben101Scf02936g04013	0	0	0.26	1.09	0.91	0.4	Up-regulated	2.894	0.006898	AT1G10140	BnaC08g42370D [Brassica napus]
Niben101Scf02406g02001	13.78	10.72	9	96.58	84.86	67.52	Up-regulated	2.891	5.681e-19	NA	Unknown protein
Niben101Scf08057g00006	0.05	0.06	0	0.21	0.44	0.25	Up-regulated	2.889	0.005851	AT1G14870	Protein PLANT CADMIUM RESISTANCE 2
Niben101Scf12395g02002	0.77	0.24	0.65	2.49	6.42	3.71	Up-regulated	2.887	9.267e-08	AT5G17860	Cation/calcium exchanger 1	GO:0016021 (integral component of membrane), GO:0055085 (transmembrane transport)
Niben101Scf10232g02006	0	0.49	0	1.03	1.73	0.81	Up-regulated	2.878	0.009314	NA	Cyclic AMP receptor-like protein C
Niben101Scf00831g01006	1.11	0.54	0.47	2.56	8.98	4	Up-regulated	2.87	1.157e-07	AT5G43860	Chlorophyllase-1	GO:0015996 (chlorophyll catabolic process), GO:0047746 (chlorophyllase activity)
Niben101Scf01773g08011	1.1	0.99	0.79	10.38	7.98	2.81	Up-regulated	2.87	4.525e-13	AT4G03510	E3 ubiquitin-protein ligase RNF170	GO:0005515 (protein binding), GO:0008270 (zinc ion binding)
Niben101Scf06155g01028	0.86	0.4	1.29	7.37	5.74	6.52	Up-regulated	2.862	5.231e-10	AT4G03460	Ankyrin repeat-containing protein
Niben101Scf27183g00011	0.54	0.16	0.76	2.36	4.3	4.41	Up-regulated	2.862	1.011e-06	AT2G38600	Acid phosphatase 1	GO:0003993 (acid phosphatase activity)
Niben101Scf00561g00001	0.04	0	0.07	0.29	0.31	0.29	Up-regulated	2.832	0.002668	AT1G09910	Rhamnogalacturonate lyase family protein LENGTH=675	GO:0003824 (catalytic activity), GO:0005975 (carbohydrate metabolic process), GO:0030246 (carbohydrate binding)
Niben101Scf09620g05004	0	0.08	0	0.36	0.08	0.13	Up-regulated	2.825	0.01126	AT2G46660	Cytochrome P450 superfamily protein LENGTH=513	GO:0005506 (iron ion binding), GO:0016705 (oxidoreductase activity, acting on paired donors, with incorporation or reduction of molecular oxygen), GO:0020037 (heme binding), GO:0055114 (oxidation-reduction process)
Niben101Scf05150g00002	0.52	0	1.93	3.09	7.75	8.02	Up-regulated	2.818	1.67e-05	NA	Unknown protein
Niben101Scf00526g00018	0	0.04	0.03	0.1	0.2	0.26	Up-regulated	2.814	0.01257	AT4G17980	NAC domain-containing protein 86	GO:0003677 (DNA binding), GO:0006355 (regulation of transcription, DNA-templated)
Niben101Scf04145g00026	0.14	0.16	0.06	0.72	0.81	1.04	Up-regulated	2.808	7.472e-10	AT5G49610	F-box protein	GO:0005515 (protein binding)
Niben101Scf04955g01002	0.09	0.1	0.24	0.78	1.99	0.38	Up-regulated	2.804	6.354e-05	AT1G30040	gibberellin 2-oxidase LENGTH=341	GO:0005506 (iron ion binding), GO:0016491 (oxidoreductase activity), GO:0016706 (oxidoreductase activity, acting on paired donors, with incorporation or reduction of molecular oxygen, 2-oxoglutarate as one donor, and incorporation of one atom each of oxygen into both donors), GO:0055114 (oxidation-reduction process)
Niben101Scf37384g00002	0.66	0.26	0.41	2.97	3.31	3.43	Up-regulated	2.802	2.708e-08	AT5G22870	Late embryogenesis abundant (LEA) hydroxyproline-rich glycoprotein family LENGTH=207
Niben101Scf16092g00001	0.29	0.29	0.31	1.63	2.42	2.14	Up-regulated	2.795	7.277e-12	AT1G60360	RING finger protein 150	GO:0005515 (protein binding), GO:0008270 (zinc ion binding)
Niben101Scf06016g02005	0.59	0.5	0.45	3.02	3.37	4.34	Up-regulated	2.791	1.785e-14	AT4G39810	APOLLO [Boechera sp. IPK 1]	GO:0003676 (nucleic acid binding), GO:0004527 (exonuclease activity)
Niben101Scf09107g00006	0.22	0.09	0.21	1.12	1.32	1.22	Up-regulated	2.789	1.097e-14	AT1G13920	Remorin family protein LENGTH=345
Niben101Scf08566g08014	0.83	0.38	0.17	4.03	3.79	1.74	Up-regulated	2.786	3.077e-12	AT5G64120	Peroxidase N1	GO:0004601 (peroxidase activity), GO:0006979 (response to oxidative stress), GO:0020037 (heme binding), GO:0055114 (oxidation-reduction process)
Niben101Scf13777g00006	0.34	0.34	0.23	1.85	2.49	2	Up-regulated	2.786	2.141e-11	AT4G39810	APOLLO [Boechera sp. IPK 1]	GO:0003676 (nucleic acid binding), GO:0004527 (exonuclease activity)
Niben101Scf02565g02004	0	0.03	0.03	0.06	0.12	0.22	Up-regulated	2.768	8.558e-05	AT5G53130	cyclic nucleotide gated channel 1 LENGTH=716
Niben101Scf06394g08018	0.38	0.27	0.18	2.36	2.71	0.63	Up-regulated	2.767	1.535e-06	AT5G38200	Class I glutamine amidotransferase-like superfamily protein LENGTH=436	GO:0006541 (glutamine metabolic process), GO:0016787 (hydrolase activity)
Niben101Scf07868g00001	0.48	0	0	1.18	0.79	1.85	Up-regulated	2.743	0.01923	AT3G48180	BnaC01g43480D [Brassica napus]
Niben101Scf02411g00007	0	0	0.04	0.14	0.1	0.13	Up-regulated	2.739	0.01397	AT1G11330	Receptor like protein kinase S.2	GO:0004672 (protein kinase activity), GO:0005524 (ATP binding), GO:0006468 (protein phosphorylation), GO:0016772 (transferase activity, transferring phosphorus-containing groups)
Niben101Scf01001g07015	1.18	0.57	0.6	6.25	8.1	1.48	Up-regulated	2.738	9.691e-07	AT4G18380	F-box protein	GO:0005515 (protein binding)
Niben101Scf01812g02026	0.8	0.84	0.52	3.97	5.98	4.33	Up-regulated	2.729	3.521e-12	AT1G54400	17.6 kDa class I heat shock protein
Niben101Scf15543g01021	0.06	0.21	0.08	0.39	0.97	0.93	Up-regulated	2.719	1.207e-06	AT4G37560	Formamidase	GO:0016811 (hydrolase activity, acting on carbon-nitrogen (but not peptide) bonds, in linear amides)
Niben101Scf08706g01013	0.47	0.48	0.54	3.07	3.2	3.67	Up-regulated	2.716	5.566e-14	AT4G25150	Acid phosphatase 1	GO:0003993 (acid phosphatase activity)
Niben101Scf02159g01014	3.63	4.38	3.69	32.97	34.57	9.06	Up-regulated	2.71	1.445e-09	AT5G63160	BTB/POZ and TAZ domain-containing protein 1	GO:0003712 (transcription cofactor activity), GO:0004402 (histone acetyltransferase activity), GO:0005515 (protein binding), GO:0005634 (nucleus), GO:0006355 (regulation of transcription, DNA-templated), GO:0008270 (zinc ion binding)
Niben101Scf00788g00008	2.1	0.93	1.72	7.39	15.99	8.03	Up-regulated	2.709	1.743e-13	AT2G24580	N-methyl-L-tryptophan oxidase	GO:0016491 (oxidoreductase activity), GO:0055114 (oxidation-reduction process)
Niben101Scf05341g03002	0.24	0.28	0.45	2.4	2.61	1.87	Up-regulated	2.699	0.001149	AT5G40690	Calcium-binding site, putative [Theobroma cacao] gb|EOY02645.1| Calcium-binding site, putative [Theobroma cacao]
Niben101Scf01320g01003	0.26	0.2	0.24	1.38	1.47	1.82	Up-regulated	2.696	6.641e-13	AT1G65910	NAC domain-containing protein 86	GO:0003677 (DNA binding), GO:0006355 (regulation of transcription, DNA-templated)
Niben101Scf30418g00015	0.3	0.12	0.38	1.81	1.26	2.55	Up-regulated	2.694	1.417e-06	AT3G55240	Plant protein 1589 of Uncharacterized protein function [Theobroma cacao] gb|EOY18365.1| Plant protein 1589 of Uncharacterized protein function [Theobroma cacao]
Niben101Scf18347g00001	0.33	0.26	0.71	0.22	6.46	2.01	Up-regulated	2.691	0.0005956	NA	Unknown protein
Niben101Scf02124g01021	3.8	2.45	3.76	17.75	32.86	13.91	Up-regulated	2.682	6.769e-22	AT1G80920	Chaperone protein DnaJ
Niben101Scf02752g07008	5.73	6.2	8.76	49.07	53.3	30.44	Up-regulated	2.676	7.728e-06	AT5G18600	Glutaredoxin-C1	GO:0009055 (electron carrier activity), GO:0015035 (protein disulfide oxidoreductase activity), GO:0045454 (cell redox homeostasis)
Niben101Scf07018g04008	0.47	0.21	0.27	3.03	1.9	1.25	Up-regulated	2.658	1.383e-06	AT5G02020	BnaA05g05730D [Brassica napus]
Niben101Scf09075g02003	0.15	0.27	0	0.15	2.4	0.07	Up-regulated	2.657	0.0433	AT4G37790	Homeobox-leucine zipper protein family LENGTH=278	GO:0003677 (DNA binding), GO:0003700 (sequence-specific DNA binding transcription factor activity), GO:0005634 (nucleus), GO:0006355 (regulation of transcription, DNA-templated), GO:0043565 (sequence-specific DNA binding)
Niben101Scf02182g00004	0	0.33	0.53	1.69	1.88	2.47	Up-regulated	2.655	0.005094	NA	Unknown protein
Niben101Scf02877g02005	0.14	0	0	0.2	0.17	0.66	Up-regulated	2.654	0.02223	AT3G57030	Strictosidine synthase 1	GO:0009058 (biosynthetic process), GO:0016844 (strictosidine synthase activity)
Niben101Scf05767g07005	1.41	0.79	1.7	6.16	9.66	9.13	Up-regulated	2.654	2.088e-14	AT2G27140	22.0 kDa heat shock protein
Niben101Scf04113g17021	0.07	0.24	0.06	0.58	0.63	1.09	Up-regulated	2.651	6.889e-06	AT1G75260	isoflavone reductase family protein [Populus trichocarpa] gb|EEE81300.2| isoflavone reductase family protein [Populus trichocarpa]
Niben101Scf00953g09007	0.43	0	0	0.65	1.08	1.47	Up-regulated	2.65	0.03006	AT3G19660	BnaA01g25980D [Brassica napus]
Niben101Scf02357g01004	0.07	0.08	0	0.63	0.35	0.07	Up-regulated	2.65	0.02883	AT4G18960	MADS-box transcription factor 3	GO:0003677 (DNA binding), GO:0003700 (sequence-specific DNA binding transcription factor activity), GO:0005634 (nucleus), GO:0006355 (regulation of transcription, DNA-templated), GO:0046983 (protein dimerization activity)
Niben101Scf01434g03001	0	0.01	0.01	0.02	0.06	0.09	Up-regulated	2.647	0.03378	AT1G55020	Linoleate 9S-lipoxygenase 6	GO:0005515 (protein binding), GO:0016491 (oxidoreductase activity), GO:0016702 (oxidoreductase activity, acting on single donors with incorporation of molecular oxygen, incorporation of two atoms of oxygen), GO:0046872 (metal ion binding), GO:0055114 (oxidation-reduction process)
Niben101Scf05298g06005	6.89	2.76	2.21	23.34	36.49	13.88	Up-regulated	2.633	9.087e-11	AT1G56220	Dormancy/auxin associated family protein LENGTH=140
Niben101Scf00527g06003	0.33	0.38	0.92	3.11	3.28	4.3	Up-regulated	2.626	8.392e-06	NA	Oxysterol-binding protein-related protein 9
Niben101Scf07585g00003	0.12	0.18	0.03	0.7	0.73	0.56	Up-regulated	2.613	0.0002205	AT1G02170	Metacaspase-1	GO:0004197 (cysteine-type endopeptidase activity), GO:0006508 (proteolysis)
Niben101Scf15543g01002	0.57	0.5	0.36	3.09	3.77	1.9	Up-regulated	2.61	7.859e-11	AT5G67420	LOB domain-containing protein 37
Niben101Scf10763g00008	24.4	4.36	7.13	81.41	80.68	56.76	Up-regulated	2.608	0.0001729	AT4G27450	Aluminium induced protein with YGL and LRDR motifs LENGTH=250
Niben101Scf08422g00003	40.08	8.98	12.98	125.24	127.43	124.94	Up-regulated	2.604	2.379e-11	AT2G33830	Dormancy/auxin associated family protein LENGTH=108
Niben101Scf05584g04009	0.22	0.1	0.2	0.99	1.01	1.3	Up-regulated	2.596	6.099e-07	AT2G46210	Fatty acid desaturase 2	GO:0005506 (iron ion binding), GO:0006629 (lipid metabolic process), GO:0006633 (fatty acid biosynthetic process), GO:0016717 (oxidoreductase activity, acting on paired donors, with oxidation of a pair of donors resulting in the reduction of molecular oxygen to two molecules of water), GO:0020037 (heme binding), GO:0055114 (oxidation-reduction process)
Niben101Scf07304g02018	1.23	1.34	1.3	5.98	11.28	6.05	Up-regulated	2.592	6.777e-22	AT4G33150	lysine-ketoglutarate reductase/saccharopine dehydrogenase bifunctional enzyme LENGTH=1064	GO:0016491 (oxidoreductase activity), GO:0055114 (oxidation-reduction process)
Niben101Scf04487g04010	0.69	0.4	0.5	2.19	4.23	3.27	Up-regulated	2.59	6.959e-09	AT5G12380	Annexin D8	GO:0005509 (calcium ion binding), GO:0005544 (calcium-dependent phospholipid binding)
Niben101Scf02738g01010	0.39	0.11	0.53	2.59	2.15	1.71	Up-regulated	2.589	9.262e-13	AT5G38710	Proline dehydrogenase 2, mitochondrial	GO:0004657 (proline dehydrogenase activity), GO:0006562 (proline catabolic process)
Niben101Scf01506g03004	2.3	1.16	1.39	8.62	15.11	5.58	Up-regulated	2.588	1.14e-14	AT2G32150	Haloacid dehalogenase-like hydrolase (HAD) superfamily protein LENGTH=263	GO:0008152 (metabolic process), GO:0016787 (hydrolase activity)
Niben101Scf01847g01001	1.59	1.85	4.61	7.17	37.01	4.12	Up-regulated	2.576	0.001024	NA	Unknown protein
Niben101Scf02002g04014	0.14	0.15	0.13	0.58	1.07	0.88	Up-regulated	2.567	1.29e-09	AT4G22370	nuclear transport factor 2 (NTF2) family protein [Medicago truncatula]
Niben101Scf01574g09001	0.28	0.52	0.1	1.6	2.26	1.24	Up-regulated	2.564	2.24e-10	AT2G15760	Calmodulin-binding family protein [Populus trichocarpa] gb|EEE87794.2| Calmodulin-binding family protein [Populus trichocarpa]
Niben101Scf17976g01010	0.09	0	0	0.14	0.36	0.06	Up-regulated	2.563	0.01981	NA	Unknown protein
Niben101Scf10122g01032	0.14	0	0	0.43	0.3	0.28	Up-regulated	2.562	0.03851	AT3G27010	TCP family transcription factor LENGTH=325
Niben101Scf04110g01002	0.04	0	0.07	0.11	0.06	0.55	Up-regulated	2.556	0.01549	AT2G31130	BnaC04g13350D [Brassica napus]
Niben101Scf10126g00007	0.05	0.06	0	0.11	0.36	0.26	Up-regulated	2.556	0.03317	AT1G15710	arogenate dehydrogenase LENGTH=640	GO:0004665 (prephenate dehydrogenase (NADP+) activity), GO:0006571 (tyrosine biosynthetic process), GO:0008977 (prephenate dehydrogenase activity), GO:0055114 (oxidation-reduction process)
Niben101Scf00126g00008	0.67	0.28	0.34	1.98	2.92	2.81	Up-regulated	2.555	0.0004109	AT1G77700	Pathogenesis-related thaumatin superfamily protein LENGTH=356
Niben101Scf18745g00020	0.63	0.37	0.44	1.87	2.81	3.96	Up-regulated	2.554	8.79e-09	AT1G22990	Heavy metal transport/detoxification superfamily protein LENGTH=152	GO:0030001 (metal ion transport), GO:0046872 (metal ion binding)
Niben101Scf03766g10008	0.4	0.26	0.5	2.38	2	2.63	Up-regulated	2.553	3.492e-10	AT5G14510	U-box domain-containing protein 7	GO:0005488 (binding), GO:0005515 (protein binding)
Niben101Scf08876g00022	1.12	1.02	1.22	7.41	6.83	5.6	Up-regulated	2.551	6.643e-08	AT3G47180	RING finger protein 165	GO:0005515 (protein binding), GO:0008270 (zinc ion binding)
Niben101Scf00350g04010	1.12	0.98	1.25	4.77	7.89	7	Up-regulated	2.546	2.644e-24	AT1G75260	isoflavone reductase family protein [Populus trichocarpa] gb|EEE81300.2| isoflavone reductase family protein [Populus trichocarpa]
Niben101Scf02538g00007	0.15	0	0	0.29	0.46	0.18	Up-regulated	2.545	0.003806	AT5G38200	Class I glutamine amidotransferase-like superfamily protein LENGTH=436	GO:0006541 (glutamine metabolic process), GO:0016787 (hydrolase activity)
Niben101Scf04171g02007	1.51	1.28	0.38	8.57	5.92	3.71	Up-regulated	2.524	1.863e-06	AT2G17880	Chaperone protein DnaJ
Niben101Scf01587g01006	1.16	1.01	0.94	6.6	4.56	6.99	Up-regulated	2.516	2.24e-10	AT3G24500	Multiprotein-bridging factor 1c	GO:0003677 (DNA binding), GO:0043565 (sequence-specific DNA binding)
Niben101Scf02158g00009	0.11	0.04	0.03	0.35	0.23	0.51	Up-regulated	2.505	0.002388	AT5G42560	Receptor expression-enhancing protein 3
Niben101Scf14688g00017	0.16	0.18	0.18	0.75	0.84	1.44	Up-regulated	2.5	9.266e-07	AT3G15730	Phospholipase D alpha 1	GO:0003824 (catalytic activity), GO:0004630 (phospholipase D activity), GO:0005509 (calcium ion binding), GO:0005515 (protein binding), GO:0008152 (metabolic process), GO:0016020 (membrane), GO:0046470 (phosphatidylcholine metabolic process)
Niben101Scf03595g10007	0.2	0.59	0.28	2.59	1.59	1.85	Up-regulated	2.491	1.333e-05	AT5G24510	60S acidic ribosomal protein P1	GO:0003735 (structural constituent of ribosome), GO:0005622 (intracellular), GO:0005840 (ribosome), GO:0006414 (translational elongation)
Niben101Scf01123g01013	0.25	0.3	0	0.88	1.37	0.86	Up-regulated	2.485	0.01757	NA	RING/U-box superfamily protein, putative isoform 4 [Theobroma cacao] gb|EOY24248.1| RING/U-box superfamily protein, putative isoform 4 [Theobroma cacao]
Niben101Scf07608g04004	0.17	0.08	0	0.44	0.74	0.23	Up-regulated	2.478	0.001633	AT1G17840	ABC transporter G family member 16	GO:0005524 (ATP binding), GO:0016020 (membrane), GO:0016887 (ATPase activity)
Niben101Scf10431g00014	0.14	0.95	0.13	2.96	1.46	2.1	Up-regulated	2.465	0.001469	AT5G09500	30S ribosomal protein S19	GO:0003723 (RNA binding), GO:0003735 (structural constituent of ribosome), GO:0005840 (ribosome), GO:0006412 (translation), GO:0015935 (small ribosomal subunit)
Niben101Scf02237g09008	0.74	0.54	0.95	1.01	3.3	8.21	Up-regulated	2.463	0.001257	AT4G33950	Serine/threonine-protein kinase D2	GO:0004672 (protein kinase activity), GO:0004674 (protein serine/threonine kinase activity), GO:0005524 (ATP binding), GO:0006468 (protein phosphorylation), GO:0016772 (transferase activity, transferring phosphorus-containing groups)
Niben101Scf04122g04002	1.54	0.3	1.91	8.39	8.93	4.46	Up-regulated	2.461	3.126e-06	AT4G10265	wound-responsive family protein [Medicago truncatula]
Niben101Scf19057g00004	0.13	0.46	0	0.45	1.57	1.07	Up-regulated	2.452	0.006315	NA	ADP,ATP carrier protein 1, chloroplastic
Niben101Scf03850g03025	0.71	0.42	0.29	2.56	2.92	2.28	Up-regulated	2.448	1.031e-14	AT5G42050	DCD (Development and Cell Death) domain protein LENGTH=349
Niben101Scf02828g03012	0.04	0	0.12	0.17	0.47	0.38	Up-regulated	2.447	0.008285	AT2G01275	RING/FYVE/PHD zinc finger superfamily protein LENGTH=259	GO:0008270 (zinc ion binding)
Niben101Scf00991g08003	0.49	0.13	0.17	1.3	1.18	1.96	Up-regulated	2.445	1.667e-06	AT5G67480	BTB/POZ and TAZ domain-containing protein 4	GO:0003712 (transcription cofactor activity), GO:0004402 (histone acetyltransferase activity), GO:0005515 (protein binding), GO:0005634 (nucleus), GO:0006355 (regulation of transcription, DNA-templated), GO:0008270 (zinc ion binding)
Niben101Scf00578g05003	0.38	0	0.71	1.51	3.15	1.84	Up-regulated	2.442	0.004532	AT4G27280	Calcium-binding EF-hand family protein LENGTH=130
Niben101Scf08030g02003	2.02	1.32	2.66	8.34	13.19	11.41	Up-regulated	2.441	3.633e-19	AT2G27140	17.6 kDa class I heat shock protein 1
Niben101Scf02908g06009	2.76	1.64	2.77	15.42	13.83	9.9	Up-regulated	2.438	5.041e-18	AT4G38470	Protein kinase superfamily protein LENGTH=412	GO:0004672 (protein kinase activity), GO:0004674 (protein serine/threonine kinase activity), GO:0005524 (ATP binding), GO:0006468 (protein phosphorylation), GO:0008152 (metabolic process), GO:0016597 (amino acid binding), GO:0016772 (transferase activity, transferring phosphorus-containing groups)
Niben101Scf04632g00008	0.04	0	0.11	0.12	0.54	0.27	Up-regulated	2.434	0.02161	AT5G18240	Myb family transcription factor APL	GO:0003677 (DNA binding), GO:0003682 (chromatin binding)
Niben101Scf07182g03013	2.34	3.47	3.37	14.45	17.83	17.27	Up-regulated	2.431	2.773e-15	AT1G05760	Jacalin-related lectin 2
Niben101Scf18125g00012	0.21	0.11	0.06	0.66	0.56	0.85	Up-regulated	2.429	3.277e-05	AT3G53190	Pectate lyase
Niben101Scf00571g04013	9.16	4.13	9.7	24.18	62.35	37	Up-regulated	2.421	1.6e-07	AT1G55230	product [Oryza sativa Japonica Group]
Niben101Scf04655g04028	1.69	1.15	1.7	6.04	9.81	8.66	Up-regulated	2.42	6.497e-15	AT1G19715	Jacalin-related lectin 3
Niben101Scf11126g02001	0.06	0.2	0.69	0.51	3.03	1.71	Up-regulated	2.418	0.0003104	AT1G65480	Protein FLOWERING LOCUS T
Niben101Scf03123g00015	0.36	0.37	0.42	1.49	2.42	2.33	Up-regulated	2.411	1.775e-08	AT5G40230	nodulin MtN21 /EamA-like transporter family protein LENGTH=370	GO:0016021 (integral component of membrane), GO:0022857 (transmembrane transporter activity)
Niben101Scf01230g01011	0.03	0.11	0.06	0.31	0.34	0.42	Up-regulated	2.407	0.0007043	AT1G70520	Receptor-like protein kinase	GO:0004672 (protein kinase activity), GO:0005524 (ATP binding), GO:0006468 (protein phosphorylation), GO:0016772 (transferase activity, transferring phosphorus-containing groups)
Niben101Scf05881g01004	2.98	2.06	3.16	9.14	21.59	12.86	Up-regulated	2.405	2.792e-13	AT3G51860	Vacuolar cation/proton exchanger 3	GO:0016021 (integral component of membrane), GO:0055085 (transmembrane transport)
Niben101Scf06203g02004	1.16	0.86	1.27	5.32	5.86	6.62	Up-regulated	2.405	4.011e-11	AT5G22870	Late embryogenesis abundant (LEA) hydroxyproline-rich glycoprotein family LENGTH=207
Niben101Scf04804g01015	0.25	0.19	0.31	1.28	1.42	1.41	Up-regulated	2.402	3.964e-09	AT5G52270	Vesicle-trafficking protein SEC22b	GO:0006810 (transport)
Niben101Scf01941g01008	11.05	6.44	6.65	44.33	56.74	26.32	Up-regulated	2.397	2.59e-13	AT4G27450	Aluminium induced protein with YGL and LRDR motifs LENGTH=250
Niben101Scf02537g06001	0.3	0.44	0.14	1.5	2.19	0.95	Up-regulated	2.395	0.005154	AT4G08950	Protein EXORDIUM
Niben101Scf00883g12009	0.42	0.28	0.39	1.25	3.7	0.87	Up-regulated	2.394	1.336e-05	AT4G00430	Aquaporin-1	GO:0005215 (transporter activity), GO:0006810 (transport), GO:0016020 (membrane)
Niben101Scf03245g08020	0.74	0.83	0.72	3.03	4.6	4.42	Up-regulated	2.393	5.64e-13	AT5G04890	22.7 kDa class IV heat shock protein
Niben101Scf00317g00011	1.05	0.49	0.51	4.62	3.64	2.58	Up-regulated	2.391	4.987e-12	AT4G17370	Oxidoreductase family protein LENGTH=368	GO:0008152 (metabolic process), GO:0016491 (oxidoreductase activity), GO:0055114 (oxidation-reduction process)
Niben101Ctg13284g00003	0.15	0.4	0.18	1.02	1.39	1.36	Up-regulated	2.386	9.543e-05	AT1G29380	Glucan endo-1,3-beta-glucosidase 1
Niben101Scf01240g05002	0.7	0.94	0.28	3.87	2.24	3.78	Up-regulated	2.376	2.091e-05	AT5G20110	Dynein light chain type 1 family protein LENGTH=209	GO:0005875 (microtubule associated complex), GO:0007017 (microtubule-based process)
Niben101Scf00176g05001	0.41	0.14	0.33	1.59	1.57	1.6	Up-regulated	2.371	5.289e-05	AT4G21310	transmembrane protein, putative [Medicago truncatula]
Niben101Scf00936g02010	0.23	0.15	0.12	0.59	1.02	0.99	Up-regulated	2.365	4.208e-07	AT5G19600	Sulfate transporter 3.1	GO:0008271 (secondary active sulfate transmembrane transporter activity), GO:0008272 (sulfate transport), GO:0015116 (sulfate transmembrane transporter activity), GO:0016020 (membrane), GO:0016021 (integral component of membrane), GO:0055085 (transmembrane transport), GO:1902358 (sulfate transmembrane transport)
Niben101Scf13308g00004	0.2	0.03	0.08	0.52	0.38	0.77	Up-regulated	2.363	4.404e-08	AT5G53130	cyclic nucleotide gated channel 1 LENGTH=716	GO:0005216 (ion channel activity), GO:0006811 (ion transport), GO:0016020 (membrane), GO:0055085 (transmembrane transport)
Niben101Scf10213g00009	4.66	4.71	4.75	21.45	39.34	11.42	Up-regulated	2.355	5.678e-12	NA	Unknown protein
Niben101Scf02749g05033	0.41	0.36	0	1.02	1.89	1	Up-regulated	2.354	0.002051	AT1G53903	BnaC03g69930D [Brassica napus]
Niben101Scf04021g07007	0.28	0.11	0	1.13	0.55	0.46	Up-regulated	2.343	0.01168	AT3G61060	F-box protein PP2-A13	GO:0005515 (protein binding)
Niben101Scf04407g02021	1.54	2.26	1.93	6.29	13.96	8.71	Up-regulated	2.342	1.135e-08	AT3G01280	Mitochondrial outer membrane protein porin 1	GO:0005741 (mitochondrial outer membrane), GO:0055085 (transmembrane transport)
Niben101Scf04382g00015	0.15	0	0.14	0.3	0.68	0.65	Up-regulated	2.336	0.005965	AT3G55470	Elicitor-responsive protein 1	GO:0005515 (protein binding)
Niben101Scf08918g00008	0.99	0.09	0.28	2.28	2.73	2.14	Up-regulated	2.336	0.0001782	AT1G56423	unknown protein; FUNCTIONS IN: molecular_function unknown; INVOLVED IN: biological_process unknown; LOCATED IN: endomembrane system; Has 30201 Blast hits to 17322 proteins in 780 species: Archae - 12; Bacteria - 1396; Metazoa - 17338; Fungi - 3422; Plants - 5037; Viruses - 0; Other Eukaryotes - 2996 (source: NCBI BLink). LENGTH=270
Niben101Scf04084g00005	12.79	9.05	10.74	35.27	74.89	54.38	Up-regulated	2.335	1.19e-13	AT1G11910	Aspartic proteinase A1	GO:0004190 (aspartic-type endopeptidase activity), GO:0006508 (proteolysis), GO:0006629 (lipid metabolic process)
Niben101Scf08514g00001	1.72	2.32	1.29	8.66	9.45	8.45	Up-regulated	2.328	1.19e-13	AT4G24380	Folic acid and derivative biosynthetic process, putative [Theobroma cacao] gb|EOX91983.1| Folic acid and derivative biosynthetic process, putative [Theobroma cacao]
Niben101Scf00428g07003	0.78	1.12	2.07	4.82	8.62	6.61	Up-regulated	2.325	8.03e-05	AT3G18260	Reticulon-like protein B9
Niben101Scf09560g00003	5.72	4.67	6.42	23.06	29.31	31.64	Up-regulated	2.316	1.057e-16	AT1G10155	Protein PHLOEM PROTEIN 2-LIKE A9
Niben101Ctg15836g00002	2.02	2.11	2.39	15.22	11.59	5.63	Up-regulated	2.312	3.77e-07	AT5G63160	BTB/POZ and TAZ domain-containing protein 1	GO:0003712 (transcription cofactor activity), GO:0004402 (histone acetyltransferase activity), GO:0005515 (protein binding), GO:0005634 (nucleus), GO:0006355 (regulation of transcription, DNA-templated), GO:0008270 (zinc ion binding)
Niben101Scf00157g05005	0.06	0.03	0	0.09	0.1	0.31	Up-regulated	2.312	0.04724	AT4G27100	rab GTPase activator [Arabidopsis lyrata subsp. lyrata] gb|EFH45838.1| rab GTPase activator [Arabidopsis lyrata subsp. lyrata]	GO:0005097 (Rab GTPase activator activity), GO:0032313 (regulation of Rab GTPase activity)
Niben101Scf09355g02009	0.04	0.04	0.04	0.19	0.22	0.22	Up-regulated	2.305	0.03153	AT1G02560	ATP-dependent Clp protease proteolytic subunit 1	GO:0004252 (serine-type endopeptidase activity), GO:0006508 (proteolysis)
Niben101Scf10262g00006	0.08	0.03	0.05	0.35	0.18	0.34	Up-regulated	2.301	0.001813	AT3G49940	LOB domain-containing protein 38
Niben101Scf03842g08003	2.77	1.73	3.42	8.35	19.48	11.32	Up-regulated	2.299	3.563e-09	AT3G51860	Vacuolar cation/proton exchanger 3	GO:0016021 (integral component of membrane), GO:0055085 (transmembrane transport)
Niben101Scf10877g00001	0.38	0.67	0.38	2.14	1.69	3.16	Up-regulated	2.296	5.111e-11	AT5G56970	Cytokinin dehydrogenase 3	GO:0003824 (catalytic activity), GO:0008762 (UDP-N-acetylmuramate dehydrogenase activity), GO:0009690 (cytokinin metabolic process), GO:0016491 (oxidoreductase activity), GO:0016614 (oxidoreductase activity, acting on CH-OH group of donors), GO:0019139 (cytokinin dehydrogenase activity), GO:0050660 (flavin adenine dinucleotide binding), GO:0055114 (oxidation-reduction process)
Niben101Scf02805g07008	1.81	2.7	1.73	8	12.6	9.76	Up-regulated	2.294	5.68e-15	AT3G18260	Reticulon-like protein B9
Niben101Scf06080g03009	0.62	0.41	0.51	1.96	2.88	2.74	Up-regulated	2.294	7.348e-17	AT5G48060	C2 calcium/lipid-binding plant phosphoribosyltransferase family protein LENGTH=1036	GO:0005515 (protein binding)
Niben101Scf27717g00001	7.62	4.09	9.37	32.55	42.86	28.51	Up-regulated	2.293	2.67e-11	AT4G12510	Bifunctional inhibitor/lipid-transfer protein/seed storage 2S albumin superfamily protein LENGTH=129
Niben101Scf01717g00008	2.01	1.3	1.35	8.06	6.75	8.18	Up-regulated	2.29	6.886e-07	NA	Unknown protein
Niben101Scf00435g05003	0.48	0.72	0.64	3.61	2.28	3.18	Up-regulated	2.287	2.156e-08	AT5G42570	B-cell receptor-associated 31-like LENGTH=218	GO:0005783 (endoplasmic reticulum), GO:0006886 (intracellular protein transport), GO:0016021 (integral component of membrane)
Niben101Scf01863g04002	0.97	0.78	0.73	3.31	4.28	4.57	Up-regulated	2.283	9.404e-10	AT3G49780	Phytosulfokines 3	GO:0005576 (extracellular region), GO:0008083 (growth factor activity), GO:0008283 (cell proliferation)
Niben101Scf03939g06023	0.5	0.21	0.38	1.59	2.24	1.64	Up-regulated	2.278	1.92e-07	AT5G50290	wall-associated receptor kinase galacturonan-binding protein [Medicago truncatula]	GO:0030247 (polysaccharide binding)
Niben101Scf05146g03009	6.2	4.27	8.54	18.51	41.23	32.85	Up-regulated	2.277	1.617e-12	AT2G39518	CASP-like protein 4D1
Niben101Scf01212g01008	0.05	0.03	0.1	0.2	0.47	0.22	Up-regulated	2.263	0.0007115	AT1G53210	Calmodulin-like protein 3	GO:0005509 (calcium ion binding), GO:0016021 (integral component of membrane), GO:0055085 (transmembrane transport)
Niben101Scf00887g01011	1.87	1.32	1.89	6.61	8.07	9.74	Up-regulated	2.257	5.14e-26	NA	Unknown protein
Niben101Scf00953g05005	2.53	0.98	2.06	8.56	8.65	9.67	Up-regulated	2.251	0.0001533	AT2G14620	xyloglucan endotransglucosylase/hydrolase 10 LENGTH=299	GO:0004553 (hydrolase activity, hydrolyzing O-glycosyl compounds), GO:0005975 (carbohydrate metabolic process)
Niben101Scf12789g00028	1.33	1.4	1.21	4.75	6.74	7.26	Up-regulated	2.249	8.868e-13	AT3G07420	Asparagine--tRNA ligase	GO:0000166 (nucleotide binding), GO:0004812 (aminoacyl-tRNA ligase activity), GO:0004816 (asparagine-tRNA ligase activity), GO:0005524 (ATP binding), GO:0005737 (cytoplasm), GO:0006418 (tRNA aminoacylation for protein translation), GO:0006421 (asparaginyl-tRNA aminoacylation)
Niben101Scf00317g08002	0.73	0.6	0.56	2.04	3.23	3.72	Up-regulated	2.248	7.403e-10	AT5G47510	Sec14p-like phosphatidylinositol transfer family protein LENGTH=376
Niben101Scf00912g02003	2.05	1.08	0.99	7.7	7.43	4.5	Up-regulated	2.248	5.114e-10	AT3G10600	cationic amino acid transporter 7 LENGTH=584	GO:0003333 (amino acid transmembrane transport), GO:0015171 (amino acid transmembrane transporter activity), GO:0016020 (membrane)
Niben101Scf00006g02004	1.06	1.23	0.56	4.79	4.26	4.37	Up-regulated	2.24	3.007e-06	NA	conserved hypothetical protein [Ricinus communis] gb|EEF52081.1| conserved hypothetical protein [Ricinus communis]
Niben101Scf00551g00006	7.71	4.03	6.68	34.53	27.58	26.21	Up-regulated	2.239	7.172e-12	AT3G10020	BnaC03g73280D [Brassica napus]
Niben101Scf00207g02007	0.52	0.31	0.46	1.9	2.28	1.96	Up-regulated	2.234	3.079e-08	AT5G17980	C2 calcium/lipid-binding plant phosphoribosyltransferase family protein LENGTH=1049	GO:0005515 (protein binding)
Niben101Scf03647g03023	0.18	0.36	0	0.61	1.17	0.65	Up-regulated	2.233	0.001718	AT3G54040	PAR1 protein LENGTH=183
Niben101Scf11802g00009	1.08	1.1	0.75	5.14	3.68	4.92	Up-regulated	2.228	4.446e-09	AT5G20950	Beta-glucosidase C	GO:0004553 (hydrolase activity, hydrolyzing O-glycosyl compounds), GO:0005975 (carbohydrate metabolic process)
Niben101Scf02069g00018	0.93	2.08	1.18	3.44	8.37	7.62	Up-regulated	2.226	1.9e-06	NA	methanol inducible protein [Nicotiana benthamiana]
Niben101Scf02379g03015	0.05	0	0.15	0.36	0.39	0.3	Up-regulated	2.226	0.04458	AT1G49380	Cytochrome c biogenesis protein CCS1, chloroplastic
Niben101Scf12609g01009	0.22	0.21	0.24	0.9	1.19	1.11	Up-regulated	2.225	1.892e-08	AT3G15730	Phospholipase D alpha 1	GO:0003824 (catalytic activity), GO:0004630 (phospholipase D activity), GO:0005509 (calcium ion binding), GO:0005515 (protein binding), GO:0008152 (metabolic process), GO:0016020 (membrane), GO:0046470 (phosphatidylcholine metabolic process)
Niben101Scf05610g01004	1.77	1	1.59	5.21	8.67	6.64	Up-regulated	2.224	9.266e-14	AT2G25737	Sulfite exporter TauE/SafE family protein LENGTH=476	GO:0016021 (integral component of membrane)
Niben101Scf04334g00003	12.95	7.02	14.42	39.01	73.52	47.78	Up-regulated	2.214	3.231e-13	AT1G80160	Lactoylglutathione lyase	GO:0004462 (lactoylglutathione lyase activity), GO:0046872 (metal ion binding)
Niben101Scf01887g02002	0.21	0	0.06	0.54	0.57	0.26	Up-regulated	2.213	0.01514	AT2G15760	Pheromone receptor-like protein [Medicago truncatula] gb|AES59499.1| DUF1645 family protein [Medicago truncatula]
Niben101Scf03766g09001	8.36	4.42	8.09	15.8	61.38	19.45	Up-regulated	2.208	2.853e-05	AT3G01500	Carbonic anhydrase	GO:0004089 (carbonate dehydratase activity), GO:0008270 (zinc ion binding), GO:0015976 (carbon utilization)
Niben101Scf11552g02001	0.27	0.31	0.35	1.16	1.29	1.9	Up-regulated	2.208	2.955e-09	AT4G28500	NAC domain containing protein 73 LENGTH=305	GO:0003677 (DNA binding), GO:0006355 (regulation of transcription, DNA-templated)
Niben101Scf06436g01007	0.03	0.06	0.07	0.27	0.21	0.27	Up-regulated	2.207	0.00452	AT1G01140	CBL-interacting protein kinase 26	GO:0004672 (protein kinase activity), GO:0005524 (ATP binding), GO:0006468 (protein phosphorylation), GO:0016772 (transferase activity, transferring phosphorus-containing groups)
Niben101Scf16580g00007	0.01	0.05	0	0.11	0.11	0.07	Up-regulated	2.207	0.03038	AT5G19820	ARM repeat superfamily protein LENGTH=1116	GO:0005488 (binding), GO:0005515 (protein binding)
Niben101Scf02522g01002	0.13	0.25	0.23	1	1.19	0.61	Up-regulated	2.199	3.566e-06	AT1G13340	Regulator of Vps4 activity in the MVB pathway protein LENGTH=409
Niben101Scf02132g00027	0.76	0.56	0.73	2.31	4.26	2.81	Up-regulated	2.186	3.657e-10	AT3G01280	Mitochondrial outer membrane protein porin 1	GO:0005741 (mitochondrial outer membrane), GO:0055085 (transmembrane transport)
Niben101Scf00176g06017	0.07	0.25	0.47	1	1.55	1.18	Up-regulated	2.184	0.0003198	AT1G11530	Thioredoxin-2	GO:0006662 (glycerol ether metabolic process), GO:0015035 (protein disulfide oxidoreductase activity), GO:0045454 (cell redox homeostasis)
Niben101Scf04283g02008	0.2	0.4	0.19	0.47	2.25	0.79	Up-regulated	2.183	0.001423	AT3G63110	tRNA dimethylallyltransferase	GO:0005524 (ATP binding), GO:0008033 (tRNA processing)
Niben101Scf01015g01002	0.89	0.55	0.61	4.34	3.44	1.59	Up-regulated	2.171	2.328e-12	AT3G04720	Wound-induced protein	GO:0008061 (chitin binding), GO:0042742 (defense response to bacterium), GO:0050832 (defense response to fungus)
Niben101Scf07767g02011	0.24	0.12	0.2	0.55	0.75	1.32	Up-regulated	2.171	7.838e-07	AT5G07990	Cytochrome P450 superfamily protein LENGTH=513	GO:0005506 (iron ion binding), GO:0016705 (oxidoreductase activity, acting on paired donors, with incorporation or reduction of molecular oxygen), GO:0020037 (heme binding), GO:0055114 (oxidation-reduction process)
Niben101Scf07969g01019	0.44	0.25	0.87	1.82	2.92	2.44	Up-regulated	2.171	3.103e-06	AT3G50120	Plant protein of unknown function (DUF247) LENGTH=531
Niben101Scf08478g00014	1.06	0.35	0.63	3.6	4.33	1.46	Up-regulated	2.171	0.0001335	NA	Unknown protein
Niben101Scf03026g01009	0.18	0.04	0.08	0.63	0.35	0.47	Up-regulated	2.17	0.0001078	AT4G39830	L-ascorbate oxidase	GO:0005507 (copper ion binding), GO:0005576 (extracellular region), GO:0016491 (oxidoreductase activity), GO:0055114 (oxidation-reduction process)
Niben101Scf00488g01002	0.03	0.36	0.06	0.33	0.91	0.62	Up-regulated	2.169	0.0001428	AT5G62680	Protein NRT1/ PTR FAMILY 2.11	GO:0005215 (transporter activity), GO:0006810 (transport), GO:0016020 (membrane)
Niben101Scf10635g00002	0	0.13	0.1	0.55	0.23	0.32	Up-regulated	2.158	0.03764	AT2G01670	Nudix hydrolase 4	GO:0016787 (hydrolase activity)
Niben101Scf04253g01001	0.34	0.33	0.74	1.29	2.21	2.96	Up-regulated	2.157	5.512e-05	AT5G50890	Protein glycosylationmyb-like TTH transcriptional regulator, partial [Leucadendron salicifolium]
Niben101Scf01833g00002	0	0.17	0.2	0.56	0.53	0.62	Up-regulated	2.155	0.01446	AT2G47260	WRKY transcription factor 1	GO:0003700 (sequence-specific DNA binding transcription factor activity), GO:0006355 (regulation of transcription, DNA-templated), GO:0043565 (sequence-specific DNA binding)
Niben101Scf06583g04007	0.55	0.36	0.29	1.2	2.12	2.07	Up-regulated	2.155	1.041e-06	AT1G29100	metal ion binding protein, putative [Ricinus communis] gb|EEF33400.1| metal ion binding protein, putative [Ricinus communis]	GO:0030001 (metal ion transport), GO:0046872 (metal ion binding)
Niben101Scf06757g00004	1.65	1.53	1.76	6.02	7.47	8.55	Up-regulated	2.155	3.29e-21	AT1G73370	Sucrose synthase 7	GO:0005985 (sucrose metabolic process), GO:0009058 (biosynthetic process), GO:0016157 (sucrose synthase activity)
Niben101Scf00671g00003	0.03	0.03	0.05	0.11	0.14	0.3	Up-regulated	2.154	0.02971	AT2G17550	expressed protein [Oryza sativa Japonica Group]
Niben101Scf01571g01004	16.75	11.13	20.12	45.76	102.69	65.56	Up-regulated	2.154	4.658e-11	AT2G39518	CASP-like protein 4D1
Niben101Scf01064g05002	0.35	0.09	0.29	0.84	1.35	1.16	Up-regulated	2.153	1.957e-05	AT4G18540	nonribosomal peptide synthetase 12 [Coprinopsis cinerea okayama7#130] gb|EAU85098.2| nonribosomal peptide synthetase 12 [Coprinopsis cinerea okayama7#130]
Niben101Scf01611g13010	0	0.17	0.13	0.29	0.6	0.49	Up-regulated	2.143	0.01905	NA	Unknown protein	GO:0009790 (embryo development)
Niben101Scf11791g00007	1.77	2.76	3.16	7.76	16.67	9.57	Up-regulated	2.14	8.181e-06	AT4G02370	Protein of unknown function, DUF538 LENGTH=167
Niben101Scf07585g00005	0.14	0.6	0.88	0.65	4.7	1.83	Up-regulated	2.136	0.0003193	AT1G02170	Metacaspase-1	GO:0004197 (cysteine-type endopeptidase activity), GO:0006508 (proteolysis)
Niben101Scf04703g03003	0.74	0.54	1.3	3.13	4.93	3.59	Up-regulated	2.135	2.572e-09	AT3G60690	SAUR-like auxin-responsive protein family LENGTH=170
Niben101Scf03191g04001	8.87	8.65	11.92	53.37	48.36	27.62	Up-regulated	2.133	9.694e-13	AT1G03220	Eukaryotic aspartyl protease family protein LENGTH=434	GO:0004190 (aspartic-type endopeptidase activity), GO:0006508 (proteolysis)
Niben101Scf09202g01007	0.16	0.09	0.07	0.62	0.78	0.08	Up-regulated	2.133	0.03461	AT5G17900	microfibrillar-associated protein-related LENGTH=435
Niben101Scf05082g02001	1.58	0.44	1.03	3.41	5.35	4.73	Up-regulated	2.131	8.706e-06	AT1G75260	BnaA07g32010D [Brassica napus]
Niben101Scf11774g01018	1.28	0.64	0.59	2.8	4.16	4.14	Up-regulated	2.13	2.524e-06	AT3G20570	Early nodulin-like protein 1	GO:0009055 (electron carrier activity)
Niben101Scf01036g04001	0.11	0.13	0.18	0.44	0.66	0.77	Up-regulated	2.127	2.718e-06	AT3G15355	ubiquitin-conjugating enzyme 25 LENGTH=609
Niben101Scf01825g04002	0	0.08	0.1	0.19	0.23	0.38	Up-regulated	2.127	0.001156	AT5G10090	Tetratricopeptide repeat protein 1	GO:0005515 (protein binding)
Niben101Scf02858g02012	0.24	0.28	0.11	0.82	0.83	1.08	Up-regulated	2.125	0.01191	AT4G16790	BnaA08g08100D [Brassica napus]
Niben101Scf02688g02007	0.1	0	0.03	0.06	0.41	0.13	Up-regulated	2.124	0.04477	AT3G57880	C2 calcium/lipid-binding plant phosphoribosyltransferase family protein LENGTH=794	GO:0005515 (protein binding)
Niben101Scf04481g00028	0.23	0.3	0.41	0.73	1.7	1.67	Up-regulated	2.123	4.266e-06	AT2G44110	MLO-like protein 1	GO:0006952 (defense response), GO:0016021 (integral component of membrane)
Niben101Scf00397g01009	0.57	0.42	0.37	1.42	2.27	2.26	Up-regulated	2.12	2.784e-07	AT3G60530	GATA transcription factor 4	GO:0003677 (DNA binding), GO:0003700 (sequence-specific DNA binding transcription factor activity), GO:0005634 (nucleus), GO:0006355 (regulation of transcription, DNA-templated), GO:0008270 (zinc ion binding), GO:0043565 (sequence-specific DNA binding), GO:0045893 (positive regulation of transcription, DNA-templated)
Niben101Scf06590g04007	0.64	0.27	0.71	1.65	3.08	2.43	Up-regulated	2.116	6.493e-07	AT5G17860	Cation/calcium exchanger 1	GO:0016021 (integral component of membrane), GO:0055085 (transmembrane transport)
Niben101Scf04627g05002	0.13	0.39	0.06	0.86	0.94	0.65	Up-regulated	2.112	0.002757	AT2G41480	Peroxidase 25	GO:0004601 (peroxidase activity), GO:0006979 (response to oxidative stress), GO:0020037 (heme binding), GO:0055114 (oxidation-reduction process)
Niben101Scf02807g10009	0.21	0.37	0.1	1.06	0.98	0.93	Up-regulated	2.108	0.00517	AT3G22160	VQ motif protein [Medicago truncatula]
Niben101Scf00980g07017	0.38	0.25	0.08	1.1	1.06	0.91	Up-regulated	2.106	4.569e-05	AT3G50120	Plant protein of unknown function (DUF247) LENGTH=564
Niben101Scf13640g01003	0.24	0.14	0.45	0.76	2.11	0.82	Up-regulated	2.105	0.0001382	AT4G19645	TRAM, LAG1 and CLN8 (TLC) lipid-sensing domain containing protein LENGTH=268	GO:0016021 (integral component of membrane)
Niben101Scf03062g02002	0.14	0.25	0.34	0.57	1.94	0.65	Up-regulated	2.102	0.0001759	AT3G56130	biotin/lipoyl attachment domain-containing protein LENGTH=281
Niben101Scf02330g00005	3.75	4.08	5.03	15.47	20.03	19.77	Up-regulated	2.099	2.403e-17	AT5G18970	AWPM-19-like family protein LENGTH=171
Niben101Scf04543g00005	0.29	0.4	0.64	0.83	3.05	1.9	Up-regulated	2.097	9.259e-05	AT5G60980	Nuclear transport factor 2	GO:0000166 (nucleotide binding), GO:0003676 (nucleic acid binding), GO:0005622 (intracellular), GO:0006810 (transport)
Niben101Scf01350g07007	1.51	1.76	1.4	5.91	6.5	7.45	Up-regulated	2.095	4.179e-20	AT2G15680	Calcium-binding EF-hand family protein LENGTH=187	GO:0005509 (calcium ion binding)
Niben101Scf00573g00010	0.87	0.36	0.63	2.51	3.59	1.97	Up-regulated	2.092	2.986e-07	AT2G30020	Protein phosphatase 2C family protein LENGTH=380	GO:0003824 (catalytic activity), GO:0004722 (protein serine/threonine phosphatase activity), GO:0006470 (protein dephosphorylation)
Niben101Scf01512g03003	1.6	1.12	1.24	6.6	6.63	3.7	Up-regulated	2.09	6.089e-09	AT2G26040	Abscisic acid receptor PYR1
Niben101Scf10676g02015	0.32	0.3	0.96	2.43	3.21	1.31	Up-regulated	2.09	0.0002479	AT5G48480	glyoxalase [Pseudomonas sp. H2]
Niben101Scf01196g00003	0.78	0.72	0.47	2.5	2.23	3.68	Up-regulated	2.088	1.635e-09	AT2G01670	Nudix hydrolase 4	GO:0016787 (hydrolase activity)
Niben101Scf04674g04008	1.02	1.37	0.75	4.68	5.89	2.65	Up-regulated	2.087	4.894e-09	AT5G18840	Sugar transporter ERD6-like 16	GO:0005215 (transporter activity), GO:0016020 (membrane), GO:0016021 (integral component of membrane), GO:0022857 (transmembrane transporter activity), GO:0022891 (substrate-specific transmembrane transporter activity), GO:0055085 (transmembrane transport)
Niben101Scf15903g00012	0.79	1.59	1.12	3.27	5.7	5.77	Up-regulated	2.079	0.0002087	AT3G18260	Reticulon-like protein B9
Niben101Scf04500g03007	0.62	2.89	1.73	4.3	10.45	7.19	Up-regulated	2.078	0.002916	AT5G18600	Glutaredoxin-C1	GO:0009055 (electron carrier activity), GO:0015035 (protein disulfide oxidoreductase activity), GO:0045454 (cell redox homeostasis)
Niben101Scf01520g01001	2.17	2	2.73	11.52	12.29	5.42	Up-regulated	2.076	2.785e-07	AT1G03220	Eukaryotic aspartyl protease family protein LENGTH=434	GO:0004190 (aspartic-type endopeptidase activity), GO:0006508 (proteolysis)
Niben101Scf03251g00016	0.16	0.65	0.69	1.46	2.65	2.18	Up-regulated	2.073	3.913e-09	AT5G49660	Receptor-like protein kinase 5	GO:0004672 (protein kinase activity), GO:0004674 (protein serine/threonine kinase activity), GO:0005515 (protein binding), GO:0005524 (ATP binding), GO:0006468 (protein phosphorylation), GO:0016772 (transferase activity, transferring phosphorus-containing groups)
Niben101Scf09817g02004	0.64	0.49	1.16	2.51	4.15	3.13	Up-regulated	2.073	5.603e-08	AT3G05620	Pectinesterase/pectinesterase inhibitor	GO:0004857 (enzyme inhibitor activity), GO:0005618 (cell wall), GO:0030599 (pectinesterase activity), GO:0042545 (cell wall modification)
Niben101Scf02468g13002	0.2	0.24	0.23	0.89	1.35	0.59	Up-regulated	2.071	0.0005612	NA	Unknown protein
Niben101Scf02363g00015	5.85	5.21	4.63	20.61	31.88	13.39	Up-regulated	2.069	2.181e-11	AT3G13750	Beta-galactosidase	GO:0004553 (hydrolase activity, hydrolyzing O-glycosyl compounds), GO:0005975 (carbohydrate metabolic process), GO:0030246 (carbohydrate binding)
Niben101Scf05304g01010	0.58	0.45	0.36	3.23	0.48	2.41	Up-regulated	2.069	0.02482	AT1G44414	unknown protein; Has 29 Blast hits to 29 proteins in 12 species: Archae - 0; Bacteria - 4; Metazoa - 0; Fungi - 0; Plants - 25; Viruses - 0; Other Eukaryotes - 0 (source: NCBI BLink). LENGTH=101
Niben101Scf08669g00004	7.45	5.51	3.77	26.89	25.98	17.15	Up-regulated	2.067	1.32e-12	AT5G21940	MTD1 [Medicago truncatula]
Niben101Scf19766g00001	0.31	0.36	0.26	1.36	1.72	0.82	Up-regulated	2.067	3.899e-08	AT1G27100	BnaC05g19630D [Brassica napus]
Niben101Scf09928g01011	3.29	1.46	1.87	10.3	11.31	6.2	Up-regulated	2.066	6.051e-08	AT2G24100	unknown protein; BEST Arabidopsis thaliana protein match is: unknown protein . LENGTH=466
Niben101Scf00853g08006	0.1	0.12	0.14	0.41	0.45	0.69	Up-regulated	2.063	0.0001398	AT1G27770	Calcium-transporting ATPase 2
Niben101Scf17849g00004	0.25	0.45	0.42	1.83	1.59	1.29	Up-regulated	2.063	3.394e-05	AT3G59710	Dehydrogenase/reductase SDR family member 4	GO:0008152 (metabolic process), GO:0016491 (oxidoreductase activity)
Niben101Scf03503g00003	0.24	0.45	0.61	1.6	1.71	2.19	Up-regulated	2.061	1.949e-07	AT1G76040	calcium-dependent protein kinase 29 LENGTH=561	GO:0004672 (protein kinase activity), GO:0004674 (protein serine/threonine kinase activity), GO:0005509 (calcium ion binding), GO:0005524 (ATP binding), GO:0006468 (protein phosphorylation), GO:0016772 (transferase activity, transferring phosphorus-containing groups)
Niben101Scf00856g02001	1.32	0.92	1.02	3.54	5.12	4.98	Up-regulated	2.057	6.204e-15	AT5G04890	22.7 kDa class IV heat shock protein
Niben101Scf00663g04007	0.22	0	0.16	0.3	1.01	0.34	Up-regulated	2.055	0.0006188	AT4G25810	Xyloglucan endotransglucosylase/hydrolase protein 24	GO:0004553 (hydrolase activity, hydrolyzing O-glycosyl compounds), GO:0005618 (cell wall), GO:0005975 (carbohydrate metabolic process), GO:0006073 (cellular glucan metabolic process), GO:0016762 (xyloglucan:xyloglucosyl transferase activity), GO:0048046 (apoplast)
Niben101Scf11037g00022	0.19	0.35	0.39	0.83	1.51	1.52	Up-regulated	2.055	2.222e-14	AT2G47710	Universal stress protein A-like protein [Triticum urartu]
Niben101Scf00724g00001	0.29	0.19	0.45	1.17	1.33	1.45	Up-regulated	2.051	1.167e-09	AT1G23390	F-box/kelch-repeat protein	GO:0005515 (protein binding)
Niben101Scf25617g00007	0.96	0.8	1.15	3.12	5.05	3.97	Up-regulated	2.049	1.918e-07	AT3G22142	Bifunctional inhibitor/lipid-transfer protein/seed storage 2S albumin superfamily protein LENGTH=1480
Niben101Scf01529g01006	3.85	3.59	0.48	14.48	11.91	5.94	Up-regulated	2.048	0.0002628	AT4G10270	wound-responsive family protein [Medicago truncatula]
Niben101Scf01392g01002	0.34	0.66	0.53	2.02	2.54	1.75	Up-regulated	2.047	4.92e-05	AT4G27740	Protein yippee-like
Niben101Scf00851g05006	2.13	2.49	2.48	9.34	10.18	9.96	Up-regulated	2.046	5.014e-09	AT2G27140	restricted tev movement 2 [Arabidopsis thaliana]
Niben101Scf00304g02002	0.39	0.4	0.44	1.15	1.72	2.25	Up-regulated	2.04	4.313e-06	AT3G15800	Glucan endo-1,3-beta-glucosidase 14	GO:0004553 (hydrolase activity, hydrolyzing O-glycosyl compounds), GO:0005975 (carbohydrate metabolic process)
Niben101Scf02147g01009	0.03	0.29	0.2	0.52	0.54	1.07	Up-regulated	2.036	0.001362	AT5G26250	sugar transporter 6 LENGTH=507	GO:0005215 (transporter activity), GO:0016020 (membrane), GO:0016021 (integral component of membrane), GO:0022857 (transmembrane transporter activity), GO:0022891 (substrate-specific transmembrane transporter activity), GO:0055085 (transmembrane transport)
Niben101Scf04582g01006	0.76	1.4	0.71	3.35	3.53	4.74	Up-regulated	2.031	3.167e-06	AT2G36320	Zinc finger A20 and AN1 domain-containing stress-associated protein 4	GO:0003677 (DNA binding), GO:0008270 (zinc ion binding)
Niben101Scf06514g03001	4.4	3.62	3.25	15.91	15.04	15.26	Up-regulated	2.031	3.575e-14	AT2G32280	BnaA05g10770D [Brassica napus]
Niben101Scf13950g00006	1.07	0.37	0.76	3.48	4.58	1.03	Up-regulated	2.03	0.000239	AT1G72820	Mitochondrial substrate carrier family protein LENGTH=349
Niben101Scf00488g04027	0.53	0.1	0.3	0.79	1.65	1.49	Up-regulated	2.026	1.585e-06	AT1G74790	HIPL1 protein
Niben101Scf00825g02024	7.61	4.76	6.56	21.24	28.87	27.43	Up-regulated	2.026	5.963e-19	AT5G46530	AWPM-19-like family protein LENGTH=158
Niben101Scf08044g00001	0.48	0.26	0.24	0.81	1.73	1.51	Up-regulated	2.026	8.398e-05	AT5G24620	Pathogenesis-related thaumatin superfamily protein LENGTH=420
Niben101Scf01655g04005	0.71	0.46	0.81	2.39	3.71	2.07	Up-regulated	2.023	5.705e-07	AT2G46210	Fatty acid desaturase 2	GO:0005506 (iron ion binding), GO:0006629 (lipid metabolic process), GO:0006633 (fatty acid biosynthetic process), GO:0016717 (oxidoreductase activity, acting on paired donors, with oxidation of a pair of donors resulting in the reduction of molecular oxygen to two molecules of water), GO:0020037 (heme binding), GO:0055114 (oxidation-reduction process)
Niben101Scf08597g01026	0.21	0.09	0.17	0.65	0.66	0.69	Up-regulated	2.023	1.368e-05	AT1G05020	ENTH/ANTH/VHS superfamily protein LENGTH=653	GO:0005543 (phospholipid binding), GO:0005545 (1-phosphatidylinositol binding), GO:0030136 (clathrin-coated vesicle), GO:0030276 (clathrin binding), GO:0048268 (clathrin coat assembly)
Niben101Scf00952g03006	0.73	0.92	0.56	2.94	2.96	2.98	Up-regulated	2.018	1.712e-08	AT5G18970	AWPM-19-like family protein LENGTH=171
Niben101Scf08698g02001	0.56	0.86	0.74	2.69	3.09	2.95	Up-regulated	2.018	5.84e-09	AT2G34530	BnaA05g09310D [Brassica napus]
Niben101Scf02809g00008	0.04	0.08	0.1	0.53	0.27	0.14	Up-regulated	2.017	0.01109	AT5G22930	BnaA10g13650D [Brassica napus]
Niben101Scf02831g04005	0.35	0.57	0.52	2.01	1.97	1.89	Up-regulated	2.017	1.515e-05	AT3G13898	epidermal patterning factor-like protein [Medicago truncatula]
Niben101Scf07304g01003	0.61	0.51	0.28	1.24	1.8	2.65	Up-regulated	2.017	5.18e-05	AT5G20870	Glucan endo-1,3-beta-glucosidase 5	GO:0004553 (hydrolase activity, hydrolyzing O-glycosyl compounds), GO:0005975 (carbohydrate metabolic process)
Niben101Scf03380g03005	0.09	0.17	0.05	0.2	0.28	0.75	Up-regulated	2.016	0.0005431	AT5G26340	sugar transporter protein 7 LENGTH=513	GO:0005215 (transporter activity), GO:0016020 (membrane), GO:0016021 (integral component of membrane), GO:0022857 (transmembrane transporter activity), GO:0022891 (substrate-specific transmembrane transporter activity), GO:0055085 (transmembrane transport)
Niben101Scf04473g01003	1.06	1.13	1.23	4.07	4.36	5.51	Up-regulated	2.016	8.652e-14	AT2G27140	Heat shock protein 16
Niben101Scf02228g02003	0.13	0.15	0.23	1	0.63	0.61	Up-regulated	2.012	0.04974	AT2G36950	Unknown protein
Niben101Scf02606g05025	0.03	0.12	0.02	0.32	0.15	0.23	Up-regulated	2.012	0.02422	AT2G36970	UDP-Glycosyltransferase superfamily protein LENGTH=490	GO:0008152 (metabolic process), GO:0016758 (transferase activity, transferring hexosyl groups)
Niben101Scf01623g18009	0.97	0.93	0.8	3.86	4.51	2.54	Up-regulated	2.011	1.074e-07	AT1G02610	RING/FYVE/PHD zinc finger superfamily protein LENGTH=221	GO:0008270 (zinc ion binding)
Niben101Scf03913g01030	0	0.1	0.23	0.41	0.69	0.32	Up-regulated	2.004	0.03645	AT2G38800	Plant calmodulin-binding protein-related LENGTH=612
Niben101Scf04133g02029	1.05	0.7	0.98	3.71	3.52	3.86	Up-regulated	2.004	2.141e-11	AT5G61430	NAC domain-containing protein 100	GO:0003677 (DNA binding), GO:0006355 (regulation of transcription, DNA-templated)
Niben101Scf01267g11012	0.39	0.46	0.34	1.28	1.86	1.57	Up-regulated	1.997	2.381e-13	AT5G49660	Cysteine-rich receptor-like protein kinase 6	GO:0004672 (protein kinase activity), GO:0004674 (protein serine/threonine kinase activity), GO:0005515 (protein binding), GO:0005524 (ATP binding), GO:0006468 (protein phosphorylation), GO:0016772 (transferase activity, transferring phosphorus-containing groups)
Niben101Scf01157g01005	28.96	27.67	23.14	108.17	136.27	73.23	Up-regulated	1.994	1.361e-22	AT1G42430	unknown protein; BEST Arabidopsis thaliana protein match is: unknown protein . LENGTH=426
Niben101Scf02433g00011	0.35	0.54	0.65	1.75	2.4	1.98	Up-regulated	1.994	1.354e-09	AT1G65910	NAC domain-containing protein 86	GO:0003677 (DNA binding), GO:0006355 (regulation of transcription, DNA-templated)
Niben101Scf08443g00019	1.1	0.97	1.4	3.61	5.29	5	Up-regulated	1.989	3.75e-16	AT2G20900	Diacylglycerol kinase 5	GO:0003951 (NAD+ kinase activity), GO:0004143 (diacylglycerol kinase activity), GO:0007205 (protein kinase C-activating G-protein coupled receptor signaling pathway), GO:0008152 (metabolic process)
Niben101Scf05340g00003	0.28	0.16	0.18	0.44	0.97	1.08	Up-regulated	1.984	7.219e-07	AT4G10710	FACT complex subunit SPT16
Niben101Scf01319g06003	9.83	7.38	6.52	36.17	31.62	25.84	Up-regulated	1.979	7.993e-14	AT2G17880	Chaperone protein DnaJ
Niben101Scf06369g00003	0.06	0.02	0.06	0.29	0.17	0.14	Up-regulated	1.979	0.00833	AT1G58400	Disease resistance protein, putative [Solanum demissum]	GO:0043531 (ADP binding)
Niben101Scf06525g03013	2.5	0	2.72	12.51	4.15	4.33	Up-regulated	1.968	0.001189	NA	mRNA inducible by salicylic acid or by TMV during Systemic Acquired Resistance response.' [Nicotiana tabacum]
Niben101Scf02653g06003	0.97	1.03	1.46	3.99	4.88	4.71	Up-regulated	1.96	2.494e-10	AT3G50120	Plant protein of unknown function (DUF247) LENGTH=531
Niben101Scf13596g00006	1.77	0.34	0.83	1.9	5.52	4.28	Up-regulated	1.957	0.001387	AT3G55240	Plant protein 1589 of unknown function LENGTH=95
Niben101Scf00539g05012	0.27	0.21	0.36	0.77	1.09	1.47	Up-regulated	1.956	8.176e-06	AT1G76040	calcium-dependent protein kinase 29 LENGTH=561	GO:0004672 (protein kinase activity), GO:0004674 (protein serine/threonine kinase activity), GO:0005509 (calcium ion binding), GO:0005524 (ATP binding), GO:0006468 (protein phosphorylation), GO:0016772 (transferase activity, transferring phosphorus-containing groups)
Niben101Scf02422g02015	0.25	0.2	0.2	0.8	0.88	0.86	Up-regulated	1.954	1.423e-09	AT4G33300	Leucine-rich repeat (LRR) family protein LENGTH=415	GO:0043531 (ADP binding)
Niben101Scf32174g00002	0.61	0.24	0.44	1.11	1.77	2.19	Up-regulated	1.954	0.0005115	AT1G29380	Glucan endo-1,3-beta-glucosidase 1
Niben101Scf01689g01002	0.91	1.06	1.64	3.6	4.97	5.53	Up-regulated	1.951	4.458e-07	AT2G41200	calcium ion binding protein, putative [Ricinus communis] gb|EEF38369.1| calcium ion binding protein, putative [Ricinus communis]
Niben101Scf02908g06010	0.44	0.48	0.44	2.07	1.79	1.44	Up-regulated	1.949	4.8e-08	AT2G17020	F-box/LRR-repeat protein 10
Niben101Scf01752g03008	0	0.43	0.34	0.98	1.43	0.6	Up-regulated	1.947	0.03742	AT1G15520	Pleiotropic drug resistance protein 1
Niben101Scf08679g00012	0.83	0.96	0.31	3.28	1.51	3.36	Up-regulated	1.946	0.003157	NA	Unknown protein
Niben101Scf11513g00004	0.28	0.09	0.3	0.92	0.84	0.98	Up-regulated	1.946	0.0002904	AT2G26150	heat shock transcription factor A2 LENGTH=345	GO:0003700 (sequence-specific DNA binding transcription factor activity), GO:0005634 (nucleus), GO:0006355 (regulation of transcription, DNA-templated), GO:0009408 (response to heat), GO:0043565 (sequence-specific DNA binding)
Niben101Scf02042g00001	0.06	0.14	0.23	0.3	0.61	0.83	Up-regulated	1.945	0.02432	AT1G53260	pollen Ole e I family allergen [Medicago truncatula]
Niben101Scf05519g02006	1.45	0.9	1.35	4.83	7.16	2.39	Up-regulated	1.944	5.591e-05	AT4G18380	F-box protein
Niben101Scf00635g02004	0.11	0.15	0.14	0.33	0.6	0.65	Up-regulated	1.943	2.424e-05	AT5G61250	Heparanase-like protein 1	GO:0016020 (membrane), GO:0016798 (hydrolase activity, acting on glycosyl bonds)
Niben101Scf00080g05006	0.42	0.1	0.08	0.08	1.74	0.49	Up-regulated	1.937	0.03278	AT1G27730	Zinc finger protein 1	GO:0003676 (nucleic acid binding), GO:0046872 (metal ion binding)
Niben101Scf18955g00004	0.41	0.52	0.77	1.54	2.64	2.4	Up-regulated	1.93	7.525e-08	AT3G04030	Myb family transcription factor APL	GO:0003677 (DNA binding), GO:0003682 (chromatin binding)
Niben101Ctg11091g00003	0.65	0.22	1.12	2.67	3.39	1.8	Up-regulated	1.929	0.003363	AT5G57550	Xyloglucan endotransglucosylase/hydrolase protein 24	GO:0004553 (hydrolase activity, hydrolyzing O-glycosyl compounds), GO:0005975 (carbohydrate metabolic process)
Niben101Scf02430g03006	0.32	0.17	0.27	0.8	1.44	0.67	Up-regulated	1.928	7.745e-06	AT2G38470	WRKY transcription factor 1	GO:0003700 (sequence-specific DNA binding transcription factor activity), GO:0006355 (regulation of transcription, DNA-templated), GO:0043565 (sequence-specific DNA binding)
Niben101Scf02043g04014	1.99	3.48	2.32	5.92	15.07	8.42	Up-regulated	1.927	6.596e-05	AT5G39950	thioredoxin 2 LENGTH=133	GO:0006662 (glycerol ether metabolic process), GO:0015035 (protein disulfide oxidoreductase activity), GO:0045454 (cell redox homeostasis)
Niben101Scf07680g04002	0.63	0.93	0.81	2.14	3.69	3.12	Up-regulated	1.925	1.236e-08	AT4G31140	Glucan endo-1,3-beta-glucosidase 5	GO:0004553 (hydrolase activity, hydrolyzing O-glycosyl compounds), GO:0005975 (carbohydrate metabolic process)
Niben101Scf01764g01014	0.41	0.96	0.77	1.8	3.49	2.79	Up-regulated	1.921	0.0003993	AT1G73040	Jacalin-related lectin 19
Niben101Scf09592g00014	0.99	0.84	0.67	1.97	3.49	4.06	Up-regulated	1.92	0.0003793	AT5G62960	BnaC09g05870D [Brassica napus]
Niben101Scf06583g03009	0.2	0.24	0.22	0.7	0.84	0.94	Up-regulated	1.919	3.946e-09	AT1G15520	ABC transporter G family member 31	GO:0005524 (ATP binding), GO:0016020 (membrane), GO:0016887 (ATPase activity)
Niben101Scf11355g01024	1.27	1.76	1.63	4.85	5.71	6.98	Up-regulated	1.915	2.093e-13	AT5G15870	beta-glucan-binding protein 4 [Medicago truncatula]	GO:0016998 (cell wall macromolecule catabolic process), GO:0052861 (glucan endo-1,3-beta-glucanase activity, C-3 substituted reducing group), GO:0052862 (glucan endo-1,4-beta-glucanase activity, C-3 substituted reducing group)
Niben101Scf01626g00001	0.2	0.19	0.08	0.52	0.57	0.66	Up-regulated	1.911	0.0008929	AT3G05140	Receptor-like protein kinase	GO:0004672 (protein kinase activity), GO:0004674 (protein serine/threonine kinase activity), GO:0005524 (ATP binding), GO:0006468 (protein phosphorylation), GO:0016772 (transferase activity, transferring phosphorus-containing groups)
Niben101Scf02390g02016	2	2.59	2.17	7.94	7.84	9.67	Up-regulated	1.91	4.533e-07	AT2G42820	Receptor expression-enhancing protein 5
Niben101Scf08341g08003	3.01	3.13	1.9	10.23	9.72	10.07	Up-regulated	1.908	2.494e-10	AT5G55980	BnaCnng04900D [Brassica napus]
Niben101Scf01380g01024	2.78	2.16	2.78	12	10.4	6.75	Up-regulated	1.907	3.036e-09	AT5G21940	MTD1 [Medicago truncatula]
Niben101Scf04773g00023	1.75	1.06	1.07	3.77	5.02	5.84	Up-regulated	1.906	1.666e-08	AT5G41470	Nuclear transport factor 2 (NTF2) family protein LENGTH=277
Niben101Scf07516g04001	0.51	0.56	0.72	1.66	2.83	2.25	Up-regulated	1.904	1.463e-14	AT2G45510	Cytochrome P450 superfamily protein LENGTH=488	GO:0005506 (iron ion binding), GO:0016705 (oxidoreductase activity, acting on paired donors, with incorporation or reduction of molecular oxygen), GO:0020037 (heme binding), GO:0055114 (oxidation-reduction process)
Niben101Scf03263g03004	0.19	0.23	0.18	0.86	0.88	0.56	Up-regulated	1.903	0.02795	AT2G29420	Glutathione S-transferase U7	GO:0005515 (protein binding)
Niben101Scf08465g03014	1.04	1.14	0.91	3.63	4	3.89	Up-regulated	1.903	1.193e-08	AT5G37690	GDSL esterase/lipase	GO:0006629 (lipid metabolic process), GO:0016788 (hydrolase activity, acting on ester bonds)
Niben101Scf08797g00012	2.17	1.21	1.5	7.96	5.94	4.4	Up-regulated	1.899	1.319e-08	AT4G17090	Beta-amylase	GO:0000272 (polysaccharide catabolic process), GO:0005975 (carbohydrate metabolic process), GO:0016161 (beta-amylase activity)
Niben101Scf03693g03006	0.83	0.35	1.32	2.32	3.81	3.32	Up-regulated	1.897	2.883e-05	AT2G25737	Sulfite exporter TauE/SafE family protein LENGTH=476	GO:0016021 (integral component of membrane)
Niben101Scf09987g02012	1.34	1.27	1.95	6.22	5.83	5.17	Up-regulated	1.897	5.75e-10	AT3G46880	BnaCnng26020D [Brassica napus]
Niben101Scf02793g06004	0.09	0.17	0.14	0.26	0.52	0.72	Up-regulated	1.895	0.005014	AT1G02170	Metacaspase-1	GO:0004197 (cysteine-type endopeptidase activity), GO:0006508 (proteolysis)
Niben101Scf03044g00005	3.44	3.63	4.81	13.21	15.8	15.32	Up-regulated	1.895	1.094e-21	AT3G20570	Early nodulin-like protein 2	GO:0009055 (electron carrier activity)
Niben101Scf07645g04006	0.09	0.07	0.22	0.28	0.76	0.42	Up-regulated	1.894	0.000428	AT3G04030	Myb family transcription factor APL	GO:0003677 (DNA binding), GO:0003682 (chromatin binding)
Niben101Scf03602g01007	0.06	0.07	0.02	0.07	0.26	0.16	Up-regulated	1.892	0.01453	AT3G50930	ATP-dependent zinc metalloprotease FtsH	GO:0005524 (ATP binding)
Niben101Scf00167g01003	2.22	4.91	5.36	14.5	13.42	18.63	Up-regulated	1.891	7.108e-07	AT5G08391	Protein of unknown function (DUF 3339) LENGTH=69
Niben101Scf01993g03014	0.42	0.09	0.14	0.65	0.92	0.92	Up-regulated	1.891	0.0001104	AT1G59740	Protein NRT1/ PTR FAMILY 4.3	GO:0005215 (transporter activity), GO:0006810 (transport), GO:0016020 (membrane)
Niben101Scf18347g00012	0.7	0.61	0.97	0.78	5.72	2.02	Up-regulated	1.889	0.004403	NA	Unknown protein
Niben101Scf01297g04006	0.2	0.05	0.07	0.26	0.51	0.44	Up-regulated	1.887	0.0005939	AT2G38470	WRKY transcription factor 1	GO:0003700 (sequence-specific DNA binding transcription factor activity), GO:0006355 (regulation of transcription, DNA-templated), GO:0043565 (sequence-specific DNA binding)
Niben101Scf01640g04004	0	0.28	0.45	0.88	1.07	0.86	Up-regulated	1.887	0.007825	AT1G22990	Heavy metal transport/detoxification superfamily protein LENGTH=152	GO:0030001 (metal ion transport), GO:0046872 (metal ion binding)
Niben101Scf06205g02006	0.7	0.61	1.11	2.15	3.72	3.16	Up-regulated	1.887	3.513e-07	NA	Replicase polyprotein 1a
Niben101Scf00163g22004	0.24	0	0.29	0.16	1.24	0.69	Up-regulated	1.882	0.02945	AT5G51190	Ethylene-responsive transcription factor 5	GO:0003677 (DNA binding), GO:0003700 (sequence-specific DNA binding transcription factor activity), GO:0006355 (regulation of transcription, DNA-templated)
Niben101Scf10940g02001	3.6	2.58	4.66	9.74	16.14	14.2	Up-regulated	1.88	6.393e-15	AT1G11910	Aspartic proteinase	GO:0004190 (aspartic-type endopeptidase activity), GO:0006508 (proteolysis)
Niben101Scf01372g11012	12	9.44	13.32	28.31	57.95	41.53	Up-regulated	1.877	8.556e-13	AT1G11910	Aspartic proteinase	GO:0004190 (aspartic-type endopeptidase activity), GO:0006508 (proteolysis)
Niben101Scf06295g04002	0.04	0.08	0.04	0.1	0.2	0.28	Up-regulated	1.877	0.001203	AT4G23290	receptor kinase 1 LENGTH=843	GO:0004553 (hydrolase activity, hydrolyzing O-glycosyl compounds), GO:0004568 (chitinase activity), GO:0004672 (protein kinase activity), GO:0004674 (protein serine/threonine kinase activity), GO:0005524 (ATP binding), GO:0005975 (carbohydrate metabolic process), GO:0006032 (chitin catabolic process), GO:0006468 (protein phosphorylation), GO:0016772 (transferase activity, transferring phosphorus-…
Niben101Scf08447g05003	0.56	0.49	0.71	2.34	2.88	1.28	Up-regulated	1.87	7.837e-05	AT3G07350	Protein of unknown function (DUF506) LENGTH=298
Niben101Scf00219g00004	4.3	6.41	3.11	10.43	22.81	16.17	Up-regulated	1.867	1.058e-08	AT2G43290	Calcium-binding EF-hand family protein, putative [Theobroma cacao] gb|EOY14480.1| Calcium-binding EF-hand family protein, putative [Theobroma cacao]	GO:0005509 (calcium ion binding)
Niben101Scf05895g02016	2.83	1.4	2.18	6.39	10.05	7.12	Up-regulated	1.865	7.369e-08	AT1G80160	Lactoylglutathione lyase	GO:0004462 (lactoylglutathione lyase activity), GO:0046872 (metal ion binding)
Niben101Scf16244g02033	1.22	0.82	0.66	3.17	3	3.68	Up-regulated	1.864	2.541e-07	AT1G20160	Subtilisin-like serine protease	GO:0004252 (serine-type endopeptidase activity), GO:0006508 (proteolysis)
Niben101Scf00046g08005	0.51	1.19	0.66	2.83	2.87	2.75	Up-regulated	1.863	3.458e-06	AT5G40690	BnaC04g32810D [Brassica napus]
Niben101Scf05295g03021	0.65	1.37	0.97	3.2	3.22	4.43	Up-regulated	1.862	8.328e-09	AT1G79480	Glucan endo-1,3-beta-glucosidase 4
Niben101Scf01225g03012	0.14	0.27	0	0.86	0.15	0.44	Up-regulated	1.861	0.03625	AT1G65540	calcium-binding EF hand family protein [Populus trichocarpa] gb|EEE89573.2| calcium-binding EF hand family protein [Populus trichocarpa]	GO:0005509 (calcium ion binding)
Niben101Scf02172g06028	0.84	2.21	2.74	10.23	6.99	4.07	Up-regulated	1.859	0.001486	AT3G25400	dCTP pyrophosphatase 1
Niben101Scf06949g00004	0.88	0.77	1.01	3.89	3.3	2.54	Up-regulated	1.857	3.365e-19	AT3G03990	Pimeloyl-[acyl-carrier protein] methyl ester esterase
Niben101Scf06301g01003	7.92	5.11	6.97	16.37	33.78	22.04	Up-regulated	1.851	4.024e-09	AT1G11910	Aspartic proteinase A1	GO:0004190 (aspartic-type endopeptidase activity), GO:0006508 (proteolysis), GO:0006629 (lipid metabolic process)
Niben101Scf01927g04007	11.97	7.14	6.68	34.53	33.32	25.44	Up-regulated	1.85	7.132e-10	AT3G10020	conserved hypothetical protein [Ricinus communis] gb|EEF48161.1| conserved hypothetical protein [Ricinus communis]
Niben101Scf05323g01002	1.34	1.69	1.16	4.92	4.72	5.4	Up-regulated	1.85	1.244e-08	AT5G44300	Dormancy/auxin associated family protein LENGTH=108
Niben101Scf15451g00001	0.1	0.34	0.36	1.06	1.05	0.85	Up-regulated	1.849	0.01422	AT3G23240	Ethylene-responsive transcription factor 1B	GO:0003677 (DNA binding), GO:0003700 (sequence-specific DNA binding transcription factor activity), GO:0006355 (regulation of transcription, DNA-templated)
Niben101Scf03925g02013	0.19	0	0.1	0.3	0.5	0.32	Up-regulated	1.848	0.00162	AT2G34930	Leucine-rich repeat receptor-like protein kinase family protein LENGTH=1124	GO:0005515 (protein binding)
Niben101Scf07036g03002	0.08	0.15	0.1	0.36	0.46	0.36	Up-regulated	1.847	0.0006106	AT1G01050	Inorganic pyrophosphatase	GO:0000287 (magnesium ion binding), GO:0004427 (inorganic diphosphatase activity), GO:0005737 (cytoplasm), GO:0006796 (phosphate-containing compound metabolic process)
Niben101Scf04655g04019	0.48	0.28	0.22	1.18	1.39	1.04	Up-regulated	1.846	0.0206	AT1G75250	Transcription factor RADIALIS	GO:0003677 (DNA binding), GO:0003682 (chromatin binding)
Niben101Scf13683g02003	0.8	0.9	0.75	2.25	3.28	3.25	Up-regulated	1.846	9.398e-11	AT3G50140	Plant protein of unknown function (DUF247) LENGTH=539
Niben101Scf00953g00004	0.07	0.09	0.11	0.28	0.44	0.26	Up-regulated	1.84	6.721e-05	AT1G09970	Receptor-like protein kinase 2	GO:0004672 (protein kinase activity), GO:0004674 (protein serine/threonine kinase activity), GO:0005515 (protein binding), GO:0005524 (ATP binding), GO:0006468 (protein phosphorylation), GO:0016772 (transferase activity, transferring phosphorus-containing groups)
Niben101Scf08833g03007	0.58	0.34	0.47	1.14	2.21	1.67	Up-regulated	1.84	0.0003528	AT1G76770	BnaC02g24240D [Brassica napus]
Niben101Scf01526g10006	0.4	0.19	0.52	1.11	1.75	1.21	Up-regulated	1.838	5.004e-07	AT4G18020	Two-component response regulator-like APRR2	GO:0003677 (DNA binding), GO:0003682 (chromatin binding)
Niben101Scf06986g00011	0.66	0.61	1.22	2.47	3.87	2.73	Up-regulated	1.838	6.835e-06	AT5G14510	U-box domain-containing protein 7	GO:0005488 (binding), GO:0005515 (protein binding)
Niben101Scf04592g00020	0.05	0.11	0.22	0.42	0.81	0.14	Up-regulated	1.836	0.01041	AT5G25610	BURP domain-containing protein 3
Niben101Scf00225g06014	0.84	0.74	0.59	1.25	3.67	2.85	Up-regulated	1.83	0.02064	AT1G32928	Avr9/Cf-9 rapidly elicited protein 65 [Solanum tuberosum]
Niben101Scf00254g04003	1.17	0.47	1.3	3.48	3.77	3.44	Up-regulated	1.826	1.695e-09	AT5G41470	Nuclear transport factor 2 (NTF2) family protein LENGTH=277
Niben101Scf01502g02018	0.28	0.05	0.19	0.44	0.6	0.89	Up-regulated	1.826	0.0003886	AT1G32170	xyloglucan endotransglucosylase/hydrolase 30 LENGTH=343	GO:0004553 (hydrolase activity, hydrolyzing O-glycosyl compounds), GO:0005618 (cell wall), GO:0005975 (carbohydrate metabolic process), GO:0006073 (cellular glucan metabolic process), GO:0016762 (xyloglucan:xyloglucosyl transferase activity), GO:0048046 (apoplast)
Niben101Scf04233g00009	4.31	5.03	6.46	15.5	20.39	20.28	Up-regulated	1.826	5.415e-11	AT5G46530	AWPM-19-like family protein LENGTH=157
Niben101Scf03020g00009	0.15	0.13	0.14	0.57	0.35	0.67	Up-regulated	1.824	0.002091	AT1G47670	Transmembrane amino acid transporter family protein LENGTH=519
Niben101Scf01953g00003	5.04	2.18	1.39	11.65	6.66	12.44	Up-regulated	1.821	6.793e-07	AT4G00880	SAUR-like auxin-responsive protein family LENGTH=121
Niben101Scf05323g02009	0.7	0.48	0.71	2.55	1.94	2.31	Up-regulated	1.819	1.09e-05	AT3G26350	BnaC02g36050D [Brassica napus]
Niben101Scf09698g01005	0.25	0.21	0.33	0.42	1.32	1.06	Up-regulated	1.819	0.0004461	AT3G57540	Remorin family protein LENGTH=274
Niben101Scf13259g00024	0.42	0.24	1.27	3.75	2.35	1.01	Up-regulated	1.817	0.0168	AT5G26880	RNA methyltransferase [Streptococcus pyogenes]
Niben101Scf14755g00001	0.71	0.92	0.66	3.27	3.09	1.63	Up-regulated	1.817	4.2e-07	AT3G01640	GHMP kinase family protein LENGTH=366
Niben101Scf04754g01002	3.08	2.54	3.94	8.77	11.17	13.99	Up-regulated	1.816	0.0001104	AT2G42820	HVA22-like protein f
Niben101Scf05468g06002	0.26	0.45	0.3	0.89	1.44	1.18	Up-regulated	1.816	0.0006779	AT4G15390	HXXXD-type acyl-transferase family protein LENGTH=446	GO:0016747 (transferase activity, transferring acyl groups other than amino-acyl groups)
Niben101Scf09928g00011	10.81	7.49	7.91	32.6	43.54	16.04	Up-regulated	1.813	1.113e-06	AT1G80920	Chaperone protein DnaJ
Niben101Scf01141g04002	0.11	0.78	0.52	0.88	1.94	2.05	Up-regulated	1.811	0.002754	AT5G65380	MATE efflux family protein LENGTH=486	GO:0006855 (drug transmembrane transport), GO:0015238 (drug transmembrane transporter activity), GO:0015297 (antiporter activity), GO:0016020 (membrane), GO:0055085 (transmembrane transport)
Niben101Scf30621g00001	18.35	12.09	11.68	65	62.19	20.11	Up-regulated	1.806	2.263e-06	AT1G14520	Inositol oxygenase 1	GO:0005506 (iron ion binding), GO:0005737 (cytoplasm), GO:0019310 (inositol catabolic process), GO:0050113 (inositol oxygenase activity), GO:0055114 (oxidation-reduction process)
Niben101Scf02714g06023	0.07	0.11	0.04	0.14	0.33	0.3	Up-regulated	1.805	0.007306	AT1G10390	Nuclear pore complex protein Nup98-Nup96	GO:0005643 (nuclear pore), GO:0006810 (transport)
Niben101Scf04700g08003	0.41	0.2	0.38	1.47	1.23	0.84	Up-regulated	1.805	0.0002265	AT4G07960	Cellulose-synthase-like C5 LENGTH=692
Niben101Scf06603g03002	0.19	0.05	0.35	0.51	0.58	1.13	Up-regulated	1.804	0.0004362	AT3G56400	WRKY transcription factor 55	GO:0003700 (sequence-specific DNA binding transcription factor activity), GO:0006355 (regulation of transcription, DNA-templated), GO:0043565 (sequence-specific DNA binding)
Niben101Scf02362g02014	1.76	0.79	1.14	3.85	5.02	4.09	Up-regulated	1.8	1.104e-12	AT2G38470	WRKY transcription factor 1	GO:0003700 (sequence-specific DNA binding transcription factor activity), GO:0006355 (regulation of transcription, DNA-templated), GO:0043565 (sequence-specific DNA binding)
Niben101Scf03143g06001	7.84	5.55	11.33	20.26	52.38	13.66	Up-regulated	1.798	3.546e-05	NA	elicitor resposible protein [Nicotiana tabacum] gb|AAS55699.1| TCIP [Nicotiana tabacum]
Niben101Scf04099g02011	0.13	0.13	0.12	0.33	0.54	0.43	Up-regulated	1.798	6.023e-06	AT4G24690	phosphatidylinositol kinase putative [Albugo laibachii Nc14]	GO:0005515 (protein binding), GO:0008270 (zinc ion binding)
Niben101Scf00160g10022	4.5	2.74	3.38	14.89	12.04	10.12	Up-regulated	1.797	6.07e-11	AT3G23560	MATE efflux family protein LENGTH=469	GO:0006855 (drug transmembrane transport), GO:0015238 (drug transmembrane transporter activity), GO:0015297 (antiporter activity), GO:0016020 (membrane), GO:0055085 (transmembrane transport)
Niben101Scf00683g00010	0	0.07	0.11	0.2	0.22	0.23	Up-regulated	1.794	0.04508	AT2G05160	Zinc finger CCCH domain-containing protein 18	GO:0000166 (nucleotide binding), GO:0003676 (nucleic acid binding), GO:0046872 (metal ion binding)
Niben101Scf04481g00030	2.89	3.06	2.93	8.59	10.68	11.68	Up-regulated	1.793	7.494e-06	AT4G24250	MLO-like protein 13	GO:0006952 (defense response), GO:0016021 (integral component of membrane)
Niben101Scf09387g01003	0.42	0	0.39	0.69	1.28	1.08	Up-regulated	1.793	0.04625	AT4G12490	Bifunctional inhibitor/lipid-transfer protein/seed storage 2S albumin superfamily protein LENGTH=182
Niben101Scf01631g01001	0.44	0.51	0.47	1.73	1.75	1.48	Up-regulated	1.792	7.492e-05	NA	Unknown protein
Niben101Scf05967g00003	1.89	2.72	1.9	10.98	6.77	4.79	Up-regulated	1.792	9.37e-05	AT3G14320	RING finger protein 44	GO:0005515 (protein binding), GO:0008270 (zinc ion binding)
Niben101Scf01146g04002	0.1	0.79	0.27	1.05	1.76	1.02	Up-regulated	1.791	0.01002	AT4G26220	Caffeoyl-CoA O-methyltransferase	GO:0008171 (O-methyltransferase activity)
Niben101Scf00616g01009	0.84	0.9	1.04	1.92	3.89	3.82	Up-regulated	1.79	7.366e-13	AT5G41410	Homeobox protein BEL1 homolog	GO:0003677 (DNA binding), GO:0006355 (regulation of transcription, DNA-templated)
Niben101Scf04410g09016	0.88	0.74	0.86	2	4.48	2.04	Up-regulated	1.78	1.134e-08	AT1G74310	Chaperone protein ClpB	GO:0005524 (ATP binding), GO:0019538 (protein metabolic process)
Niben101Scf03714g03005	0.24	0.07	0.11	0.35	0.89	0.23	Up-regulated	1.778	0.03975	AT5G14930	senescence-associated protein [Medicago truncatula]	GO:0006629 (lipid metabolic process)
Niben101Scf05554g05006	1.52	1.06	1.41	3.25	5.4	5.11	Up-regulated	1.774	0.0005597	AT1G77700	Pathogenesis-related thaumatin superfamily protein LENGTH=356
Niben101Scf17819g00005	0.25	0.2	0.32	1.01	0.91	0.82	Up-regulated	1.774	0.01549	AT2G40470	LOB domain-containing protein 15
Niben101Scf03867g00010	0.63	0.73	1.05	2.73	2.08	3.57	Up-regulated	1.772	6.905e-06	AT2G35150	Protein EXORDIUM-like 7
Niben101Scf04234g01007	0.77	0.56	1.26	1.77	4.37	2.85	Up-regulated	1.771	1.568e-08	AT3G23000	CBL-interacting protein kinase 9	GO:0004672 (protein kinase activity), GO:0004674 (protein serine/threonine kinase activity), GO:0005524 (ATP binding), GO:0006468 (protein phosphorylation), GO:0007165 (signal transduction), GO:0016772 (transferase activity, transferring phosphorus-containing groups)
Niben101Scf28139g00001	0.5	1.55	1.24	2.64	4	4.5	Up-regulated	1.764	0.001765	NA	Unknown protein
Niben101Scf01182g01018	0.06	0.14	0.33	0.18	1.07	0.57	Up-regulated	1.762	0.006386	AT3G48740	Bidirectional sugar transporter N3	GO:0016021 (integral component of membrane)
Niben101Scf06267g03017	0.42	0.44	0.39	1.11	1.55	1.58	Up-regulated	1.76	8.342e-05	AT1G75680	Endoglucanase 10	GO:0003824 (catalytic activity), GO:0004553 (hydrolase activity, hydrolyzing O-glycosyl compounds), GO:0005975 (carbohydrate metabolic process)
Niben101Scf09005g00015	1.55	0.49	0.92	3.49	2.81	4.08	Up-regulated	1.76	0.0002935	AT4G21740	BnaC01g13020D [Brassica napus]
Niben101Scf03926g00001	4.16	2.06	2.64	8.58	10.8	10.74	Up-regulated	1.758	2.622e-17	AT1G19660	Bifunctional nuclease 2	GO:0004518 (nuclease activity)
Niben101Scf01626g04008	0.54	0.46	0.54	1.43	1.79	2.02	Up-regulated	1.754	4.725e-08	AT5G27320	Gibberellin receptor GID1	GO:0008152 (metabolic process), GO:0016787 (hydrolase activity)
Niben101Scf03045g00002	1.86	0.72	1.16	3.39	5.41	4.05	Up-regulated	1.753	0.001194	AT1G23530	BnaA07g09930D [Brassica napus]
Niben101Scf08078g02023	0.16	0	0.06	0.27	0.26	0.26	Up-regulated	1.752	0.01323	AT4G38900	Basic-leucine zipper (bZIP) transcription factor family protein LENGTH=553	GO:0003700 (sequence-specific DNA binding transcription factor activity), GO:0006355 (regulation of transcription, DNA-templated), GO:0043565 (sequence-specific DNA binding)
Niben101Scf02720g00003	22.54	28.25	36.09	49.53	155.4	87.51	Up-regulated	1.751	1.751e-06	NA	elicitor resposible protein [Nicotiana tabacum] gb|AAS55699.1| TCIP [Nicotiana tabacum]
Niben101Scf00108g00004	7.45	5.53	6.84	23.69	28.24	14.73	Up-regulated	1.749	5.64e-13	AT4G26140	Beta-galactosidase	GO:0004553 (hydrolase activity, hydrolyzing O-glycosyl compounds), GO:0005975 (carbohydrate metabolic process)
Niben101Scf07591g01003	0.3	0.16	0.43	0.83	0.91	1.35	Up-regulated	1.749	0.0007324	AT1G68390	Core-2/I-branching beta-1,6-N-acetylglucosaminyltransferase family protein LENGTH=408	GO:0008375 (acetylglucosaminyltransferase activity), GO:0016020 (membrane)
Niben101Scf06153g01005	0.49	0.77	0.42	2.03	2.07	1.44	Up-regulated	1.743	2.032e-05	AT4G17980	NAC domain-containing protein 45	GO:0003677 (DNA binding), GO:0006355 (regulation of transcription, DNA-templated)
Niben101Scf02910g01033	0.43	0.4	0.52	1.71	1.39	1.5	Up-regulated	1.741	0.0001612	AT5G52270	Vesicle-trafficking protein SEC22b	GO:0006810 (transport)
Niben101Scf03911g05002	0.05	0.37	0.05	0.52	0.66	0.31	Up-regulated	1.741	0.03424	AT1G27300	BnaA07g08930D [Brassica napus]
Niben101Scf11123g00021	0.84	0.72	1.05	3.17	3.06	2.53	Up-regulated	1.738	3.406e-12	AT2G18700	trehalose phosphate synthase LENGTH=861	GO:0003824 (catalytic activity), GO:0005992 (trehalose biosynthetic process), GO:0008152 (metabolic process)
Niben101Scf11823g00016	0.98	0.35	0.7	1.79	2.87	2.25	Up-regulated	1.738	0.0001729	AT5G03510	Zinc finger protein 1	GO:0046872 (metal ion binding)
Niben101Scf05407g00001	0.39	0.38	0.3	1.22	1.14	1.23	Up-regulated	1.734	5.036e-07	AT3G22400	Linoleate 9S-lipoxygenase 6	GO:0005515 (protein binding), GO:0016491 (oxidoreductase activity), GO:0016702 (oxidoreductase activity, acting on single donors with incorporation of molecular oxygen, incorporation of two atoms of oxygen), GO:0046872 (metal ion binding), GO:0055114 (oxidation-reduction process)
Niben101Scf07123g00018	1.6	1.17	2.05	7.14	5.98	3.29	Up-regulated	1.734	0.0006283	NA	SNF1-related protein kinase regulatory subunit beta-2
Niben101Scf07326g00003	5.54	4.65	4.33	15.38	19.12	13.71	Up-regulated	1.728	9.264e-06	NA	Unknown protein
Niben101Scf07868g00002	0.94	0.55	2.39	4.64	6.21	2.49	Up-regulated	1.724	0.00731	AT1G19020	BnaC01g43480D [Brassica napus]
Niben101Scf21334g00008	0.29	0.34	0.72	1.54	2.66	0.38	Up-regulated	1.723	0.03006	AT5G08460	GDSL esterase/lipase	GO:0006629 (lipid metabolic process), GO:0016788 (hydrolase activity, acting on ester bonds)
Niben101Scf15903g01004	0.31	0.14	0.11	0.66	0.62	0.61	Up-regulated	1.72	0.001466	AT5G38200	GMP synthase [glutamine-hydrolyzing]	GO:0006541 (glutamine metabolic process), GO:0016787 (hydrolase activity)
Niben101Scf03694g04002	2.17	1.88	2.38	6.09	8.08	7.13	Up-regulated	1.719	1.094e-08	AT4G05220	Late embryogenesis abundant (LEA) hydroxyproline-rich glycoprotein family LENGTH=226
Niben101Scf01697g10005	0.91	0.74	0.26	1.39	2.39	2.44	Up-regulated	1.717	0.0006835	AT3G03550	RING finger protein 44	GO:0005515 (protein binding), GO:0008270 (zinc ion binding)
Niben101Scf11724g04018	5.48	4.61	5.16	15.89	19	15.23	Up-regulated	1.716	6.893e-19	AT3G20570	Early nodulin-like protein 2	GO:0009055 (electron carrier activity)
Niben101Scf02864g00003	0.68	0.5	0.8	3.56	2.2	0.91	Up-regulated	1.715	0.0004924	NA	Unknown protein
Niben101Scf07326g00004	8.8	8.34	8.27	26.59	29.52	27.21	Up-regulated	1.714	4.314e-31	AT3G20770	ETHYLENE INSENSITIVE 3-like 1 protein
Niben101Scf02376g00008	0.71	0.31	0.16	1.4	1.18	1.37	Up-regulated	1.712	0.01662	AT1G70670	Caleosin-related family protein LENGTH=195
Niben101Scf07123g01020	0.44	0.34	0.18	0.87	0.98	1.33	Up-regulated	1.712	0.0009521	AT1G45616	Receptor-like protein 12	GO:0005515 (protein binding)
Niben101Scf13799g00004	0.47	0.55	0.33	2.11	1.76	0.57	Up-regulated	1.71	0.01254	AT5G11090	serine-rich protein-related LENGTH=217
Niben101Scf02755g04002	4.01	4.98	5.3	7.38	23.68	15.61	Up-regulated	1.709	8.614e-08	AT2G22490	Cyclin-D4-1	GO:0005634 (nucleus)
Niben101Scf01697g06007	1.54	2.16	2.06	5.82	7.99	4.92	Up-regulated	1.708	2.796e-14	AT4G17900	PLATZ transcription factor family protein LENGTH=227
Niben101Scf02494g10013	0.29	0.41	0.38	1.23	1.12	1.25	Up-regulated	1.708	0.0007977	AT5G62280	BnaCnng65240D [Brassica napus]
Niben101Scf08368g05015	2.5	2.29	2.74	5.93	9.04	9.75	Up-regulated	1.707	6.11e-08	AT1G70680	Caleosin-related family protein LENGTH=192
Niben101Scf10415g00004	0.18	0.17	0.11	0.41	0.63	0.45	Up-regulated	1.706	0.0229	AT5G45340	Cytochrome P450 superfamily protein LENGTH=472	GO:0005506 (iron ion binding), GO:0016705 (oxidoreductase activity, acting on paired donors, with incorporation or reduction of molecular oxygen), GO:0020037 (heme binding), GO:0055114 (oxidation-reduction process)
Niben101Scf07123g00019	6.07	3.79	5.4	18.51	18.67	12.78	Up-regulated	1.705	2.33e-15	AT5G21170	SNF1 protein kinase subunit beta-3	GO:0005515 (protein binding), GO:0009744 (response to sucrose), GO:0043562 (cellular response to nitrogen levels)
Niben101Scf03867g02041	0.21	0.24	0.83	1.53	1.54	1.23	Up-regulated	1.704	0.0001471	AT4G19840	Protein PHLOEM PROTEIN 2-LIKE A1
Niben101Scf07528g00003	2.94	2.22	2.31	10.29	9.04	5.07	Up-regulated	1.704	9.67e-10	AT4G03510	E3 ubiquitin-protein ligase TRIM39	GO:0005515 (protein binding), GO:0008270 (zinc ion binding)
Niben101Scf05543g01003	1.55	0.9	0.83	2.45	4.11	4.11	Up-regulated	1.702	9.004e-12	AT3G01470	Homeobox-leucine zipper protein family LENGTH=294	GO:0003677 (DNA binding), GO:0003700 (sequence-specific DNA binding transcription factor activity), GO:0005634 (nucleus), GO:0006355 (regulation of transcription, DNA-templated), GO:0043565 (sequence-specific DNA binding)
Niben101Scf06976g08003	1.02	1.01	0.66	2.33	2.54	3.87	Up-regulated	1.702	0.000248	NA	tospovirus resistance protein E [Solanum lycopersicum]
Niben101Scf11737g00029	5.53	3.71	7.33	19.76	20.02	14.73	Up-regulated	1.702	5.557e-06	AT1G76560	Calvin cycle protein CP12-3, chloroplastic
Niben101Scf01679g03027	0.82	0.59	0.34	1.95	1.71	2.03	Up-regulated	1.699	6.193e-07	AT2G32280	Carboxypeptidase Y homolog A
Niben101Scf04217g02009	0.19	0.22	0.31	0.63	1.02	0.72	Up-regulated	1.698	0.0001402	AT3G47420	Sugar phosphate exchanger 2	GO:0005215 (transporter activity), GO:0006810 (transport), GO:0016021 (integral component of membrane), GO:0055085 (transmembrane transport)
Niben101Scf05767g03004	0.76	0.29	0.82	1.71	2.51	1.99	Up-regulated	1.698	3.5e-05	AT3G15800	Glucan endo-1,3-beta-glucosidase 11	GO:0004553 (hydrolase activity, hydrolyzing O-glycosyl compounds), GO:0005975 (carbohydrate metabolic process)
Niben101Scf01294g05002	4.76	4.44	4.02	15.86	17.51	9.44	Up-regulated	1.696	1.566e-08	AT4G03510	E3 ubiquitin-protein ligase TRIM39	GO:0005515 (protein binding), GO:0008270 (zinc ion binding)
Niben101Scf00984g09008	0.71	0.99	2.12	3.59	3.3	5.7	Up-regulated	1.695	0.0003636	AT1G14730	Cytochrome b561	GO:0016021 (integral component of membrane)
Niben101Scf07250g02003	2.6	2.89	3.5	8.72	10.8	9.62	Up-regulated	1.692	5.682e-18	AT4G35000	Catalase-peroxidase	GO:0004601 (peroxidase activity), GO:0006979 (response to oxidative stress), GO:0020037 (heme binding), GO:0055114 (oxidation-reduction process)
Niben101Scf05813g03002	4.56	5.32	5.66	6.98	28.89	14.15	Up-regulated	1.69	2.488e-05	AT2G15680	Calcium-binding EF-hand family protein LENGTH=187	GO:0005509 (calcium ion binding)
Niben101Scf11169g00005	4.56	2.89	4.2	13.68	10.9	13.33	Up-regulated	1.69	5.594e-15	AT5G02140	Thaumatin-like protein
Niben101Scf03937g02019	0.23	0.06	0.24	0.66	0.44	0.66	Up-regulated	1.689	0.006913	AT1G77700	Thaumatin-like protein
Niben101Scf00819g01008	5.86	2.58	4.16	15.34	17.52	7.8	Up-regulated	1.685	1.837e-07	AT4G14270	Protein EARLY RESPONSIVE TO DEHYDRATION 15
Niben101Scf02835g00003	1.17	0.8	1.41	3.68	3.97	3.35	Up-regulated	1.68	3.704e-09	AT1G76770	17.8 kDa class I heat shock protein
Niben101Scf01033g02012	0.45	0.6	0.3	1.47	1.29	1.56	Up-regulated	1.679	0.001308	AT1G23240	caleosin CLO1-4 [Brassica napus]
Niben101Scf03739g05005	0.93	0.54	0.74	2.9	2.71	1.61	Up-regulated	1.679	1.089e-05	AT3G56400	WRKY transcription factor 55	GO:0003700 (sequence-specific DNA binding transcription factor activity), GO:0006355 (regulation of transcription, DNA-templated), GO:0043565 (sequence-specific DNA binding)
Niben101Scf16205g00002	8.49	7.41	6.58	25.26	32.28	14.42	Up-regulated	1.679	1.366e-05	AT2G19810	Zinc finger CCCH domain-containing protein 20	GO:0046872 (metal ion binding)
Niben101Scf03226g01003	0.32	0.05	0.22	0.56	0.8	0.62	Up-regulated	1.677	0.002868	AT3G61510	1-aminocyclopropane-1-carboxylate synthase	GO:0003824 (catalytic activity), GO:0009058 (biosynthetic process), GO:0030170 (pyridoxal phosphate binding)
Niben101Scf12127g00004	128.98	74.97	81.04	315.48	307.39	288.66	Up-regulated	1.677	1.999e-21	AT3G12630	Zinc finger A20 and AN1 domain-containing stress-associated protein 5	GO:0008270 (zinc ion binding)
Niben101Scf01240g03006	0.43	0.53	0.36	1.26	1.32	1.6	Up-regulated	1.675	5.859e-08	AT1G59780	disease resistance protein RGH5 [Solanum huancabambense]
Niben101Scf04636g03006	2.09	0.41	0.97	4.84	3.47	3.37	Up-regulated	1.674	0.01708	NA	Unknown protein
Niben101Scf00193g03004	0.2	0.23	0.31	0.97	0.65	0.78	Up-regulated	1.673	0.0001573	AT5G39660	DOF zinc finger protein 1 LENGTH=194	GO:0003677 (DNA binding), GO:0006355 (regulation of transcription, DNA-templated)
Niben101Scf07987g01001	0.49	0.43	0.5	1.07	1.8	1.67	Up-regulated	1.673	4.343e-12	AT1G06620	1-aminocyclopropane-1-carboxylate oxidase homolog 1	GO:0016491 (oxidoreductase activity), GO:0016706 (oxidoreductase activity, acting on paired donors, with incorporation or reduction of molecular oxygen, 2-oxoglutarate as one donor, and incorporation of one atom each of oxygen into both donors), GO:0055114 (oxidation-reduction process)
Niben101Ctg16306g00002	1.08	0.82	1.78	3.95	3.89	4.13	Up-regulated	1.672	3.352e-13	AT1G61820	Beta-glucosidase 18	GO:0004553 (hydrolase activity, hydrolyzing O-glycosyl compounds), GO:0005975 (carbohydrate metabolic process)
Niben101Scf08473g00002	0.39	0	0.31	0.84	0.56	1.03	Up-regulated	1.669	0.005929	AT2G22800	Homeobox-leucine zipper protein family LENGTH=278	GO:0003677 (DNA binding), GO:0003700 (sequence-specific DNA binding transcription factor activity), GO:0005634 (nucleus), GO:0006355 (regulation of transcription, DNA-templated), GO:0043565 (sequence-specific DNA binding)
Niben101Scf03314g00004	3.75	3.24	3.24	9.79	11.65	11.15	Up-regulated	1.668	2.693e-10	AT5G67190	Ethylene-responsive transcription factor 5	GO:0003677 (DNA binding), GO:0003700 (sequence-specific DNA binding transcription factor activity), GO:0006355 (regulation of transcription, DNA-templated)
Niben101Scf15022g00015	0.69	1.64	1.13	2.87	3.35	4.71	Up-regulated	1.666	1.224e-05	AT4G39090	Cathepsin B-like cysteine proteinase	GO:0006508 (proteolysis), GO:0008234 (cysteine-type peptidase activity)
Niben101Scf01330g02004	1.22	2.32	3.85	8.65	7.75	7.4	Up-regulated	1.665	7.065e-05	AT2G45180	Bifunctional inhibitor/lipid-transfer protein/seed storage 2S albumin superfamily protein LENGTH=134
Niben101Scf08178g00009	7.14	4.08	6.65	14.59	22.61	19.85	Up-regulated	1.665	6.848e-07	AT4G12490	Bifunctional inhibitor/lipid-transfer protein/seed storage 2S albumin superfamily protein LENGTH=182
Niben101Scf01154g06001	0.2	0.55	0.81	1.66	2.12	1.23	Up-regulated	1.664	0.005109	AT2G41475	embryo-specific protein [Medicago truncatula]
Niben101Scf08843g01010	1.15	0.71	0.57	2.32	2.92	2.46	Up-regulated	1.664	7.527e-10	AT4G24230	Acyl-CoA-binding domain-containing protein 3	GO:0000062 (fatty-acyl-CoA binding)
Niben101Scf01396g02011	0.35	0.06	0.38	0.7	0.97	0.93	Up-regulated	1.658	0.03959	AT4G28940	5'-methylthioadenosine/S-adenosylhomocysteine nucleosidase	GO:0003824 (catalytic activity), GO:0009116 (nucleoside metabolic process)
Niben101Scf00682g04016	0.43	0.25	0.45	1	1.24	1.39	Up-regulated	1.657	0.001185	AT2G36650	CHUP1, putative [Medicago truncatula]
Niben101Scf05675g01018	0.05	0.13	0.05	0.16	0.32	0.24	Up-regulated	1.657	0.04312	AT1G34300	receptor-like protein kinase 4 LENGTH=818	GO:0004672 (protein kinase activity), GO:0004674 (protein serine/threonine kinase activity), GO:0005524 (ATP binding), GO:0006468 (protein phosphorylation), GO:0016772 (transferase activity, transferring phosphorus-containing groups)
Niben101Scf07391g04030	11.34	6.16	8.19	25.62	32.79	22.72	Up-regulated	1.657	7.724e-13	AT1G12780	UDP-glucose 4-epimerase	GO:0003824 (catalytic activity), GO:0003978 (UDP-glucose 4-epimerase activity), GO:0006012 (galactose metabolic process), GO:0050662 (coenzyme binding)
Niben101Scf07765g02009	1.2	0.8	0.96	4.58	3.12	1.82	Up-regulated	1.657	0.00883	NA	Activating transcription factor 7-interacting protein 1
Niben101Scf04671g04001	1.38	1.45	1.67	3.88	5.46	4.85	Up-regulated	1.653	7.316e-13	AT5G22090	conserved hypothetical protein [Ricinus communis] gb|EEF48682.1| conserved hypothetical protein [Ricinus communis]
Niben101Scf10524g02015	17.66	17.64	18.93	48.41	59.07	63.1	Up-regulated	1.652	6.777e-22	AT1G63310	BnaA09g12530D [Brassica napus]
Niben101Scf03289g02002	6.32	3.88	5.67	18.56	15.63	15.74	Up-regulated	1.642	9.275e-09	AT5G22870	Late embryogenesis abundant (LEA) hydroxyproline-rich glycoprotein family LENGTH=207
Niben101Scf07829g01008	0.59	0.68	0.91	1.16	5.02	0.57	Up-regulated	1.642	0.02923	AT1G15385	conserved hypothetical protein [Ricinus communis] gb|EEF44769.1| conserved hypothetical protein [Ricinus communis]
Niben101Scf00973g01001	0.17	0.26	0.26	1.23	0.52	0.49	Up-regulated	1.641	0.01079	AT3G14250	RING/U-box superfamily protein LENGTH=303	GO:0005515 (protein binding), GO:0008270 (zinc ion binding)
Niben101Scf04944g04001	5.03	3.55	4.98	13.91	12.87	15.7	Up-regulated	1.641	5.61e-07	AT2G46630	BnaA05g01230D [Brassica napus]
Niben101Scf01752g03011	1.07	0.94	0.75	2.39	3	3.23	Up-regulated	1.636	0.007195	NA	LIM and calponin domains-containing protein 1, putative [Theobroma cacao] gb|EOY12263.1| LIM and calponin domains-containing protein 1, putative [Theobroma cacao]
Niben101Scf00421g01001	0.52	0.67	0.59	2.08	1.61	1.87	Up-regulated	1.633	5.075e-06	AT1G63930	BnaC09g11730D [Brassica napus]
Niben101Scf08545g00004	1.09	1.17	1.46	2.97	4.23	4.42	Up-regulated	1.633	3.008e-10	AT1G76520	Auxin efflux carrier family protein LENGTH=390	GO:0016021 (integral component of membrane), GO:0055085 (transmembrane transport)
Niben101Scf00576g02001	1.69	1.64	1.88	4.04	5.8	6.34	Up-regulated	1.63	6.406e-09	AT5G25260	Flotillin-like protein 1
Niben101Scf12762g00010	0.17	0.49	0.78	0.91	1.6	2.02	Up-regulated	1.628	0.007487	AT2G27770	Plant protein of unknown function (DUF868) LENGTH=320
Niben101Scf11214g00007	0.25	0.35	0.99	1.4	1.93	1.76	Up-regulated	1.627	1.737e-05	AT4G19810	Chitinase-3-like protein 1	GO:0004553 (hydrolase activity, hydrolyzing O-glycosyl compounds), GO:0004568 (chitinase activity), GO:0005975 (carbohydrate metabolic process), GO:0006032 (chitin catabolic process)
Niben101Scf02474g00009	4.88	2.66	3.6	12.37	11.55	10.61	Up-regulated	1.625	1.513e-20	AT1G15740	Leucine-rich repeat family protein LENGTH=585	GO:0005515 (protein binding)
Niben101Scf09976g00013	0.17	0.29	0.3	0.93	1.29	0.15	Up-regulated	1.625	0.02478	AT1G64110	P-loop containing nucleoside triphosphate hydrolases superfamily protein LENGTH=829
Niben101Scf03308g02019	0.2	0.06	0.15	0.42	0.34	0.53	Up-regulated	1.624	0.006569	NA	Unknown protein
Niben101Scf02594g07008	0.41	0.47	0.33	0.94	1.64	1.08	Up-regulated	1.618	1.383e-06	AT1G19660	Bifunctional nuclease 2	GO:0004518 (nuclease activity)
Niben101Scf00788g02015	0.69	0.47	0.51	2.09	1.63	1.44	Up-regulated	1.617	0.0001628	AT2G43820	UDP-glycosyltransferase 74 F1 LENGTH=449	GO:0008152 (metabolic process), GO:0016758 (transferase activity, transferring hexosyl groups)
Niben101Scf03057g00001	7.9	3.9	6.79	17.17	18.41	22.03	Up-regulated	1.61	2.088e-05	AT3G27030	Unknown protein
Niben101Scf06578g00021	1.67	2.37	1.72	5.32	4.76	7.51	Up-regulated	1.608	0.0003659	AT4G27280	Calcium-binding protein PBP1	GO:0005509 (calcium ion binding)
Niben101Scf00719g00004	4.54	5.15	4.39	17.45	14.75	10.66	Up-regulated	1.607	2.527e-10	AT4G32480	Protein of unknown function (DUF506) LENGTH=287
Niben101Scf02626g00003	3.61	3.59	3.61	9.55	11.32	12.15	Up-regulated	1.607	1.03e-08	AT1G63310	BnaCnng45880D [Brassica napus]
Niben101Scf05767g01004	37.55	28.8	31.66	74.72	115.6	107.96	Up-regulated	1.605	1.53e-06	AT5G48930	HXXXD-type acyl-transferase family protein LENGTH=443	GO:0016747 (transferase activity, transferring acyl groups other than amino-acyl groups)
Niben101Scf10707g01006	3.62	2.34	3.01	8.88	9.39	9.1	Up-regulated	1.603	5.368e-13	AT5G25280	serine-rich protein-related LENGTH=217
Niben101Scf01141g01001	1.33	0.37	0.47	2.64	1.52	2.63	Up-regulated	1.601	7.72e-06	AT1G72220	RING finger protein 44	GO:0005515 (protein binding), GO:0008270 (zinc ion binding)
Niben101Scf01634g07030	0.57	0.24	0.31	1.13	1.03	1.3	Up-regulated	1.6	7.006e-05	AT2G41640	EGF domain-specific O-linked N-acetylglucosamine transferase	GO:0016757 (transferase activity, transferring glycosyl groups)
Niben101Scf00321g05032	0.63	0.37	1.47	3.24	1.84	2.75	Up-regulated	1.598	0.004854	AT5G22870	Late embryogenesis abundant (LEA) hydroxyproline-rich glycoprotein family LENGTH=207
Niben101Scf02153g02002	3.68	2.5	3.46	10.33	10.32	8.7	Up-regulated	1.598	7.891e-17	AT3G03990	Pimeloyl-[acyl-carrier protein] methyl ester esterase
Niben101Scf04106g01009	0.41	0.21	0.04	0.49	0.67	0.83	Up-regulated	1.596	0.01915	AT1G11260	sugar transporter 1 LENGTH=522	GO:0016020 (membrane), GO:0016021 (integral component of membrane), GO:0022857 (transmembrane transporter activity), GO:0022891 (substrate-specific transmembrane transporter activity), GO:0055085 (transmembrane transport)
Niben101Scf04011g06010	0.23	0.53	0.46	1.25	1.12	1.31	Up-regulated	1.595	0.03215	AT5G42570	B-cell receptor-associated protein 29
Niben101Scf14805g02006	0.96	0.69	1.23	3.25	2.83	2.68	Up-regulated	1.594	0.006355	AT3G01470	Homeobox-leucine zipper protein family LENGTH=294	GO:0003677 (DNA binding), GO:0003700 (sequence-specific DNA binding transcription factor activity), GO:0005634 (nucleus), GO:0006355 (regulation of transcription, DNA-templated), GO:0043565 (sequence-specific DNA binding)
Niben101Scf04240g03001	3.6	1.8	1.91	6.57	8	7.49	Up-regulated	1.59	5.573e-12	AT4G36670	Membrane transporter D1	GO:0005215 (transporter activity), GO:0016020 (membrane), GO:0016021 (integral component of membrane), GO:0022857 (transmembrane transporter activity), GO:0022891 (substrate-specific transmembrane transporter activity), GO:0055085 (transmembrane transport)
Niben101Scf18513g00007	1.62	2.32	1.29	4.71	5.04	5.81	Up-regulated	1.589	1.266e-07	AT5G67460	Glucan endo-1,3-beta-glucosidase 1
Niben101Scf02174g03009	0.52	0.35	0.28	1.26	0.89	1.36	Up-regulated	1.588	5.705e-07	AT4G19840	Protein PHLOEM PROTEIN 2-LIKE A1
Niben101Scf09559g03004	0.21	0.07	0.14	0.15	0.73	0.41	Up-regulated	1.585	0.01452	AT2G31130	BnaC04g13350D [Brassica napus]
Niben101Scf07987g00005	3.95	3.9	5.09	11.15	13.11	14.98	Up-regulated	1.584	5.785e-05	AT3G27030	Unknown protein
Niben101Scf12866g00014	0.64	0.25	0.3	0.95	1.8	0.82	Up-regulated	1.584	0.006843	AT4G18760	Leucine-rich receptor-like protein kinase family protein LENGTH=1136	GO:0005515 (protein binding)
Niben101Scf03913g01045	1.63	1.05	1.77	4.79	5.21	3.4	Up-regulated	1.579	2.768e-06	AT4G38400	Expansin-like A2	GO:0005576 (extracellular region), GO:0019953 (sexual reproduction)
Niben101Scf09424g06008	0.33	0.19	0.46	0.98	1.05	1.01	Up-regulated	1.579	0.007721	AT3G56380	response regulator 17 LENGTH=153	GO:0000160 (phosphorelay signal transduction system)
Niben101Scf01553g02020	0.47	0.38	0.37	1.15	1.23	1.29	Up-regulated	1.578	0.0004924	AT5G42930	Lipase	GO:0006629 (lipid metabolic process)
Niben101Scf06789g01001	1.69	1.22	1.31	4.38	5.24	2.99	Up-regulated	1.577	6.752e-07	AT5G26230	product [Oryza sativa Japonica Group]
Niben101Scf02280g03001	0.63	0.12	0.44	0.83	1.74	1.07	Up-regulated	1.574	0.0003302	AT2G40095	Alpha/beta hydrolase related protein LENGTH=209
Niben101Scf00138g03003	0.38	0.13	0.19	0.42	0.78	0.91	Up-regulated	1.573	0.003115	AT1G32490	ATP-dependent RNA helicase, putative LENGTH=1168	GO:0003676 (nucleic acid binding), GO:0004386 (helicase activity), GO:0005524 (ATP binding), GO:0006810 (transport), GO:0008026 (ATP-dependent helicase activity)
Niben101Scf00176g00002	1.43	0.76	0.61	3.52	2.54	2.29	Up-regulated	1.569	2.532e-05	AT1G11440	BnaA08g25280D [Brassica napus]
Niben101Scf05035g04001	0.46	0.8	0.51	1.25	1.78	2.16	Up-regulated	1.569	1.679e-05	AT3G24460	Serinc-domain containing serine and sphingolipid biosynthesis protein LENGTH=409	GO:0016020 (membrane)
Niben101Scf09764g01001	4.12	2	2.56	10.89	7.12	8.29	Up-regulated	1.569	0.004839	NA	Unknown protein
Niben101Scf06405g00006	3.95	4.47	3.31	7.78	14.09	12.82	Up-regulated	1.568	2.711e-10	AT3G19270	Cytochrome P450 superfamily protein LENGTH=472	GO:0005506 (iron ion binding), GO:0016705 (oxidoreductase activity, acting on paired donors, with incorporation or reduction of molecular oxygen), GO:0020037 (heme binding), GO:0055114 (oxidation-reduction process)
Niben101Scf05011g01019	0.22	0.2	0.21	0.47	0.78	0.63	Up-regulated	1.567	0.0009408	AT3G04030	Myb family transcription factor APL	GO:0003677 (DNA binding), GO:0003682 (chromatin binding)
Niben101Scf01313g06004	2.18	1.16	0.55	4.13	3.29	4.21	Up-regulated	1.566	0.002477	NA	Unknown protein
Niben101Scf02583g00004	0.1	0.22	0.03	0.19	0.5	0.28	Up-regulated	1.564	0.03044	AT2G37710	receptor lectin kinase LENGTH=675	GO:0004672 (protein kinase activity), GO:0004674 (protein serine/threonine kinase activity), GO:0005524 (ATP binding), GO:0006468 (protein phosphorylation), GO:0016772 (transferase activity, transferring phosphorus-containing groups), GO:0030246 (carbohydrate binding)
Niben101Scf06216g00003	3.71	6.64	2.99	15.94	11.29	11.71	Up-regulated	1.563	7.508e-05	AT1G52342	BnaC03g69280D [Brassica napus]
Niben101Scf02237g01002	0.11	0.21	0.15	0.47	0.41	0.5	Up-regulated	1.557	0.001214	AT3G48090	enhanced disease susceptibility 1 [Arabidopsis thaliana]	GO:0006629 (lipid metabolic process)
Niben101Scf03985g04023	3.89	4.54	4.91	7.12	18.16	13.96	Up-regulated	1.557	1.501e-05	NA	ankyrin repeat protein [Trichomonas vaginalis G3] gb|EAX75221.1| ankyrin repeat protein, putative [Trichomonas vaginalis G3]
Niben101Scf00550g00010	0.61	1.11	0.38	2.63	2.31	1.12	Up-regulated	1.555	0.003106	AT3G60890	BnaC03g25350D [Brassica napus]
Niben101Scf05522g00002	1.24	0.62	0.66	2.28	2.06	3.26	Up-regulated	1.554	0.03912	AT4G27280	Calcium-binding EF-hand family protein LENGTH=130	GO:0005509 (calcium ion binding)
Niben101Scf09368g06007	0.25	0.29	0.46	0.92	1.29	0.78	Up-regulated	1.554	0.00585	AT4G40080	At4g40080-like protein [Arabidopsis lyrata subsp. petraea]	GO:0005543 (phospholipid binding)
Niben101Scf01779g01001	3.14	3.47	3.29	7.14	10.5	11.37	Up-regulated	1.553	2.584e-16	AT4G31140	Glucan endo-1,3-beta-glucosidase 5	GO:0004553 (hydrolase activity, hydrolyzing O-glycosyl compounds), GO:0005975 (carbohydrate metabolic process)
Niben101Scf18348g01035	5.97	5.95	6.15	9.8	23.86	19.38	Up-regulated	1.553	2.088e-08	AT4G01070	UDP-Glycosyltransferase superfamily protein LENGTH=480	GO:0008152 (metabolic process), GO:0016758 (transferase activity, transferring hexosyl groups)
Niben101Scf01064g01002	2.07	1.07	1.3	3.63	4.12	5.36	Up-regulated	1.549	3.17e-06	AT1G29195	BnaC03g58960D [Brassica napus]
Niben101Scf05551g00008	1.69	2.28	2.45	6.18	5.77	6.86	Up-regulated	1.549	1.404e-07	AT5G62960	BnaC09g05870D [Brassica napus]
Niben101Ctg06307g00001	4.88	4.83	6.88	16.4	20.47	11.85	Up-regulated	1.548	2.032e-09	AT4G37870	Phosphoenolpyruvate carboxykinase [ATP]	GO:0004611 (phosphoenolpyruvate carboxykinase activity), GO:0004612 (phosphoenolpyruvate carboxykinase (ATP) activity), GO:0005524 (ATP binding), GO:0006094 (gluconeogenesis), GO:0017076 (purine nucleotide binding)
Niben101Scf01005g07009	5.23	2.73	3.41	10.97	11.18	11.22	Up-regulated	1.548	5.275e-09	NA	HGWP repeat containing protein-like protein [Medicago truncatula]
Niben101Scf02946g01001	0.8	0.62	0.64	1.74	2.07	2.26	Up-regulated	1.548	4.269e-05	AT1G12060	BAG family molecular chaperone regulator 6	GO:0005515 (protein binding), GO:0051087 (chaperone binding)
Niben101Scf07382g01020	5.32	5.43	6.61	13.19	21.86	15.73	Up-regulated	1.548	2.567e-12	AT1G80170	Polygalacturonase	GO:0004650 (polygalacturonase activity), GO:0005975 (carbohydrate metabolic process)
Niben101Scf31339g01003	0.86	0.91	0.36	1.55	2.18	2.46	Up-regulated	1.548	0.0001782	AT1G55760	BTB/POZ domain-containing protein LENGTH=329	GO:0005515 (protein binding)
Niben101Scf09092g02011	13.22	8.9	11.22	24.93	35.87	36.76	Up-regulated	1.547	3.714e-08	AT1G22690	Gibberellin-regulated protein 9
Niben101Scf00176g06012	1.02	0.73	0.76	1.59	3.31	2.43	Up-regulated	1.545	2.317e-08	AT1G61740	Sulfite exporter TauE/SafE family protein LENGTH=458	GO:0016021 (integral component of membrane)
Niben101Scf09345g00013	33.11	36.81	30.59	128.08	88.37	76.46	Up-regulated	1.544	1.318e-13	AT4G36040	Chaperone protein DnaJ
Niben101Scf00160g10004	12.1	4.78	6.41	25.64	23.01	19.6	Up-regulated	1.542	3.128e-05	NA	MATE efflux family protein ALF5 [Theobroma cacao] gb|EOY13050.1| MATE efflux family protein ALF5 [Theobroma cacao]
Niben101Scf02041g05002	1.05	0.85	0.73	2.14	2.52	2.99	Up-regulated	1.542	8.003e-10	AT2G17550	expressed protein [Oryza sativa Japonica Group]
Niben101Scf03231g00007	0.35	0.28	0.5	1	1.18	1.2	Up-regulated	1.542	0.00122	AT1G20440	abscisic acid response protein [Prunus dulcis]	GO:0006950 (response to stress), GO:0009415 (response to water)
Niben101Scf03718g02003	0.9	0.63	0.59	2.14	2.09	2	Up-regulated	1.542	0.001051	AT3G17100	Transcription factor bHLH147	GO:0046983 (protein dimerization activity)
Niben101Scf02482g01016	0.18	0.14	0.37	0.32	1.15	0.58	Up-regulated	1.541	0.000111	AT5G58350	Protein kinase superfamily protein LENGTH=492	GO:0004672 (protein kinase activity), GO:0004674 (protein serine/threonine kinase activity), GO:0005524 (ATP binding), GO:0006468 (protein phosphorylation), GO:0016772 (transferase activity, transferring phosphorus-containing groups)
Niben101Scf00457g10009	0.47	0.24	0.43	1.44	0.99	1	Up-regulated	1.54	0.002519	AT2G39210	Major facilitator superfamily protein LENGTH=601	GO:0016021 (integral component of membrane), GO:0055085 (transmembrane transport)
Niben101Scf13000g03005	0.35	0.32	0.48	0.74	1.53	1.1	Up-regulated	1.54	0.0008218	AT2G19580	Tetraspanin-2	GO:0016021 (integral component of membrane)
Niben101Scf03488g03004	0.66	0.73	0.45	1.64	2.18	1.46	Up-regulated	1.539	6.882e-07	AT3G23820	UDP-D-glucuronate 4-epimerase 6 LENGTH=460	GO:0003824 (catalytic activity), GO:0005975 (carbohydrate metabolic process), GO:0016857 (racemase and epimerase activity, acting on carbohydrates and derivatives), GO:0050662 (coenzyme binding)
Niben101Scf09025g01007	1.33	0.68	0.75	2.72	2.81	2.53	Up-regulated	1.539	1.287e-09	AT3G48530	SNF1-related protein kinase regulatory subunit gamma-1	GO:0003824 (catalytic activity)
Niben101Scf10363g00006	7.63	4.45	3.6	18.84	11.97	14.79	Up-regulated	1.539	0.001996	AT3G06070	BnaA05g31210D [Brassica napus]
Niben101Scf00051g04021	0.39	0.69	1.1	2.73	2.12	1.71	Up-regulated	1.536	0.03243	AT4G04630	BnaC07g37030D [Brassica napus]
Niben101Scf00960g08001	1.45	1.37	0.7	2.25	3.83	3.99	Up-regulated	1.536	8.256e-06	AT1G22050	Membrane-anchored ubiquitin-fold protein 6	GO:0005515 (protein binding)
Niben101Scf02015g01007	4.02	5.43	4.65	14.51	13.31	12.94	Up-regulated	1.536	6.63e-24	AT5G18170	Glutamate dehydrogenase B	GO:0006520 (cellular amino acid metabolic process), GO:0016491 (oxidoreductase activity), GO:0055114 (oxidation-reduction process)
Niben101Scf39545g00005	28.2	30.61	34.7	71.75	92.96	106.43	Up-regulated	1.535	2.633e-17	AT3G11210	GDSL esterase/lipase	GO:0006629 (lipid metabolic process), GO:0016788 (hydrolase activity, acting on ester bonds)
Niben101Scf04832g00001	0.75	0.62	1.09	2.44	2.31	2.58	Up-regulated	1.534	0.005014	AT5G45320	BnaC02g31520D [Brassica napus]
Niben101Scf00100g00020	0.23	0.19	0.27	0.51	0.65	0.88	Up-regulated	1.533	0.000469	AT3G63010	Gibberellin receptor GID1	GO:0008152 (metabolic process), GO:0016787 (hydrolase activity)
Niben101Scf01032g00006	43.51	52.71	42.94	110.43	142.62	148.99	Up-regulated	1.533	7.233e-12	AT2G43290	Calcium-binding mitochondrial carrier protein SCaMC-1	GO:0005509 (calcium ion binding)
Niben101Scf04820g03024	0.15	0.06	0.38	0.76	0.64	0.44	Up-regulated	1.533	0.01445	AT1G15550	gibberellin 3-oxidase 1 LENGTH=358	GO:0016491 (oxidoreductase activity), GO:0016706 (oxidoreductase activity, acting on paired donors, with incorporation or reduction of molecular oxygen, 2-oxoglutarate as one donor, and incorporation of one atom each of oxygen into both donors), GO:0055114 (oxidation-reduction process)
Niben101Scf04869g03002	0.12	0.23	0.26	0.32	0.7	0.78	Up-regulated	1.533	0.005929	AT4G16260	Glucan endo-1,3-beta-glucosidase	GO:0004553 (hydrolase activity, hydrolyzing O-glycosyl compounds), GO:0005975 (carbohydrate metabolic process)
Niben101Scf05133g05006	1.23	1.33	1.49	2.66	6.57	2.47	Up-regulated	1.532	1.452e-05	AT4G03420	Protein of unknown function (DUF789) LENGTH=310
Niben101Scf06933g02006	1.4	1.45	1.3	3.1	4.56	4.32	Up-regulated	1.531	2.484e-06	AT5G67460	Glucan endo-1,3-beta-glucosidase 1
Niben101Scf02740g08001	0.03	0.14	0.19	0.29	0.31	0.45	Up-regulated	1.529	0.02749	AT3G03440	U-box domain-containing protein 4	GO:0005488 (binding), GO:0005515 (protein binding)
Niben101Scf02509g06003	0.5	0.94	0.33	2.19	1.13	1.7	Up-regulated	1.522	0.00206	AT3G57670	Zinc finger protein 221	GO:0003676 (nucleic acid binding), GO:0046872 (metal ion binding)
Niben101Scf10353g00011	0.54	0.64	0.31	1.7	1.49	1.05	Up-regulated	1.522	0.00175	AT4G18550	Phospholipase A1-II 1	GO:0006629 (lipid metabolic process)
Niben101Scf10991g00005	0.33	0.07	0.17	0.68	0.59	0.4	Up-regulated	1.522	0.004051	AT3G01090	CBL-interacting protein kinase 24	GO:0004672 (protein kinase activity), GO:0004674 (protein serine/threonine kinase activity), GO:0005515 (protein binding), GO:0005524 (ATP binding), GO:0006468 (protein phosphorylation), GO:0016772 (transferase activity, transferring phosphorus-containing groups)
Niben101Scf01249g06014	1.25	1.63	2.78	2.15	10.3	3.81	Up-regulated	1.521	0.001111	AT5G50790	Bidirectional sugar transporter N3	GO:0016021 (integral component of membrane)
Niben101Scf02069g00019	1.34	0.78	2.19	2.33	5.91	4.28	Up-regulated	1.519	0.002854	NA	serine protease [Bacillus cytotoxicus] ref|YP_001374337.1| hypothetical protein Bcer98_1016 [Bacillus cytotoxicus NVH 391-98] gb|ABS21342.1| SCP-like extracellular [Bacillus cytotoxicus NVH 391-98]
Niben101Scf08693g00010	3.79	1.56	5.18	7.51	10.81	12.27	Up-regulated	1.517	0.0003598	AT5G25840	Protein of unknown function (DUF1677) LENGTH=167
Niben101Scf01999g05003	0.38	0.16	0.18	0.79	0.68	0.64	Up-regulated	1.516	0.0002097	AT1G74520	HVA22-like protein a	GO:0003676 (nucleic acid binding), GO:0008270 (zinc ion binding)
Niben101Scf00220g05017	2.23	1.73	1.61	7.36	4.52	4.3	Up-regulated	1.515	0.004124	AT1G52342	BnaA08g01490D [Brassica napus]
Niben101Scf05044g04035	0.34	0.42	0.54	0.89	1.21	1.66	Up-regulated	1.515	0.0004993	AT1G79910	Regulator of Vps4 activity in the MVB pathway protein LENGTH=381
Niben101Scf00176g02014	0.35	0.61	0.27	0.64	1.45	1.35	Up-regulated	1.514	0.006688	NA	Unknown protein
Niben101Scf02071g02002	14.99	11.47	11.7	26.68	42.93	39.4	Up-regulated	1.514	4.885e-13	AT2G46690	SAUR-like auxin-responsive protein family LENGTH=121
Niben101Scf04174g06004	0.69	0.32	0.74	1.37	1.44	2.31	Up-regulated	1.514	0.001227	AT3G14440	9-cis-epoxycarotenoid dioxygenase, chloroplastic
Niben101Scf04871g17009	0.45	0.72	0.31	1.66	1.2	1.29	Up-regulated	1.514	0.000601	AT4G29130	Hexokinase-1	GO:0005524 (ATP binding), GO:0005975 (carbohydrate metabolic process), GO:0016773 (phosphotransferase activity, alcohol group as acceptor)
Niben101Scf02136g01015	2.81	1.85	2.13	5.05	8.61	5.78	Up-regulated	1.513	0.0002087	AT1G53035	unknown protein; FUNCTIONS IN: molecular_function unknown; INVOLVED IN: biological_process unknown; LOCATED IN: endomembrane system; BEST Arabidopsis thaliana protein match is: unknown protein . LENGTH=144
Niben101Scf02829g06001	9.05	8.63	6.47	22.37	31.69	14.51	Up-regulated	1.508	2.79e-10	AT1G03090	Acetyl-CoA carboxylase	GO:0003824 (catalytic activity), GO:0004075 (biotin carboxylase activity), GO:0005524 (ATP binding), GO:0008152 (metabolic process), GO:0016874 (ligase activity), GO:0046872 (metal ion binding)
Niben101Scf01201g00013	0.54	0.34	0.35	1.07	0.97	1.49	Up-regulated	1.503	0.0001165	AT2G28130	unknown protein; FUNCTIONS IN: molecular_function unknown; INVOLVED IN: biological_process unknown; LOCATED IN: cellular_component unknown; EXPRESSED IN: 25 plant structures; EXPRESSED DURING: 13 growth stages; Has 35333 Blast hits to 34131 proteins in 2444 species: Archae - 798; Bacteria - 22429; Metazoa - 974; Fungi - 991; Plants - 531; Viruses - 0; Other Eukaryotes - 9610 (source: NCBI BLink).…
Niben101Scf00780g01029	0.28	0.47	0.49	1.04	1.24	1.25	Up-regulated	1.501	0.0004097	AT4G38400	Expansin-like A1	GO:0005576 (extracellular region), GO:0019953 (sexual reproduction)
Niben101Scf05063g04009	0.21	0.14	0.24	0.66	0.61	0.46	Up-regulated	1.501	0.0003867	AT1G19110	inter-alpha-trypsin inhibitor heavy chain-related LENGTH=754
Niben101Scf05668g01001	7.29	3.71	3.83	16.2	13.74	12.13	Up-regulated	1.5	3.236e-06	AT5G23730	nucleotide binding protein [Arabidopsis lyrata subsp. lyrata] gb|EFH48330.1| nucleotide binding protein [Arabidopsis lyrata subsp. lyrata]	GO:0005515 (protein binding)
Niben101Scf05304g07001	21.43	17.01	16.89	54.57	58.52	43.27	Up-regulated	1.498	8.569e-14	AT3G12630	Zinc finger A20 and AN1 domain-containing stress-associated protein 5	GO:0008270 (zinc ion binding)
Niben101Scf06084g01008	0.45	0.18	0.28	0.99	0.58	1.06	Up-regulated	1.497	0.03052	AT3G20530	Receptor-like protein kinase	GO:0004672 (protein kinase activity), GO:0004674 (protein serine/threonine kinase activity), GO:0005524 (ATP binding), GO:0006468 (protein phosphorylation), GO:0016772 (transferase activity, transferring phosphorus-containing groups)
Niben101Scf02740g11009	2.46	3.75	4.64	14.38	9.21	7.13	Up-regulated	1.496	1.7e-06	AT5G65660	hydroxyproline-rich glycoprotein family protein LENGTH=136
Niben101Scf04655g00005	2.52	0.92	1.54	6.96	3.67	3.58	Up-regulated	1.491	0.002828	AT5G42760	methyltransferase [Mycobacterium farcinogenes]	GO:0008168 (methyltransferase activity), GO:0032259 (methylation)
Niben101Scf09882g00006	3.5	2.76	2.75	8.9	9.37	7.01	Up-regulated	1.487	3.598e-10	AT1G52565	BnaC06g09800D [Brassica napus]
Niben101Scf06687g00001	0.25	0.55	0.41	1.37	1.1	0.91	Up-regulated	1.486	0.0009758	AT2G01940	Zinc finger protein 845	GO:0003676 (nucleic acid binding), GO:0046872 (metal ion binding)
Niben101Scf16660g01015	0.32	0.11	0.19	0.53	0.54	0.74	Up-regulated	1.486	0.0007302	AT1G73920	Lipase member M	GO:0006629 (lipid metabolic process)
Niben101Scf00312g01001	0.55	0.73	0.96	1.31	2.53	2.45	Up-regulated	1.485	0.0007342	AT1G26120	Carboxylesterase
Niben101Ctg06121g00002	1.46	0.79	0.52	1.67	3.55	2.5	Up-regulated	1.484	0.003162	AT4G29190	Zinc finger CCCH domain-containing protein 49	GO:0046872 (metal ion binding)
Niben101Scf00807g01005	1.26	1.12	1.27	3.01	3.61	3.67	Up-regulated	1.484	2.247e-06	AT1G76020	Thioredoxin superfamily protein LENGTH=225
Niben101Scf00141g01007	5.61	7.26	8.26	10.81	31.73	16.45	Up-regulated	1.483	0.0004254	AT1G07400	18.2 kDa class I heat shock protein
Niben101Scf00421g01018	0.45	0.42	0.8	1.53	1.13	2.15	Up-regulated	1.483	0.001912	AT5G41470	nuclear transport factor 2 (NTF2) family protein [Medicago truncatula]
Niben101Scf01948g01001	27.02	25.3	26.16	67.89	69.92	81.26	Up-regulated	1.481	2.711e-10	AT3G01680	sieve element occlusion a [Solanum phureja]
Niben101Scf00539g07005	0.5	0.35	0.37	1.09	1.58	0.78	Up-regulated	1.48	0.02853	AT1G76070	BnaA07g11550D [Brassica napus]
Niben101Scf00138g05021	1.8	2.1	1.92	4.13	5.17	6.93	Up-regulated	1.478	1.327e-08	AT1G79430	Myb family transcription factor APL	GO:0003677 (DNA binding), GO:0003682 (chromatin binding)
Niben101Scf10169g04009	0.3	0.3	0.28	0.37	0.99	1.08	Up-regulated	1.478	0.000791	AT2G40180	Protein phosphatase 2C family protein LENGTH=380	GO:0003824 (catalytic activity), GO:0004722 (protein serine/threonine phosphatase activity), GO:0006470 (protein dephosphorylation)
Niben101Scf13643g01012	1.85	1.15	1.12	2.92	4.07	4.53	Up-regulated	1.475	0.007304	AT1G23120	Major latex protein 146	GO:0006952 (defense response), GO:0009607 (response to biotic stimulus)
Niben101Scf03755g00001	0.57	0.55	0.68	1.8	2.11	1.11	Up-regulated	1.474	0.001805	AT3G16240	Aquaporin-4	GO:0005215 (transporter activity), GO:0006810 (transport), GO:0016020 (membrane)
Niben101Scf02983g02001	1.62	0.99	1.05	4.93	2.84	2.45	Up-regulated	1.473	0.0004104	AT5G24580	Heavy metal transport/detoxification superfamily protein LENGTH=319	GO:0030001 (metal ion transport), GO:0046872 (metal ion binding)
Niben101Scf03494g04004	0.45	0.17	0.09	0.78	0.82	0.38	Up-regulated	1.47	0.04277	AT5G06850	C2 calcium/lipid-binding plant phosphoribosyltransferase family protein LENGTH=794	GO:0005515 (protein binding)
Niben101Scf00350g04018	0.44	0.42	0.21	0.73	1.24	0.98	Up-regulated	1.467	0.0009166	AT1G47271	CBS domain protein [Burkholderia cepacia]
Niben101Scf03385g06010	1.35	0.9	1.17	2.49	3.61	3.46	Up-regulated	1.465	0.0002653	AT1G24625	Zinc finger protein 7	GO:0046872 (metal ion binding)
Niben101Scf00934g02005	0.38	0.48	0.25	0.59	1.15	1.29	Up-regulated	1.464	0.0002386	AT3G23600	Endo-1,3;1,4-beta-D-glucanase	GO:0016787 (hydrolase activity)
Niben101Scf02261g00006	0.48	0.64	0.75	1.56	1.61	2.02	Up-regulated	1.464	0.0002712	AT2G45560	Cytochrome P450 superfamily protein LENGTH=513	GO:0005506 (iron ion binding), GO:0016705 (oxidoreductase activity, acting on paired donors, with incorporation or reduction of molecular oxygen), GO:0020037 (heme binding), GO:0055114 (oxidation-reduction process)
Niben101Scf03028g01011	0.3	0.34	0.32	1.07	1.1	0.48	Up-regulated	1.463	0.004304	AT1G01720	NAC domain-containing protein 2	GO:0003677 (DNA binding), GO:0006355 (regulation of transcription, DNA-templated)
Niben101Scf00902g06003	2.64	2.24	2.01	4.04	8.83	6.07	Up-regulated	1.462	1.808e-06	AT2G39980	HXXXD-type acyl-transferase family protein LENGTH=482	GO:0016747 (transferase activity, transferring acyl groups other than amino-acyl groups)
Niben101Scf03628g01020	35.27	21.46	23.24	62.81	83.55	74.06	Up-regulated	1.462	1.098e-08	AT1G22690	Gibberellin-regulated protein 9
Niben101Scf01374g10019	0.52	0.51	0.46	1.32	1.56	1.2	Up-regulated	1.461	5.611e-06	AT1G79750	NAD-dependent malic enzyme	GO:0004470 (malic enzyme activity), GO:0004471 (malate dehydrogenase (decarboxylating) (NAD+) activity), GO:0006108 (malate metabolic process), GO:0051287 (NAD binding), GO:0055114 (oxidation-reduction process)
Niben101Scf27159g01007	14.92	18.43	17.34	33.6	58.53	46.92	Up-regulated	1.458	3.576e-10	NA	Copper-exporting P-type ATPase B
Niben101Scf01276g05002	0.55	0.1	0.35	0.84	1.05	0.94	Up-regulated	1.457	0.02862	NA	Unknown protein
Niben101Scf04138g01012	0.17	0.04	0.15	0.36	0.28	0.42	Up-regulated	1.457	0.01951	AT5G24910	Cytochrome P450 superfamily protein LENGTH=520	GO:0003676 (nucleic acid binding), GO:0005506 (iron ion binding), GO:0016705 (oxidoreductase activity, acting on paired donors, with incorporation or reduction of molecular oxygen), GO:0020037 (heme binding), GO:0055114 (oxidation-reduction process)
Niben101Scf09459g02011	0.39	0.14	0.27	0.5	0.69	1.03	Up-regulated	1.457	0.00269	AT3G24110	Calcium-binding protein 1	GO:0005509 (calcium ion binding)
Niben101Scf17339g00004	1.17	0.68	1.31	3.48	2.53	2.94	Up-regulated	1.457	0.001977	AT2G25080	Glutathione peroxidase 6	GO:0004602 (glutathione peroxidase activity), GO:0006979 (response to oxidative stress), GO:0055114 (oxidation-reduction process)
Niben101Scf08512g00006	0.38	0.32	0.2	0.32	1.53	0.58	Up-regulated	1.456	0.04143	AT3G28890	Leucine-rich repeat receptor-like protein kinase PXL1
Niben101Scf00705g03016	0.26	0.34	0.2	0.38	0.87	0.92	Up-regulated	1.455	0.0001281	AT5G41750	Disease resistance protein RPS4
Niben101Scf04388g01006	0.3	0.1	0.44	0.9	0.93	0.58	Up-regulated	1.455	0.01013	AT3G14460	Leucine-rich repeat-containing protein 7	GO:0043531 (ADP binding)
Niben101Scf09987g01004	1.01	1.31	0.84	3	2.75	2.82	Up-regulated	1.454	4.235e-07	AT2G39830	zinc ion binding protein, putative [Ricinus communis] gb|EEF38166.1| zinc ion binding protein, putative [Ricinus communis]	GO:0008270 (zinc ion binding)
Niben101Scf20283g00004	10.81	13.75	12.48	44.77	38.46	18.07	Up-regulated	1.452	2.47e-05	AT1G80160	Metallothiol transferase FosB
Niben101Scf04438g00003	1.67	1.79	1.66	4.9	7.21	1.86	Up-regulated	1.451	0.001861	AT1G69040	Bifunctional uridylyltransferase/uridylyl-removing enzyme	GO:0008152 (metabolic process), GO:0016597 (amino acid binding)
Niben101Scf00230g01005	0.48	0.41	0.41	1	1.46	1.11	Up-regulated	1.449	0.001775	AT5G24270	Calcium-binding EF-hand family protein LENGTH=222	GO:0005509 (calcium ion binding)
Niben101Scf11019g01012	0.41	0.33	0.5	1.06	0.99	1.39	Up-regulated	1.449	5.274e-05	AT5G04870	calcium dependent protein kinase 1 LENGTH=610	GO:0004672 (protein kinase activity), GO:0004674 (protein serine/threonine kinase activity), GO:0005509 (calcium ion binding), GO:0005524 (ATP binding), GO:0006468 (protein phosphorylation), GO:0016772 (transferase activity, transferring phosphorus-containing groups)
Niben101Scf05596g00010	0.38	0.27	0.64	0.9	1.39	1.32	Up-regulated	1.448	0.01463	NA	glutathione transferase, partial [Dimocarpus longan]
Niben101Scf06738g02018	1.58	1.06	1.05	3.22	3.63	3.28	Up-regulated	1.447	3.058e-05	AT5G13710	sterol methyltransferase 1 LENGTH=336	GO:0006694 (steroid biosynthetic process), GO:0008168 (methyltransferase activity)
Niben101Scf01641g00004	4.38	4.37	4.31	9.28	13.04	13.23	Up-regulated	1.445	2.24e-10	AT4G33490	Eukaryotic aspartyl protease family protein LENGTH=425	GO:0004190 (aspartic-type endopeptidase activity), GO:0006508 (proteolysis)
Niben101Scf00022g09026	1.31	1.39	0.67	2.01	3.07	4.04	Up-regulated	1.444	0.01276	AT5G21910	conserved hypothetical protein [Ricinus communis] gb|EEF46143.1| conserved hypothetical protein [Ricinus communis]
Niben101Scf02907g06028	1.07	0.56	1	1.77	2.71	2.76	Up-regulated	1.443	0.000508	AT4G37990	Alcohol dehydrogenase	GO:0008270 (zinc ion binding), GO:0016491 (oxidoreductase activity), GO:0055114 (oxidation-reduction process)
Niben101Scf07231g07013	0.24	0.33	0.27	0.28	1.19	0.79	Up-regulated	1.443	0.02824	AT4G27480	Core-2/I-branching beta-1,6-N-acetylglucosaminyltransferase family protein LENGTH=421	GO:0008375 (acetylglucosaminyltransferase activity), GO:0016020 (membrane)
Niben101Scf04486g00001	0.57	0.33	0.27	0.38	1.42	1.38	Up-regulated	1.442	0.03049	AT2G46150	Late embryogenesis abundant hydroxyproline-rich glycoprotein family, putative [Theobroma cacao] gb|EOY24873.1| Late embryogenesis abundant hydroxyproline-rich glycoprotein family, putative [Theobroma cacao]
Niben101Scf06318g02007	0.54	0.74	0.51	1.08	1.69	2.06	Up-regulated	1.439	0.00318	AT2G38300	DNA binding protein [Arabidopsis lyrata subsp. lyrata] gb|EFH57836.1| DNA binding protein [Arabidopsis lyrata subsp. lyrata]	GO:0003677 (DNA binding), GO:0003682 (chromatin binding)
Niben101Scf00349g06005	1.51	1.2	1.44	3.3	4.27	3.71	Up-regulated	1.438	1.25e-09	AT5G10770	Eukaryotic aspartyl protease family protein LENGTH=474	GO:0004190 (aspartic-type endopeptidase activity), GO:0006508 (proteolysis)
Niben101Scf03167g01009	0.16	0.19	0.36	0.54	0.59	0.84	Up-regulated	1.436	0.01425	AT4G22590	Trehalose-phosphate phosphatase A	GO:0003824 (catalytic activity), GO:0005992 (trehalose biosynthetic process), GO:0008152 (metabolic process)
Niben101Scf04396g02005	1.96	1.21	1.76	3.43	5.09	4.9	Up-regulated	1.435	5.615e-07	NA	Adhesive plaque matrix protein
Niben101Scf03023g03008	1.28	1.32	0.98	3.59	3.16	2.92	Up-regulated	1.434	3.104e-06	AT1G28590	GDSL esterase/lipase	GO:0006629 (lipid metabolic process), GO:0016788 (hydrolase activity, acting on ester bonds)
Niben101Scf05134g03007	0.55	1.05	0.6	2.13	1.78	1.98	Up-regulated	1.434	0.0002933	NA	Unknown protein
Niben101Scf07152g01003	0.78	0.57	0.49	1.94	1.57	1.48	Up-regulated	1.433	3.5e-06	AT5G04310	Pectate lyase
Niben101Scf07844g00005	2.05	1.03	1.24	4.45	4.87	2.41	Up-regulated	1.433	0.0004385	AT3G61060	F-box protein PP2-A13	GO:0005515 (protein binding)
Niben101Scf01124g26001	0.87	0.92	0.95	2.34	2.48	2.58	Up-regulated	1.432	1.807e-06	AT4G33950	Protein kinase superfamily protein LENGTH=371	GO:0004672 (protein kinase activity), GO:0005524 (ATP binding), GO:0006468 (protein phosphorylation), GO:0016772 (transferase activity, transferring phosphorus-containing groups)
Niben101Scf01500g01006	1.19	0.76	1.1	3.11	2.89	2.33	Up-regulated	1.432	1.797e-07	AT4G16790	hydroxyproline-rich glycoprotein family protein LENGTH=473
Niben101Scf11389g01034	1.67	1.12	0.97	2.77	3.33	4.07	Up-regulated	1.432	1.524e-06	AT1G10380	Wall-associated receptor kinase-like 20	GO:0030247 (polysaccharide binding)
Niben101Scf14101g01001	1.14	0.4	0.76	1.98	2.29	2.02	Up-regulated	1.432	1.157e-07	AT1G09970	Receptor-like protein kinase 5	GO:0004672 (protein kinase activity), GO:0004674 (protein serine/threonine kinase activity), GO:0005515 (protein binding), GO:0005524 (ATP binding), GO:0006468 (protein phosphorylation), GO:0016772 (transferase activity, transferring phosphorus-containing groups)
Niben101Scf15390g01002	0.57	0.42	0.57	0.71	1.75	1.76	Up-regulated	1.431	0.001892	AT5G25900	Cytochrome P450 superfamily protein LENGTH=514	GO:0005506 (iron ion binding), GO:0016705 (oxidoreductase activity, acting on paired donors, with incorporation or reduction of molecular oxygen), GO:0020037 (heme binding), GO:0055114 (oxidation-reduction process)
Niben101Scf03045g13003	1.41	1.5	1.38	4.3	3.73	3.55	Up-regulated	1.43	4.587e-09	AT5G14500	aldose 1-epimerase family protein LENGTH=306	GO:0003824 (catalytic activity), GO:0005975 (carbohydrate metabolic process), GO:0016853 (isomerase activity), GO:0030246 (carbohydrate binding)
Niben101Scf01151g00003	2.06	1.58	1.59	4.09	4.55	5.5	Up-regulated	1.427	4.311e-08	AT1G05590	Beta-hexosaminidase 2	GO:0004553 (hydrolase activity, hydrolyzing O-glycosyl compounds), GO:0004563 (beta-N-acetylhexosaminidase activity), GO:0005975 (carbohydrate metabolic process)
Niben101Scf08546g05002	0.7	0.54	0.29	1	1.68	1.43	Up-regulated	1.427	0.02105	AT5G51190	Ethylene-responsive transcription factor 5	GO:0003677 (DNA binding), GO:0003700 (sequence-specific DNA binding transcription factor activity), GO:0006355 (regulation of transcription, DNA-templated)
Niben101Scf00370g03002	0.46	0.21	0.3	0.32	1.2	1.1	Up-regulated	1.426	0.04513	AT1G54850	HSP20-like chaperones superfamily protein LENGTH=206
Niben101Scf03934g05002	0.69	0.63	0.67	1.4	1.99	1.97	Up-regulated	1.426	3.893e-06	AT2G20180	Transcription factor E3	GO:0046983 (protein dimerization activity)
Niben101Scf00219g03003	1.75	2.23	2.45	4.42	5.36	7.55	Up-regulated	1.424	1.38e-05	AT5G42680	Protein of unknown function, DUF617 LENGTH=238
Niben101Scf11715g03003	5.17	3.88	3.75	11.89	11.33	11.17	Up-regulated	1.422	2.494e-10	AT4G03510	E3 ubiquitin-protein ligase TRIM39	GO:0005515 (protein binding), GO:0008270 (zinc ion binding)
Niben101Scf01664g01002	1.08	0.76	0.81	1.88	2.64	2.56	Up-regulated	1.421	1.886e-08	AT4G35000	ascorbate peroxidase 3 LENGTH=287	GO:0004601 (peroxidase activity), GO:0006979 (response to oxidative stress), GO:0020037 (heme binding), GO:0055114 (oxidation-reduction process)
Niben101Scf13505g01001	3.34	1.06	2.55	4.52	8.07	6.46	Up-regulated	1.421	0.01408	NA	Unknown protein
Niben101Scf20652g00003	0.56	0.85	0.48	0.92	2.81	1.27	Up-regulated	1.421	0.002261	AT1G19715	Jacalin-related lectin 3
Niben101Scf10388g02018	2.19	1.51	1.21	3.7	5.31	4.11	Up-regulated	1.419	0.0005462	AT2G28780	p-hydroxybenzoic acid efflux pump subunit AaeB	GO:0005886 (plasma membrane), GO:0006810 (transport)
Niben101Scf01146g07001	0.52	0.58	0.57	1.37	1.4	1.71	Up-regulated	1.417	0.0003974	AT4G29230	NAC domain containing protein 75 LENGTH=498	GO:0003677 (DNA binding), GO:0006355 (regulation of transcription, DNA-templated)
Niben101Scf01719g04025	2.32	1.55	2.47	4.76	4.9	7.36	Up-regulated	1.413	5.688e-05	AT1G06330	heavy metal transport/detoxification superfamily protein [Medicago truncatula]	GO:0030001 (metal ion transport), GO:0046872 (metal ion binding)
Niben101Scf07650g00004	0.27	0.31	0.2	0.64	0.67	0.78	Up-regulated	1.412	0.02439	AT5G59790	Domain of Uncharacterized protein function isoform 6 [Theobroma cacao] gb|EOY34505.1| Domain of Uncharacterized protein function isoform 6 [Theobroma cacao]
Niben101Scf00411g00006	0.18	0.32	0.45	0.74	1.1	0.68	Up-regulated	1.411	6.643e-08	AT3G54720	Glutamate carboxypeptidase 2
Niben101Scf02124g00007	5.86	2.98	3.82	12.71	12.76	8.25	Up-regulated	1.409	2.673e-06	AT2G24100	unknown protein; BEST Arabidopsis thaliana protein match is: unknown protein . LENGTH=466
Niben101Scf07579g01012	0.18	0.15	0.16	0.35	0.4	0.6	Up-regulated	1.409	0.03694	AT5G61890	Ethylene-responsive transcription factor 1	GO:0003677 (DNA binding), GO:0003700 (sequence-specific DNA binding transcription factor activity), GO:0006355 (regulation of transcription, DNA-templated)
Niben101Scf00497g02005	0.2	0.08	0.18	0.2	0.58	0.48	Up-regulated	1.408	0.03322	AT1G32450	Protein NRT1/ PTR FAMILY 7.3	GO:0005215 (transporter activity), GO:0006810 (transport), GO:0016020 (membrane)
Niben101Scf02518g01003	0.06	0.19	0.06	0.12	0.36	0.31	Up-regulated	1.407	0.0049	AT3G07040	Disease resistance protein	GO:0043531 (ADP binding)
Niben101Scf04627g00001	1.28	0.18	0.49	1.5	2.19	1.6	Up-regulated	1.407	0.01704	AT2G22850	TGACG-sequence-specific DNA-binding protein TGA-2.1	GO:0003700 (sequence-specific DNA binding transcription factor activity), GO:0006355 (regulation of transcription, DNA-templated), GO:0043565 (sequence-specific DNA binding)
Niben101Scf01812g03005	0.14	0.16	0.1	0.35	0.4	0.29	Up-regulated	1.406	0.03106	AT2G38910	calcium-dependent protein kinase 20 LENGTH=583	GO:0004672 (protein kinase activity), GO:0004674 (protein serine/threonine kinase activity), GO:0005509 (calcium ion binding), GO:0005524 (ATP binding), GO:0006468 (protein phosphorylation), GO:0016772 (transferase activity, transferring phosphorus-containing groups)
Niben101Scf03710g01012	1.71	1.33	1.45	3.03	4.43	4.46	Up-regulated	1.405	6.493e-07	AT4G16790	hydroxyproline-rich glycoprotein family protein LENGTH=473
Niben101Scf05952g01008	0.46	0.58	0.53	0.91	2.09	1.13	Up-regulated	1.404	0.00962	AT2G16980	Multidrug resistance protein MdtL	GO:0005215 (transporter activity), GO:0005886 (plasma membrane), GO:0016021 (integral component of membrane), GO:0055085 (transmembrane transport)
Niben101Scf08467g03010	1.32	1.28	1.02	3.91	4.19	1.48	Up-regulated	1.404	0.0393	AT3G46880	Phosphate import ATP-binding protein PstB 1
Niben101Scf00367g02011	0.46	0.75	0.73	1.41	1.63	2.08	Up-regulated	1.403	1.615e-05	AT2G33470	glycolipid transfer protein 1 LENGTH=202	GO:0005737 (cytoplasm), GO:0017089 (glycolipid transporter activity), GO:0046836 (glycolipid transport), GO:0051861 (glycolipid binding)
Niben101Scf15391g05004	0.64	0.85	0.56	1.32	2.27	1.79	Up-regulated	1.403	0.001631	AT5G46700	Tetraspanin-2	GO:0016021 (integral component of membrane)
Niben101Scf00457g05004	2.08	1.12	1.72	3.31	5.17	4.66	Up-regulated	1.401	6.822e-05	AT2G28200	Zinc finger protein 1	GO:0046872 (metal ion binding)
Niben101Scf00821g14009	0.43	0.17	0.36	0.95	0.92	0.74	Up-regulated	1.401	0.007601	AT5G13200	GRAM domain-containing protein / ABA-responsive protein-related LENGTH=219
Niben101Scf08039g03004	0.34	0.46	0.78	1	1.86	1.35	Up-regulated	1.401	0.006904	NA	Unknown protein
Niben101Scf38767g00006	13.74	14.02	14.94	34.11	41.5	37.08	Up-regulated	1.4	4.525e-13	AT3G09390	Metallothionein-like protein 1	GO:0046872 (metal ion binding)
Niben101Scf02043g04020	8.93	8.85	15.58	12.68	49.75	25.52	Up-regulated	1.398	0.01501	AT5G39950	thioredoxin 2 LENGTH=133	GO:0006662 (glycerol ether metabolic process), GO:0015035 (protein disulfide oxidoreductase activity), GO:0045454 (cell redox homeostasis)
Niben101Scf07019g00004	38.44	30.44	27.46	105.1	77.15	71.56	Up-regulated	1.397	1.373e-09	AT4G36040	Chaperone protein DnaJ
Niben101Scf13643g02003	0.23	0.61	0.27	0.58	1.11	1.18	Up-regulated	1.397	0.03157	AT1G72170	UTP--glucose-1-phosphate uridylyltransferase
Niben101Scf01539g00006	7.68	6.6	5.26	12.68	18.1	20.56	Up-regulated	1.396	1.661e-06	AT5G25840	Protein of unknown function (DUF1677) LENGTH=167
Niben101Scf02532g01009	2.31	2.27	2.11	4.61	6.75	6.18	Up-regulated	1.396	7.35e-10	AT3G12090	Tetraspanin-6	GO:0016021 (integral component of membrane)
Niben101Scf03302g02007	1.08	0.66	0.85	1.5	2.66	2.67	Up-regulated	1.395	0.02822	AT1G08080	Carbonic anhydrase	GO:0004089 (carbonate dehydratase activity), GO:0006730 (one-carbon metabolic process), GO:0008270 (zinc ion binding)
Niben101Scf09658g00030	0.47	0.3	0.68	1.23	1.51	1.15	Up-regulated	1.395	0.0042	AT3G04510	Protein LIGHT-DEPENDENT SHORT HYPOCOTYLS 2
Niben101Scf05934g00002	3.89	3.45	1.72	7.89	7.37	8.4	Up-regulated	1.394	0.0001953	NA	conserved hypothetical protein [Ricinus communis] gb|EEF46501.1| conserved hypothetical protein [Ricinus communis]
Niben101Scf01142g04009	1.74	0.73	0.65	2.55	2.31	3.43	Up-regulated	1.393	0.0002115	AT5G25190	Ethylene-responsive transcription factor 7	GO:0003677 (DNA binding), GO:0003700 (sequence-specific DNA binding transcription factor activity), GO:0006355 (regulation of transcription, DNA-templated)
Niben101Scf09284g01022	1.79	0.26	2.29	4.22	3.9	3.9	Up-regulated	1.393	0.01663	AT5G46940	plant invertase/pectin methylesterase inhibitor [Medicago truncatula]	GO:0004857 (enzyme inhibitor activity), GO:0030599 (pectinesterase activity)
Niben101Scf09603g00007	1.39	1.99	1.39	3.62	3.76	5.08	Up-regulated	1.393	1.827e-09	AT5G27930	Protein phosphatase 2C family protein LENGTH=358	GO:0003824 (catalytic activity)
Niben101Scf01623g06031	0.39	0.33	0.33	0.87	1.14	0.73	Up-regulated	1.392	8.631e-07	NA	Unknown protein
Niben101Scf07048g02020	5.09	3.87	4.48	11.15	13.46	10.66	Up-regulated	1.39	1.791e-15	AT5G18170	Glutamate dehydrogenase B	GO:0006520 (cellular amino acid metabolic process), GO:0016491 (oxidoreductase activity), GO:0016639 (oxidoreductase activity, acting on the CH-NH2 group of donors, NAD or NADP as acceptor), GO:0055114 (oxidation-reduction process)
Niben101Scf02562g03011	0.36	0.37	0.59	1.18	1.15	1.19	Up-regulated	1.389	0.001396	AT1G15740	Leucine-rich repeat family protein LENGTH=585	GO:0005515 (protein binding)
Niben101Scf02370g02008	1.66	1.05	1.13	3.33	4.27	2.42	Up-regulated	1.386	1.044e-05	AT2G40000	Nematode resistance protein-like HSPRO2
Niben101Scf08446g03011	0.33	0.06	0.28	0.4	0.87	0.54	Up-regulated	1.385	0.002475	AT4G04960	receptor lectin kinase LENGTH=675	GO:0004672 (protein kinase activity), GO:0004674 (protein serine/threonine kinase activity), GO:0005524 (ATP binding), GO:0006468 (protein phosphorylation), GO:0016772 (transferase activity, transferring phosphorus-containing groups), GO:0030246 (carbohydrate binding)
Niben101Scf18156g00011	2.56	2.08	4.01	3.63	11.96	7.02	Up-regulated	1.384	0.0001031	AT4G10120	Sucrose-phosphate synthase	GO:0005985 (sucrose metabolic process), GO:0009058 (biosynthetic process), GO:0046524 (sucrose-phosphate synthase activity)
Niben101Scf03469g04001	0.41	0.38	0.3	0.85	0.57	1.45	Up-regulated	1.382	0.009692	AT3G22740	Homocysteine S-methyltransferase 3	GO:0008898 (S-adenosylmethionine-homocysteine S-methyltransferase activity)
Niben101Scf08893g00009	1.17	1.17	1.09	3.99	2.92	2.11	Up-regulated	1.382	0.0001721	AT2G40330	Abscisic acid receptor PYL6
Niben101Scf03147g08010	0.15	0.18	0.39	0.38	0.64	0.93	Up-regulated	1.38	0.04373	AT5G02020	BnaA03g54770D [Brassica napus]
Niben101Scf07639g05012	3.08	1.79	1.91	6.01	5.18	6.61	Up-regulated	1.38	1.902e-05	AT5G46940	plant invertase/pectin methylesterase inhibitor [Medicago truncatula]	GO:0004857 (enzyme inhibitor activity), GO:0030599 (pectinesterase activity)
Niben101Scf01241g02004	0.12	0.45	0.29	0.27	1.15	0.71	Up-regulated	1.378	0.006898	AT2G02010	Glutamate decarboxylase 4	GO:0003824 (catalytic activity), GO:0004351 (glutamate decarboxylase activity), GO:0006536 (glutamate metabolic process), GO:0016831 (carboxy-lyase activity), GO:0019752 (carboxylic acid metabolic process), GO:0030170 (pyridoxal phosphate binding)
Niben101Scf01552g02007	1.57	1.66	1.53	3.07	4.54	4.76	Up-regulated	1.378	1.361e-10	AT3G01090	CBL-interacting protein kinase 24	GO:0004672 (protein kinase activity), GO:0004674 (protein serine/threonine kinase activity), GO:0005515 (protein binding), GO:0005524 (ATP binding), GO:0006468 (protein phosphorylation), GO:0016772 (transferase activity, transferring phosphorus-containing groups)
Niben101Scf02849g01002	1.58	1.43	1.88	3.78	6.44	2.5	Up-regulated	1.377	0.003175	AT1G33730	cytochrome P450 family protein [Medicago truncatula]
Niben101Scf01797g02014	2.39	2.09	0.83	3.84	5.2	4.61	Up-regulated	1.376	0.03315	NA	Unknown protein
Niben101Scf14312g00014	0.18	0.25	0.25	0.57	0.62	0.58	Up-regulated	1.376	0.005959	AT5G57035	Receptor-like protein kinase	GO:0004672 (protein kinase activity), GO:0004674 (protein serine/threonine kinase activity), GO:0004842 (ubiquitin-protein transferase activity), GO:0005524 (ATP binding), GO:0006468 (protein phosphorylation), GO:0016567 (protein ubiquitination), GO:0016772 (transferase activity, transferring phosphorus-containing groups)
Niben101Scf27265g00006	20.44	20.94	21.87	46.19	56.16	61.74	Up-regulated	1.375	8.511e-10	AT3G01680	sieve element occlusion b [Solanum phureja]
Niben101Scf11215g00029	0.26	0.58	0.25	0.61	1.07	1.05	Up-regulated	1.374	0.0002344	AT3G14690	Cytochrome P450 superfamily protein LENGTH=520	GO:0005506 (iron ion binding), GO:0016705 (oxidoreductase activity, acting on paired donors, with incorporation or reduction of molecular oxygen), GO:0020037 (heme binding), GO:0055114 (oxidation-reduction process)
Niben101Scf03202g11003	0.62	0.58	0.89	1.4	2	2.09	Up-regulated	1.373	0.000436	AT2G38300	DNA binding protein, putative [Ricinus communis] gb|EEF34084.1| DNA binding protein, putative [Ricinus communis]	GO:0003677 (DNA binding), GO:0003682 (chromatin binding)
Niben101Scf04040g09014	0.94	0.81	0.47	1.94	1.72	2.07	Up-regulated	1.373	4.475e-07	AT5G51160	Ankyrin repeat family protein LENGTH=442	GO:0005515 (protein binding)
Niben101Scf08020g06001	0.56	0.32	0.43	1.01	1.61	0.8	Up-regulated	1.373	0.02644	AT2G35980	late embryogenesis abundant hydroxyproline-rich glycoprotein [Arabidopsis thaliana] gb|AAC36175.1| similar to harpin-induced protein hin1 from tobacco [Arabidopsis thaliana] gb|AEC09110.1| late embryogenesis abundant hydroxyproline-rich glycoprotein [Arabidopsis thaliana]
Niben101Scf01718g02003	0.39	0.56	0.3	0.88	1.01	1.32	Up-regulated	1.372	0.001711	AT1G20200	26S proteasome non-ATPase regulatory subunit 3 homolog A	GO:0000502 (proteasome complex), GO:0005515 (protein binding), GO:0030234 (enzyme regulator activity), GO:0042176 (regulation of protein catabolic process)
Niben101Scf08047g01012	2.67	1.88	2.94	5.81	7.75	5.89	Up-regulated	1.369	3.772e-09	AT4G38400	Expansin-like A1
Niben101Scf00057g00032	1.02	0.76	0.77	1.95	2.14	2.5	Up-regulated	1.368	1.168e-08	AT1G76040	calcium-dependent protein kinase 29 LENGTH=561	GO:0004672 (protein kinase activity), GO:0004674 (protein serine/threonine kinase activity), GO:0005509 (calcium ion binding), GO:0005524 (ATP binding), GO:0006468 (protein phosphorylation), GO:0016772 (transferase activity, transferring phosphorus-containing groups)
Niben101Scf07640g01009	0.52	0.52	0.44	1.69	0.96	1.17	Up-regulated	1.366	9.93e-05	AT5G06740	receptor lectin kinase LENGTH=675	GO:0004672 (protein kinase activity), GO:0004674 (protein serine/threonine kinase activity), GO:0005524 (ATP binding), GO:0006468 (protein phosphorylation), GO:0016772 (transferase activity, transferring phosphorus-containing groups), GO:0030246 (carbohydrate binding)
Niben101Scf03689g01014	1.01	0.81	0.61	1.92	2.06	2.29	Up-regulated	1.365	5.679e-10	AT2G17550	expressed protein [Oryza sativa Japonica Group]
Niben101Scf05669g02026	21.6	15.17	16.83	51.47	57.07	29.59	Up-regulated	1.365	1.949e-07	AT1G42430	unknown protein; BEST Arabidopsis thaliana protein match is: unknown protein . LENGTH=426
Niben101Scf02586g00006	0.18	0.16	0.09	0.28	0.53	0.29	Up-regulated	1.364	0.0066	AT2G25180	response regulator 12 LENGTH=596	GO:0000160 (phosphorelay signal transduction system), GO:0003677 (DNA binding), GO:0003682 (chromatin binding)
Niben101Scf08111g02011	0.84	1.78	0.78	3.4	2.97	2.14	Up-regulated	1.363	7.191e-05	AT1G14870	Protein PLANT CADMIUM RESISTANCE 2
Niben101Scf00189g06008	0.75	0.63	0.7	1.6	2.41	1.35	Up-regulated	1.362	0.007772	AT2G46550	At2g46550-like protein [Arabidopsis halleri]
Niben101Scf01765g03015	1.73	3.48	2.39	6.73	5	7.7	Up-regulated	1.362	8.398e-05	AT1G29500	SAUR-like auxin-responsive protein family LENGTH=135
Niben101Scf00821g10001	0.53	0.24	0.28	0.91	0.91	0.92	Up-regulated	1.359	0.0002408	AT4G32650	Potassium channel subfamily K member 3	GO:0005216 (ion channel activity), GO:0005249 (voltage-gated potassium channel activity), GO:0006811 (ion transport), GO:0006813 (potassium ion transport), GO:0016020 (membrane), GO:0055085 (transmembrane transport)
Niben101Scf08047g03019	0.54	0.33	0.38	0.75	1.26	1.22	Up-regulated	1.359	0.003329	AT1G76160	Laccase-22	GO:0005507 (copper ion binding), GO:0016491 (oxidoreductase activity), GO:0055114 (oxidation-reduction process)
Niben101Scf11469g00014	1.19	1.36	0.51	1.5	3.03	3.21	Up-regulated	1.359	7.678e-05	AT5G07710	APOLLO [Boechera sp. IPK 66]
Niben101Scf01953g00002	1.19	0.99	1.43	3.37	2.97	3.12	Up-regulated	1.358	0.01347	AT4G00880	SAUR-like auxin-responsive protein family LENGTH=122
Niben101Scf03860g03001	5.04	3.57	4.89	10	11.48	13.33	Up-regulated	1.358	3.55e-12	AT2G38090	myb-like transcription factor family protein LENGTH=365	GO:0003677 (DNA binding), GO:0003682 (chromatin binding)
Niben101Scf01545g01003	6.25	5.92	6.51	12.85	15.98	19.06	Up-regulated	1.357	0.01743	AT2G46630	BnaA05g01230D [Brassica napus]
Niben101Scf02502g08002	0.17	0.4	0.16	0.72	0.5	0.62	Up-regulated	1.354	0.01702	AT2G36780	UDP-Glycosyltransferase superfamily protein LENGTH=496	GO:0008152 (metabolic process), GO:0016758 (transferase activity, transferring hexosyl groups)
Niben101Scf03990g01010	5.98	3.92	5.36	10.67	17.24	11.19	Up-regulated	1.354	4.541e-06	AT5G03120	BnaA03g00750D [Brassica napus]
Niben101Scf04118g00004	0.47	0.28	0.22	0.7	0.67	1.14	Up-regulated	1.353	0.01748	AT1G55280	Lipase/lipooxygenase, putative isoform 3 [Theobroma cacao] gb|EOY32326.1| Lipase/lipooxygenase, putative isoform 3 [Theobroma cacao]
Niben101Scf01319g03003	1.69	3.19	3.33	3.97	8.21	8.75	Up-regulated	1.352	0.002166	NA	Unknown protein
Niben101Scf01333g00005	0.13	0.19	0.12	0.27	0.46	0.35	Up-regulated	1.352	0.004806	AT3G24110	calcium ion binding protein [Oryza alta]	GO:0005509 (calcium ion binding)
Niben101Scf02930g00008	0.86	0.82	0.89	1.75	2.17	2.68	Up-regulated	1.352	0.0004275	AT3G05327	Cyclin-P3-1	GO:0000079 (regulation of cyclin-dependent protein serine/threonine kinase activity), GO:0019901 (protein kinase binding)
Niben101Scf04021g05008	0.44	0.28	0.21	0.34	0.73	1.3	Up-regulated	1.352	0.01572	AT2G42010	Phospholipase D A	GO:0003824 (catalytic activity), GO:0005515 (protein binding), GO:0008152 (metabolic process)
Niben101Scf03363g01022	0.28	0.14	0.19	0.28	0.53	0.78	Up-regulated	1.351	0.02096	AT5G38280	Receptor-like protein kinase	GO:0004672 (protein kinase activity), GO:0004674 (protein serine/threonine kinase activity), GO:0005524 (ATP binding), GO:0006468 (protein phosphorylation), GO:0016772 (transferase activity, transferring phosphorus-containing groups)
Niben101Scf03961g00004	265.88	244.86	239.61	601.85	638.69	672.29	Up-regulated	1.35	1.143e-05	AT1G29930	Chlorophyll a-b binding protein 40, chloroplastic	GO:0009765 (photosynthesis, light harvesting), GO:0016020 (membrane)
Niben101Scf06017g02002	0.46	0.22	0.26	0.73	0.81	0.89	Up-regulated	1.35	0.01506	AT3G23250	Myb-related protein 306	GO:0003677 (DNA binding), GO:0003682 (chromatin binding)
Niben101Scf01918g04013	0.35	0.1	0.33	0.83	0.62	0.64	Up-regulated	1.349	0.01859	AT2G05590	TLD-domain containing nucleolar protein LENGTH=303
Niben101Scf04113g17025	0.99	0.46	0.74	1.18	2.38	2.11	Up-regulated	1.349	0.04925	NA	Ectonucleotide pyrophosphatase/phosphodiesterase family member 1
Niben101Scf06509g04001	0.99	0.9	1.18	1.69	3.48	2.66	Up-regulated	1.346	0.0006839	AT4G15450	Senescence/dehydration-associated protein-related LENGTH=381
Niben101Scf09353g03004	1.1	0.62	0.92	1.77	2.62	2.39	Up-regulated	1.345	0.0001738	AT3G05900	GRIP and coiled-coil domain-containing protein [Cucumis sativus]
Niben101Scf07303g01004	3.72	1.65	4.13	5.27	11.77	7.37	Up-regulated	1.344	0.01045	AT5G54490	Calmodulin-like protein 8
Niben101Scf02806g00025	0.08	0.16	0.08	0.21	0.25	0.34	Up-regulated	1.342	0.01342	AT5G39950	thioredoxin 2 LENGTH=133	GO:0006662 (glycerol ether metabolic process), GO:0015035 (protein disulfide oxidoreductase activity), GO:0045454 (cell redox homeostasis)
Niben101Scf05554g03006	0.55	0.18	0.48	0.98	1.05	1.14	Up-regulated	1.342	0.00371	AT1G22030	BnaA08g21000D [Brassica napus]
Niben101Ctg16016g00003	2.09	1.58	2.06	4.51	4.09	6.07	Up-regulated	1.34	2.358e-05	AT2G28690	Protein of unknown function (DUF1635) LENGTH=231
Niben101Scf03116g01002	0.83	0.19	0.7	1.57	1.66	1.29	Up-regulated	1.34	0.04217	AT3G02100	UDP-Glycosyltransferase superfamily protein LENGTH=464	GO:0008152 (metabolic process), GO:0016758 (transferase activity, transferring hexosyl groups)
Niben101Scf02688g06007	7.77	7.49	8.49	8.03	27.46	24.47	Up-regulated	1.339	0.0002122	NA	Unknown protein
Niben101Scf13394g00013	0.25	0.23	0.26	0.72	0.75	0.41	Up-regulated	1.339	0.004897	AT1G64110	ATP-dependent zinc metalloprotease FtsH	GO:0005524 (ATP binding)
Niben101Scf01374g15011	6.07	7	6.12	21.45	13.9	13.16	Up-regulated	1.338	2.548e-08	AT5G56550	product [Oryza sativa Japonica Group]
Niben101Scf01764g02004	0.65	0.71	0.78	1.4	1.93	2.1	Up-regulated	1.338	0.0001585	AT5G62520	Poly [ADP-ribose] polymerase 15	GO:0003950 (NAD+ ADP-ribosyltransferase activity)
Niben101Scf02405g05018	0.81	0.54	0.79	1.26	2.18	2.01	Up-regulated	1.337	0.002426	AT1G21000	PLATZ transcription factor family protein LENGTH=246
Niben101Scf03309g04010	0.55	0.18	0.54	1.08	1.04	1.21	Up-regulated	1.337	0.002537	AT4G18550	Phospholipase A1-II 1	GO:0006629 (lipid metabolic process)
Niben101Scf04995g18022	0.48	0.56	1.13	1.59	1.95	2.01	Up-regulated	1.333	0.001994	AT5G67360	Subtilisin-like protease	GO:0004252 (serine-type endopeptidase activity), GO:0006508 (proteolysis)
Niben101Scf16114g01007	0.57	0.64	0.81	1.9	1.91	1.28	Up-regulated	1.333	0.0007071	AT5G12370	Exocyst complex component SEC10	GO:0005737 (cytoplasm), GO:0006887 (exocytosis), GO:0048278 (vesicle docking)
Niben101Scf01046g03010	0.63	1.48	2.75	1.99	7.88	2.4	Up-regulated	1.332	0.01154	AT5G50790	Bidirectional sugar transporter N3	GO:0016021 (integral component of membrane)
Niben101Scf01182g07006	0.79	1.1	0.69	2.26	2.22	1.97	Up-regulated	1.332	0.000319	AT4G35160	O-methyltransferase family protein LENGTH=382	GO:0008168 (methyltransferase activity), GO:0008171 (O-methyltransferase activity), GO:0046983 (protein dimerization activity)
Niben101Scf13916g00008	3.56	2.31	2.3	5.62	9.24	5.71	Up-regulated	1.331	3.432e-06	AT4G25980	Peroxidase 43	GO:0004601 (peroxidase activity), GO:0006979 (response to oxidative stress), GO:0020037 (heme binding), GO:0055114 (oxidation-reduction process)
Niben101Scf12266g09004	0.36	0.35	0.17	0.47	0.94	0.75	Up-regulated	1.33	0.04964	AT3G15820	Phosphatidylcholine:diacylglycerol cholinephosphotransferase 1
Niben101Scf02625g05002	7.03	9.31	7.43	20.9	17.81	20.93	Up-regulated	1.329	0.0001444	NA	Phloem specific protein [Medicago truncatula] gb|AES71435.1| phloem specific protein [Medicago truncatula]
Niben101Scf00761g05015	20.25	14.14	12.75	37.53	45.09	35.71	Up-regulated	1.328	4.342e-13	AT3G12630	Zinc finger A20 and AN1 domain-containing stress-associated protein 5	GO:0008270 (zinc ion binding)
Niben101Scf10278g02002	0.52	0.3	0.58	1.75	1.25	0.6	Up-regulated	1.328	0.02589	AT1G22500	RING finger protein 165	GO:0005515 (protein binding), GO:0008270 (zinc ion binding)
Niben101Scf00870g07009	0.79	0.34	0.81	1.22	2.34	1.4	Up-regulated	1.327	0.0163	AT4G39090	Cathepsin B-like cysteine proteinase	GO:0006508 (proteolysis), GO:0008234 (cysteine-type peptidase activity)
Niben101Scf00189g06007	0.58	0.5	0.94	1.57	1.55	2.08	Up-regulated	1.323	0.0006122	AT4G33565	RING finger protein 44	GO:0005515 (protein binding), GO:0008270 (zinc ion binding)
Niben101Scf17122g00007	0.96	0.38	0.45	1.01	2.05	1.45	Up-regulated	1.323	0.01203	AT2G46680	Homeobox-leucine zipper protein family LENGTH=294	GO:0003677 (DNA binding), GO:0003700 (sequence-specific DNA binding transcription factor activity), GO:0005634 (nucleus), GO:0006355 (regulation of transcription, DNA-templated), GO:0043565 (sequence-specific DNA binding)
Niben101Scf00530g04002	0.21	0.44	0.35	0.53	1.19	0.72	Up-regulated	1.319	0.02468	AT1G35910	Trehalose-phosphate phosphatase A	GO:0003824 (catalytic activity), GO:0005992 (trehalose biosynthetic process), GO:0008152 (metabolic process)
Niben101Scf05082g00002	1.64	5.18	3.7	5.33	12.03	8.36	Up-regulated	1.318	0.001689	AT1G19510	Transcription factor RADIALIS	GO:0003677 (DNA binding), GO:0003682 (chromatin binding)
Niben101Scf07926g01002	5.14	3.99	4.32	16.24	9.54	8.03	Up-regulated	1.317	0.007213	NA	conserved hypothetical protein [Ricinus communis] gb|EEF28457.1| conserved hypothetical protein [Ricinus communis]
Niben101Scf15870g00001	1.11	0.66	1.03	1.91	2.8	2.33	Up-regulated	1.317	1.788e-07	AT5G04500	Exostosin-2	GO:0006024 (glycosaminoglycan biosynthetic process), GO:0015012 (heparan sulfate proteoglycan biosynthetic process), GO:0016021 (integral component of membrane)
Niben101Scf04167g02003	3.95	2.3	2.12	3.01	7.44	10.43	Up-regulated	1.312	0.01034	AT2G40435	Transcription factor bHLH93	GO:0046983 (protein dimerization activity)
Niben101Scf15739g02006	0.34	2.09	2.29	2.77	4.92	4	Up-regulated	1.312	0.02655	AT3G49780	Phytosulfokines 3	GO:0005576 (extracellular region), GO:0008083 (growth factor activity), GO:0008283 (cell proliferation)
Niben101Scf04197g00003	0.55	0.96	0.68	2.18	1.83	1.42	Up-regulated	1.311	0.01435	AT3G02430	BnaA08g14730D [Brassica napus]
Niben101Scf17651g00001	2.43	2.72	3.49	6.53	7.87	7.1	Up-regulated	1.311	9.224e-14	AT5G07710	APOLLO [Boechera sp. IPK 1]	GO:0003676 (nucleic acid binding), GO:0004527 (exonuclease activity)
Niben101Scf02393g01014	4.99	4.68	4.57	11.78	13.02	10.43	Up-regulated	1.309	8.66e-16	AT2G15620	nitrite reductase 1 LENGTH=586	GO:0016491 (oxidoreductase activity), GO:0020037 (heme binding), GO:0051536 (iron-sulfur cluster binding), GO:0055114 (oxidation-reduction process)
Niben101Scf03360g01003	0.61	0.77	1.93	1.06	5.34	1.86	Up-regulated	1.309	0.01193	AT3G48740	Bidirectional sugar transporter N3	GO:0016021 (integral component of membrane)
Niben101Scf09459g02005	0.43	0.3	0.27	0.95	0.87	0.7	Up-regulated	1.309	0.001746	AT1G04880	High mobility group B protein 15	GO:0003677 (DNA binding)
Niben101Ctg16171g00004	0.27	0.32	0.48	0.79	0.86	1.06	Up-regulated	1.308	0.0103	AT3G07565	BnaC01g39810D [Brassica napus]
Niben101Scf04614g07005	0.31	0.29	0.25	0.55	0.76	0.77	Up-regulated	1.307	0.01134	AT1G35490	bZIP family transcription factor LENGTH=300	GO:0003700 (sequence-specific DNA binding transcription factor activity), GO:0006355 (regulation of transcription, DNA-templated), GO:0043565 (sequence-specific DNA binding)
Niben101Scf01656g00015	2.69	1.76	1.81	3.77	6.37	5.35	Up-regulated	1.305	1.779e-05	AT3G55550	lectin-receptor kinase LENGTH=661	GO:0004672 (protein kinase activity), GO:0005524 (ATP binding), GO:0006468 (protein phosphorylation), GO:0016772 (transferase activity, transferring phosphorus-containing groups), GO:0030246 (carbohydrate binding)
Niben101Scf01664g02017	3.48	4.48	3.77	5.71	13.36	9.79	Up-regulated	1.304	2.329e-05	AT5G53300	Ubiquitin-conjugating enzyme E2 D1
Niben101Scf04231g02014	39.7	30.13	28.9	86.72	86.01	71.04	Up-regulated	1.304	3.153e-11	AT3G03150	seed specific protein Bn15D1B [Zea mays] gb|ACG34551.1| seed specific protein Bn15D1B [Zea mays]
Niben101Scf12994g03001	1.43	1.21	0.36	2.19	2.15	3.01	Up-regulated	1.304	0.02166	AT1G49000	conserved hypothetical protein [Ricinus communis] gb|EEF50652.1| conserved hypothetical protein [Ricinus communis]
Niben101Scf04628g00001	1.48	1.03	0.55	2.73	2.61	2.19	Up-regulated	1.302	0.0132	AT5G43290	WRKY transcription factor 1	GO:0003700 (sequence-specific DNA binding transcription factor activity), GO:0006355 (regulation of transcription, DNA-templated), GO:0043565 (sequence-specific DNA binding)
Niben101Scf00021g01007	0.49	0.74	0.41	1.5	1.09	1.41	Up-regulated	1.301	0.002938	AT3G04030	Myb family transcription factor APL	GO:0003677 (DNA binding), GO:0003682 (chromatin binding)
Niben101Scf03307g05001	0.83	0.67	0.37	1.53	1.11	1.96	Up-regulated	1.301	0.0007617	AT4G29230	NAC domain containing protein 75 LENGTH=498	GO:0003677 (DNA binding), GO:0006355 (regulation of transcription, DNA-templated)
Niben101Scf03886g03003	0.74	1.17	2.35	1.72	6.11	2.69	Up-regulated	1.301	0.007151	AT3G48740	Bidirectional sugar transporter N3	GO:0016021 (integral component of membrane)
Niben101Scf03150g06002	19.74	8.14	9.82	31.66	32.89	28.42	Up-regulated	1.3	7.402e-05	AT1G13260	Ethylene-responsive transcription factor 4	GO:0003677 (DNA binding), GO:0003700 (sequence-specific DNA binding transcription factor activity), GO:0006355 (regulation of transcription, DNA-templated)
Niben101Scf00099g01001	4.04	3.26	4.05	8.31	10.18	9.6	Up-regulated	1.299	7.743e-07	AT2G27180	pollen preferential protein [Lilium longiflorum] emb|CAA78977.1| pollen preferential protein [Lilium longiflorum] gb|AAA33399.1| pollen preferential protein [Lilium longiflorum]
Niben101Scf10524g03007	1.06	0.98	1.35	2.66	2.41	3.36	Up-regulated	1.299	2.142e-05	AT5G27690	Heavy metal transport/detoxification superfamily protein LENGTH=352	GO:0030001 (metal ion transport), GO:0046872 (metal ion binding)
Niben101Scf01225g04031	0.16	0.04	0.17	0.46	0.18	0.33	Up-regulated	1.296	0.03743	AT5G48380	Receptor-like protein kinase 2	GO:0004672 (protein kinase activity), GO:0005524 (ATP binding), GO:0006468 (protein phosphorylation), GO:0016772 (transferase activity, transferring phosphorus-containing groups)
Niben101Scf04436g04006	0.54	0.43	0.35	1.6	0.68	1	Up-regulated	1.296	0.006204	AT3G07310	Protein of unknown function (DUF760) LENGTH=368
Niben101Scf00087g04004	0.41	0.17	0.17	0.66	0.71	0.5	Up-regulated	1.295	0.007755	AT1G77810	Beta-1,3-galactosyltransferase 7	GO:0006486 (protein glycosylation), GO:0008378 (galactosyltransferase activity), GO:0016020 (membrane)
Niben101Scf08240g01017	3.21	2.74	3.09	8.11	7.03	7.14	Up-regulated	1.295	5.228e-08	NA	Unknown protein
Niben101Scf00422g01021	2.46	2.81	2.41	6.31	7.8	4.69	Up-regulated	1.294	9.066e-08	AT4G26140	Beta-galactosidase	GO:0004553 (hydrolase activity, hydrolyzing O-glycosyl compounds), GO:0005975 (carbohydrate metabolic process)
Niben101Scf01385g01015	0.94	0.62	0.8	1.54	1.63	2.68	Up-regulated	1.294	0.001354	AT3G63470	Serine carboxypeptidase-like 40	GO:0004185 (serine-type carboxypeptidase activity), GO:0006508 (proteolysis)
Niben101Scf05506g06005	0.52	0.85	0.68	1.66	1.64	1.71	Up-regulated	1.293	0.00206	AT3G12580	Heat shock 70 kDa protein
Niben101Scf02605g07001	6.21	5.17	7.59	13.53	17.65	15.59	Up-regulated	1.292	1.184e-05	AT5G54490	Calmodulin-like protein 8
Niben101Scf13601g00043	1.05	0.92	1.26	2.19	3.18	2.57	Up-regulated	1.292	1.084e-06	AT1G15110	Phosphatidylserine synthase 2	GO:0006659 (phosphatidylserine biosynthetic process)
Niben101Scf15391g02002	0.37	0.21	0.4	0.67	1.02	0.77	Up-regulated	1.29	0.02782	AT3G03550	RING finger protein 44	GO:0005515 (protein binding), GO:0008270 (zinc ion binding)
Niben101Scf01599g03012	0.83	0.61	0.7	2.27	1.87	1.12	Up-regulated	1.289	0.0005597	AT1G22540	Protein NRT1/ PTR FAMILY 5.10	GO:0005215 (transporter activity), GO:0006810 (transport), GO:0006857 (oligopeptide transport), GO:0016020 (membrane)
Niben101Scf02427g03007	3.11	1.93	2.61	4.81	7.91	6.03	Up-regulated	1.289	2.797e-08	AT5G67360	Subtilisin-like protease	GO:0004252 (serine-type endopeptidase activity), GO:0006508 (proteolysis)
Niben101Scf05295g01003	3.16	2.84	2.69	6.53	7	7.71	Up-regulated	1.289	1.062e-09	AT1G79430	Myb family transcription factor APL	GO:0003677 (DNA binding), GO:0003682 (chromatin binding)
Niben101Scf01623g08001	2.3	3.46	2.62	4.26	10.03	6.09	Up-regulated	1.288	0.009477	NA	Unknown protein
Niben101Scf10950g00010	0.64	0.51	0.56	1.11	1.36	1.74	Up-regulated	1.287	0.0016	AT1G08510	Acyl-ACP thioesterase LENGTH=367	GO:0006633 (fatty acid biosynthetic process), GO:0016790 (thiolester hydrolase activity)
Niben101Scf06637g00012	10.91	7.06	8.63	22.96	26.8	15.19	Up-regulated	1.286	2.253e-06	AT4G37870	Phosphoenolpyruvate carboxykinase [ATP]	GO:0004611 (phosphoenolpyruvate carboxykinase activity), GO:0004612 (phosphoenolpyruvate carboxykinase (ATP) activity), GO:0005524 (ATP binding), GO:0006094 (gluconeogenesis), GO:0017076 (purine nucleotide binding)
Niben101Scf05755g03012	11.5	3.01	4.7	18.38	14.51	14.17	Up-regulated	1.285	0.006355	AT5G20230	Blue copper protein	GO:0009055 (electron carrier activity)
Niben101Scf04644g00012	1.24	1.24	1.03	2.59	2.9	3.03	Up-regulated	1.284	1.471e-05	AT3G54420	chitinase [Zea mays subsp. parviglumis]	GO:0004568 (chitinase activity), GO:0005975 (carbohydrate metabolic process), GO:0006032 (chitin catabolic process), GO:0008061 (chitin binding), GO:0016998 (cell wall macromolecule catabolic process)
Niben101Scf06923g00005	1.63	1.25	1.85	3.87	3.11	4.74	Up-regulated	1.284	2.468e-07	AT4G16790	BnaA01g18130D [Brassica napus]
Niben101Scf02881g03005	1	0.91	0.86	2.18	2.42	2.13	Up-regulated	1.282	2.475e-05	AT1G73850	DUF1666 family protein [Medicago truncatula]	GO:0003735 (structural constituent of ribosome), GO:0005622 (intracellular), GO:0005840 (ribosome), GO:0006412 (translation)
Niben101Scf00318g09010	0.98	1.38	0.67	2.7	2.05	2.53	Up-regulated	1.281	0.0008228	AT5G05600	1-aminocyclopropane-1-carboxylate oxidase homolog 1	GO:0005506 (iron ion binding), GO:0016491 (oxidoreductase activity), GO:0016706 (oxidoreductase activity, acting on paired donors, with incorporation or reduction of molecular oxygen, 2-oxoglutarate as one donor, and incorporation of one atom each of oxygen into both donors), GO:0055114 (oxidation-reduction process)
Niben101Scf00214g07004	50.75	36.19	36.3	121.49	89	89.3	Up-regulated	1.28	2.974e-07	AT4G28240	Wound-responsive family protein LENGTH=86
Niben101Scf00536g05021	1.68	1.16	1	2.2	4.13	2.96	Up-regulated	1.28	0.0007839	AT5G48850	Tetratricopeptide repeat (TPR)-like superfamily protein LENGTH=306	GO:0005515 (protein binding)
Niben101Scf00167g03010	0.5	0.45	0.29	0.69	1.18	1.12	Up-regulated	1.278	0.02788	AT5G14180	Triacylglycerol lipase 2	GO:0006629 (lipid metabolic process), GO:0016788 (hydrolase activity, acting on ester bonds)
Niben101Scf05177g01019	6.54	3.75	2.65	11.77	9.67	9.99	Up-regulated	1.278	1.602e-05	AT5G23370	GRAM domain-containing protein / ABA-responsive protein-related LENGTH=219
Niben101Scf10232g02005	0.81	0.18	0.61	1.76	1.22	1.03	Up-regulated	1.278	0.01997	AT1G02400	gibberellin 2-oxidase 6 LENGTH=329	GO:0016491 (oxidoreductase activity), GO:0016706 (oxidoreductase activity, acting on paired donors, with incorporation or reduction of molecular oxygen, 2-oxoglutarate as one donor, and incorporation of one atom each of oxygen into both donors), GO:0055114 (oxidation-reduction process)
Niben101Scf14003g00001	3.53	2.89	2.7	7.08	7.47	7.55	Up-regulated	1.276	1.743e-07	AT1G52510	alpha/beta-Hydrolases superfamily protein LENGTH=380	GO:0003824 (catalytic activity)
Niben101Scf02348g00005	1.24	1.29	0.9	2.88	2.87	2.54	Up-regulated	1.274	0.008463	AT4G38060	BnaC09g06990D [Brassica napus]
Niben101Scf03047g01008	0.38	0.48	0.25	0.67	0.85	1.13	Up-regulated	1.274	0.008863	AT3G22104	Phototropic-responsive NPH3 family protein LENGTH=506	GO:0005515 (protein binding)
Niben101Scf11177g00009	4.67	4.53	3.79	7.18	13.57	10.56	Up-regulated	1.273	1.104e-08	AT5G53370	Pectinesterase/pectinesterase inhibitor U1	GO:0004857 (enzyme inhibitor activity), GO:0005618 (cell wall), GO:0030599 (pectinesterase activity), GO:0042545 (cell wall modification)
Niben101Scf05821g00008	1.38	1.16	1.92	1.2	7.68	1.89	Up-regulated	1.272	0.02237	AT5G23660	Bidirectional sugar transporter N3	GO:0016021 (integral component of membrane)
Niben101Scf07788g00007	3.37	2.33	2.95	6.2	6.64	8.08	Up-regulated	1.272	0.000849	AT5G40450	Microtubule-associated protein futsch, putative [Ricinus communis] gb|EEF40953.1| Microtubule-associated protein futsch, putative [Ricinus communis]
Niben101Scf13289g00008	0.86	0.43	0.69	1.77	1.84	1.25	Up-regulated	1.271	0.01082	AT1G76650	Calcium-binding EF-hand family protein LENGTH=159	GO:0005509 (calcium ion binding)
Niben101Ctg14682g00001	28.3	63.61	49.79	142.1	70.44	128.74	Up-regulated	1.269	0.0001613	AT3G47070	BnaA06g38740D [Brassica napus]
Niben101Scf01719g04026	0.34	0.36	0.32	1.01	0.82	0.62	Up-regulated	1.269	0.00576	NA	Unknown protein
Niben101Scf10193g00020	0.66	0.13	0.41	1.09	1.05	0.85	Up-regulated	1.269	0.01953	AT2G30970	Aspartate aminotransferase, mitochondrial	GO:0003824 (catalytic activity), GO:0006520 (cellular amino acid metabolic process), GO:0008483 (transaminase activity), GO:0009058 (biosynthetic process), GO:0030170 (pyridoxal phosphate binding)
Niben101Scf04406g06011	1.36	1.19	1.07	2.14	3.94	2.54	Up-regulated	1.268	4.529e-06	AT5G13200	GRAM domain-containing protein / ABA-responsive protein-related LENGTH=219
Niben101Scf04044g10001	1.19	0.52	1.17	2.79	2.58	1.72	Up-regulated	1.267	0.001467	AT2G40095	Alpha/beta hydrolase related protein LENGTH=209
Niben101Scf10388g00004	1.16	0.82	0.78	1.5	2.52	2.61	Up-regulated	1.267	1.045e-06	AT4G10710	FACT complex subunit SPT16
Niben101Scf01374g05006	0.06	0.29	0.12	0.31	0.34	0.45	Up-regulated	1.266	0.04852	AT1G52155	unknown protein; Has 37 Blast hits to 37 proteins in 13 species: Archae - 0; Bacteria - 0; Metazoa - 0; Fungi - 0; Plants - 35; Viruses - 0; Other Eukaryotes - 2 (source: NCBI BLink). LENGTH=319
Niben101Scf03494g04003	0.88	0.35	0.65	1.35	1.91	1.32	Up-regulated	1.266	0.0001245	AT5G06850	C2 calcium/lipid-binding plant phosphoribosyltransferase family protein LENGTH=794	GO:0005515 (protein binding)
Niben101Scf01484g00008	1.42	0.69	0.8	1.93	2.27	2.83	Up-regulated	1.265	0.001301	AT2G35880	TPX2 (targeting protein for Xklp2) protein family LENGTH=432
Niben101Scf13263g00006	0.8	0.72	0.58	1.19	2.06	1.76	Up-regulated	1.265	0.0001564	AT1G14290	Methylsterol monooxygenase 1	GO:0005506 (iron ion binding), GO:0006633 (fatty acid biosynthetic process), GO:0016491 (oxidoreductase activity), GO:0055114 (oxidation-reduction process)
Niben101Scf04765g01002	5.88	5.45	6.46	14.28	16.43	12.06	Up-regulated	1.264	1.456e-10	AT2G20740	Tetraspanin-19	GO:0016021 (integral component of membrane)
Niben101Scf01635g00001	0.84	0.94	0.67	1.76	1.96	2.12	Up-regulated	1.263	0.0001401	AT1G07360	Pre-mRNA-splicing factor RBM22	GO:0000166 (nucleotide binding), GO:0003676 (nucleic acid binding)
Niben101Scf02433g06003	68.75	51.49	51.36	143.07	128.52	139.83	Up-regulated	1.261	1.614e-17	AT1G05010	1-aminocyclopropane-1-carboxylate oxidase 3
Niben101Scf05329g01008	0.36	0.19	0.31	0.79	0.74	0.55	Up-regulated	1.26	0.00798	AT3G56200	Transmembrane amino acid transporter family protein LENGTH=435
Niben101Scf02398g00005	0.13	0.19	0.31	0.53	0.63	0.39	Up-regulated	1.259	0.02275	AT1G10610	Transcription factor bHLH90	GO:0046983 (protein dimerization activity)
Niben101Scf02290g02006	0.53	0.38	0.46	0.77	1.45	1.04	Up-regulated	1.258	4.958e-05	AT1G66920	Receptor-like protein kinase	GO:0004672 (protein kinase activity), GO:0004674 (protein serine/threonine kinase activity), GO:0005524 (ATP binding), GO:0006468 (protein phosphorylation), GO:0016772 (transferase activity, transferring phosphorus-containing groups)
Niben101Scf05633g01012	0.89	0.73	0.68	1.61	2.21	1.67	Up-regulated	1.256	0.001102	AT1G21830	BnaA07g10860D [Brassica napus]
Niben101Scf10650g00010	0.57	0.1	0.76	0.89	1.56	1.11	Up-regulated	1.256	0.04869	AT5G25880	NADP-dependent malic enzyme	GO:0004471 (malate dehydrogenase (decarboxylating) (NAD+) activity), GO:0051287 (NAD binding), GO:0055114 (oxidation-reduction process)
Niben101Scf07488g00028	0.15	0.24	0.12	0.4	0.37	0.45	Up-regulated	1.255	0.001302	AT1G12220	nucleotide-binding site leucine-rich repeat protein, partial [Rhododendron formosanum]	GO:0043531 (ADP binding)
Niben101Scf03000g00004	2.59	1.34	0.8	3.13	4.29	3.89	Up-regulated	1.254	0.04494	NA	Unknown protein
Niben101Scf06323g01002	0.85	0.76	0.86	1.48	3.12	1.32	Up-regulated	1.254	0.0118	AT1G20696	High mobility group B protein 3
Niben101Scf04156g01026	0.86	0.59	0.83	2.07	2.08	1.32	Up-regulated	1.253	1.515e-05	AT2G46550	At2g46550-like protein [Arabidopsis halleri]
Niben101Scf06200g02013	2.84	2.4	2.02	4.77	6.23	6.26	Up-regulated	1.253	6.176e-11	AT1G28380	MAC/Perforin domain-containing protein LENGTH=612
Niben101Scf08347g01002	3.58	1.32	2.28	4.85	7.03	5.46	Up-regulated	1.253	0.006444	AT3G25882	Protein NIM1-INTERACTING 2
Niben101Scf10986g00001	1.85	1.18	1.33	3	3.35	4.14	Up-regulated	1.252	4.486e-05	AT5G48540	Cysteine-rich repeat secretory protein 55
Niben101Scf03206g04001	7.24	6.72	4.13	13.91	13.85	15.13	Up-regulated	1.251	0.000203	AT5G03230	Protein of unknown function, DUF584 LENGTH=166
Niben101Scf00087g05003	0.36	0.23	0.41	1.15	0.46	0.85	Up-regulated	1.25	0.0314	AT2G18980	Peroxidase 16	GO:0004601 (peroxidase activity), GO:0006979 (response to oxidative stress), GO:0020037 (heme binding), GO:0055114 (oxidation-reduction process)
Niben101Scf03226g01002	3.46	2.87	2.51	5.92	7.16	7.97	Up-regulated	1.25	1.317e-05	AT4G00430	Aquaporin-like superfamily protein LENGTH=285	GO:0005215 (transporter activity), GO:0006810 (transport), GO:0016020 (membrane)
Niben101Scf06410g01001	0.51	0.44	0.65	0.96	1.9	0.96	Up-regulated	1.25	0.0009908	AT2G27170	Structural maintenance of chromosomes protein 3	GO:0003682 (chromatin binding), GO:0006281 (DNA repair), GO:0007064 (mitotic sister chromatid cohesion), GO:0008280 (cohesin core heterodimer)
Niben101Scf07391g00016	7.17	5.06	5.45	12.53	12.55	17.04	Up-regulated	1.25	5.84e-09	AT5G07220	BAG family molecular chaperone regulator 3	GO:0005515 (protein binding), GO:0051087 (chaperone binding)
Niben101Scf01423g04012	0.15	0.23	0.48	0.73	0.77	0.59	Up-regulated	1.249	0.01566	NA	F-box/FBD/LRR-repeat protein
Niben101Scf07663g00009	2.09	1.65	1.21	4.32	3.61	3.82	Up-regulated	1.247	9.847e-06	AT5G52200	Protein phosphatase inhibitor 2	GO:0004864 (protein phosphatase inhibitor activity), GO:0009966 (regulation of signal transduction), GO:0043666 (regulation of phosphoprotein phosphatase activity)
Niben101Scf00744g08015	0.44	0.45	0.44	1.14	1.2	0.81	Up-regulated	1.246	0.000299	AT1G09970	Receptor-like protein kinase 5	GO:0004672 (protein kinase activity), GO:0004674 (protein serine/threonine kinase activity), GO:0005515 (protein binding), GO:0005524 (ATP binding), GO:0006468 (protein phosphorylation), GO:0016772 (transferase activity, transferring phosphorus-containing groups)
Niben101Scf00960g11004	16.38	7.99	10.72	25.18	28.4	29.65	Up-regulated	1.244	1.428e-06	AT5G10180	Sulfate transporter 2.1	GO:0008271 (secondary active sulfate transmembrane transporter activity), GO:0008272 (sulfate transport), GO:0015116 (sulfate transmembrane transporter activity), GO:0016020 (membrane), GO:0016021 (integral component of membrane), GO:0055085 (transmembrane transport)
Niben101Scf00168g01001	0.34	0.64	0.37	0.82	1.17	1.15	Up-regulated	1.24	0.005275	AT1G05610	Glucose-1-phosphate adenylyltransferase family protein LENGTH=521	GO:0005978 (glycogen biosynthetic process), GO:0008878 (glucose-1-phosphate adenylyltransferase activity), GO:0009058 (biosynthetic process), GO:0016779 (nucleotidyltransferase activity)
Niben101Scf03706g00004	0.62	0.28	0.75	1.1	1.59	1.3	Up-regulated	1.24	0.0008638	AT2G47600	Sodium/calcium exchanger 2	GO:0016021 (integral component of membrane), GO:0055085 (transmembrane transport)
Niben101Scf06512g00006	1.8	2.3	1.63	3.48	4.37	5.6	Up-regulated	1.239	5.766e-07	AT4G17900	PLATZ transcription factor family protein LENGTH=227
Niben101Scf03031g04010	1.24	1.58	1.38	3.25	3.02	3.63	Up-regulated	1.238	9.881e-07	AT1G05470	Type I inositol 1,4,5-trisphosphate 5-phosphatase CVP2
Niben101Scf28650g00013	2.62	0.61	1.46	2.77	4.5	4.06	Up-regulated	1.238	0.0322	NA	Unknown protein
Niben101Scf10785g01001	0.6	0.73	0.18	1.09	1.07	1.34	Up-regulated	1.236	0.01413	AT3G26935	zinc ion binding protein [Arabidopsis lyrata subsp. lyrata] gb|EFH45968.1| zinc ion binding protein [Arabidopsis lyrata subsp. lyrata]	GO:0008270 (zinc ion binding)
Niben101Scf00175g02014	0.44	0.16	0.28	0.62	0.69	0.81	Up-regulated	1.235	0.0001445	AT3G21750	UDP-Glycosyltransferase superfamily protein LENGTH=485	GO:0008152 (metabolic process), GO:0016758 (transferase activity, transferring hexosyl groups)
Niben101Scf01313g00013	1.05	1.45	1.58	3.63	2.44	3.6	Up-regulated	1.235	0.001361	AT4G39330	Alcohol dehydrogenase	GO:0008270 (zinc ion binding), GO:0016491 (oxidoreductase activity), GO:0055114 (oxidation-reduction process)
Niben101Scf00578g05007	9.92	8.62	9.4	17.34	25.88	22.47	Up-regulated	1.233	3.72e-07	AT4G27280	Calcium-binding EF-hand family protein LENGTH=130	GO:0005509 (calcium ion binding)
Niben101Scf08211g03014	0.93	1.18	0.45	1.83	1.94	2.13	Up-regulated	1.231	0.0007585	AT1G51700	Dof-type zinc finger DNA-binding family protein LENGTH=316	GO:0003677 (DNA binding), GO:0006355 (regulation of transcription, DNA-templated)
Niben101Scf10124g01002	0.69	1.01	0.91	1.6	1.87	2.68	Up-regulated	1.231	0.000894	AT4G32280	Auxin-responsive protein IAA29	GO:0005634 (nucleus), GO:0006355 (regulation of transcription, DNA-templated), GO:0046983 (protein dimerization activity)
Niben101Scf14950g00001	1.9	2.36	2.46	3.95	5.75	6.05	Up-regulated	1.231	8.965e-07	AT1G10380	Wall-associated receptor kinase-like 20	GO:0030247 (polysaccharide binding)
Niben101Scf01524g00006	0.75	1.09	1.74	2.03	3.56	2.89	Up-regulated	1.229	0.03117	AT4G00880	SAUR-like auxin-responsive protein family LENGTH=122
Niben101Scf05680g00024	0.61	0.13	0.46	0.55	1.46	0.85	Up-regulated	1.229	0.02548	AT3G09270	Glutathione S-transferase U7	GO:0005515 (protein binding)
Niben101Scf28230g00019	58.85	31.53	56.15	135.1	128.26	80.35	Up-regulated	1.229	0.002045	AT3G23730	Xyloglucan endotransglucosylase/hydrolase protein 24	GO:0004553 (hydrolase activity, hydrolyzing O-glycosyl compounds), GO:0005618 (cell wall), GO:0005975 (carbohydrate metabolic process), GO:0006073 (cellular glucan metabolic process), GO:0016762 (xyloglucan:xyloglucosyl transferase activity), GO:0048046 (apoplast)
Niben101Scf04144g01003	2.81	2.63	3.13	6.29	6.72	7.11	Up-regulated	1.228	8.241e-11	AT1G06490	Callose synthase 7	GO:0000148 (1,3-beta-D-glucan synthase complex), GO:0003843 (1,3-beta-D-glucan synthase activity), GO:0006075 ((1->3)-beta-D-glucan biosynthetic process), GO:0016020 (membrane)
Niben101Scf09832g00002	3.72	3.44	3.99	7.77	10.81	7.54	Up-regulated	1.228	1.387e-11	AT5G11520	Aspartate aminotransferase 1	GO:0003824 (catalytic activity), GO:0004096 (catalase activity), GO:0006520 (cellular amino acid metabolic process), GO:0006979 (response to oxidative stress), GO:0008483 (transaminase activity), GO:0009058 (biosynthetic process), GO:0020037 (heme binding), GO:0030170 (pyridoxal phosphate binding), GO:0055114 (oxidation-reduction process)
Niben101Scf00726g02003	1.32	1.05	0.67	3.16	1.82	2.14	Up-regulated	1.227	7.271e-06	AT5G67090	subtilisin-like serine protease 2 LENGTH=764	GO:0004252 (serine-type endopeptidase activity), GO:0006508 (proteolysis)
Niben101Scf02648g04009	1.69	1.25	1.17	3.58	3.37	2.66	Up-regulated	1.226	6.665e-06	AT3G10600	cationic amino acid transporter 7 LENGTH=584	GO:0003333 (amino acid transmembrane transport), GO:0006810 (transport), GO:0015171 (amino acid transmembrane transporter activity), GO:0016020 (membrane), GO:0055085 (transmembrane transport)
Niben101Scf04117g01003	1.13	0.88	1.01	2.04	2.71	2.35	Up-regulated	1.226	3.76e-06	AT1G06620	1-aminocyclopropane-1-carboxylate oxidase homolog 1	GO:0016491 (oxidoreductase activity), GO:0016706 (oxidoreductase activity, acting on paired donors, with incorporation or reduction of molecular oxygen, 2-oxoglutarate as one donor, and incorporation of one atom each of oxygen into both donors), GO:0055114 (oxidation-reduction process)
Niben101Scf05188g01002	0.46	0.42	0.23	1.17	0.65	0.79	Up-regulated	1.226	0.01251	AT5G23370	GRAM domain-containing protein / ABA-responsive protein-related LENGTH=219
Niben101Scf00369g13007	48.5	37.04	44.9	105	99.16	100.48	Up-regulated	1.222	7.856e-12	AT1G56220	Dormancy/auxin associated family protein LENGTH=140
Niben101Scf00691g04008	0.56	0.32	0.78	1.32	1.15	1.51	Up-regulated	1.222	0.0194	NA	Unknown protein
Niben101Scf03141g09006	2.44	1.8	1.52	4.52	4.13	4.81	Up-regulated	1.222	1.333e-08	AT4G04885	Pre-mRNA cleavage complex II LENGTH=416	GO:0046872 (metal ion binding)
Niben101Scf05349g01040	0.14	0.08	0.13	0.24	0.26	0.34	Up-regulated	1.221	0.02833	AT1G78980	Protein STRUBBELIG-RECEPTOR FAMILY 5	GO:0016772 (transferase activity, transferring phosphorus-containing groups)
Niben101Scf03565g00008	0.57	0.59	0.38	1.28	1.07	1.22	Up-regulated	1.22	0.001237	AT3G48990	2-succinylbenzoate--CoA ligase	GO:0003824 (catalytic activity), GO:0008152 (metabolic process)
Niben101Scf19214g00008	1.17	1.37	1.91	3.41	4.31	2.69	Up-regulated	1.22	0.002742	NA	conserved hypothetical protein [Ricinus communis] gb|EEF29728.1| conserved hypothetical protein [Ricinus communis]
Niben101Scf01383g09013	2.31	3.29	2.86	5.84	5.74	8.17	Up-regulated	1.219	0.01902	AT1G30260	BnaCnng17760D [Brassica napus]
Niben101Scf00853g01012	0.23	0.27	0.3	0.62	0.43	0.83	Up-regulated	1.218	0.00615	AT5G67550	transmembrane protein, putative [Medicago truncatula]
Niben101Scf26023g00004	12.77	11.04	9.89	22.92	30.62	24.78	Up-regulated	1.218	1.785e-14	AT3G20770	Protein ETHYLENE INSENSITIVE 3
Niben101Scf14922g00005	0.26	0.18	0.13	0.25	0.44	0.63	Up-regulated	1.217	0.03814	AT4G27740	Protein yippee-like
Niben101Scf02618g00002	0.5	0.27	0.34	1.08	0.8	0.75	Up-regulated	1.216	0.002446	AT5G38070	RING/FYVE/PHD zinc finger protein [Medicago truncatula]
Niben101Scf03145g01006	0.72	0.78	0.47	1.71	1.25	1.61	Up-regulated	1.216	0.00585	AT1G68320	Myb-related protein 305	GO:0003677 (DNA binding), GO:0003682 (chromatin binding)
Niben101Scf00478g02010	2.03	2.03	2.43	4.44	4.54	6.17	Up-regulated	1.213	1.226e-08	AT5G24800	bZIP transcription factor family protein LENGTH=314	GO:0003700 (sequence-specific DNA binding transcription factor activity), GO:0006355 (regulation of transcription, DNA-templated), GO:0043565 (sequence-specific DNA binding)
Niben101Scf09599g00009	15.21	16.12	10.36	34.1	30.19	32.18	Up-regulated	1.213	1.529e-05	AT1G10657	Plant protein 1589 of unknown function LENGTH=125
Niben101Scf22845g00004	15.96	7.57	11.45	25.38	25.76	30.13	Up-regulated	1.213	1.881e-06	AT2G05990	Enoyl-[acyl-carrier-protein] reductase [NADH] FabI
Niben101Scf00428g12017	0.1	0.24	0.15	0.3	0.5	0.31	Up-regulated	1.211	0.01308	AT5G61630	conserved hypothetical protein [Ricinus communis] gb|EEF30595.1| conserved hypothetical protein [Ricinus communis]
Niben101Scf04963g04006	2.59	3.11	1.36	4.09	4.56	7.58	Up-regulated	1.211	0.005928	AT1G52150	Homeobox-leucine zipper protein ATHB-15
Niben101Scf00460g00002	1.04	0.75	0.52	1.82	1.33	2.24	Up-regulated	1.21	0.01178	NA	conserved hypothetical protein [Ricinus communis] gb|EEF29839.1| conserved hypothetical protein [Ricinus communis]
Niben101Scf05676g06014	0.34	0.56	0.42	0.92	1.4	0.7	Up-regulated	1.21	0.0105	AT1G04170	GTP-binding elongation factor EF-Tu/EF-1A [Helicosporidium sp. ATCC 50920]	GO:0003924 (GTPase activity), GO:0005525 (GTP binding)
Niben101Scf02455g02001	10.93	6.67	7.46	18.47	21.57	17.94	Up-regulated	1.209	1.649e-12	AT1G15740	Leucine-rich repeat family protein LENGTH=585
Niben101Scf03934g01019	4.41	4.23	3.47	7.87	11.71	8.34	Up-regulated	1.209	0.0009199	AT3G04300	RmlC-like cupins superfamily protein LENGTH=96
Niben101Scf02665g07008	0.95	0.73	1.01	1.65	2.36	2.21	Up-regulated	1.208	0.0005071	AT1G07230	Non-specific phospholipase C1	GO:0003824 (catalytic activity), GO:0008152 (metabolic process), GO:0016788 (hydrolase activity, acting on ester bonds)
Niben101Scf05252g02010	1.51	1.41	1.01	2.81	2.76	3.5	Up-regulated	1.208	0.001361	AT2G40610	cell wall protein Exp1 precursor [Mirabilis jalapa]	GO:0009664 (plant-type cell wall organization)
Niben101Scf03080g02002	0.54	0.57	0.2	0.81	1.08	1.1	Up-regulated	1.207	0.0421	AT5G03980	GDSL esterase/lipase	GO:0006629 (lipid metabolic process), GO:0016788 (hydrolase activity, acting on ester bonds)
Niben101Scf09156g00023	3.35	4.67	2.68	8.58	9.23	6.65	Up-regulated	1.207	2.803e-08	AT1G71697	Choline/ethanolamine kinase	GO:0016301 (kinase activity), GO:0016772 (transferase activity, transferring phosphorus-containing groups), GO:0046474 (glycerophospholipid biosynthetic process)
Niben101Scf12738g00010	1.33	1.29	1.9	4	4.27	2.24	Up-regulated	1.207	0.0001573	AT2G27510	Ferredoxin	GO:0009055 (electron carrier activity), GO:0022900 (electron transport chain), GO:0051536 (iron-sulfur cluster binding), GO:0051537 (2 iron, 2 sulfur cluster binding)
Niben101Scf09170g02002	0.5	0.46	0.6	1.07	1.37	1.18	Up-regulated	1.206	4.828e-05	AT1G17500	Phospholipid-transporting ATPase 6	GO:0000166 (nucleotide binding), GO:0000287 (magnesium ion binding), GO:0004012 (phospholipid-translocating ATPase activity), GO:0005524 (ATP binding), GO:0015914 (phospholipid transport), GO:0016021 (integral component of membrane), GO:0046872 (metal ion binding)
Niben101Scf15657g02014	0.17	0.27	0.16	0.41	0.45	0.49	Up-regulated	1.206	0.01996	AT3G22400	Linoleate 9S-lipoxygenase 6	GO:0016491 (oxidoreductase activity), GO:0016702 (oxidoreductase activity, acting on single donors with incorporation of molecular oxygen, incorporation of two atoms of oxygen), GO:0046872 (metal ion binding), GO:0055114 (oxidation-reduction process)
Niben101Scf02151g04020	7	4.27	4.38	10.72	12.78	12.63	Up-regulated	1.205	2.411e-09	AT1G13700	Glucosamine-6-phosphate deaminase	GO:0005975 (carbohydrate metabolic process), GO:0006098 (pentose-phosphate shunt), GO:0017057 (6-phosphogluconolactonase activity)
Niben101Scf01511g00020	0.78	0.52	0.73	1.55	1.58	1.6	Up-regulated	1.203	2.045e-06	AT2G22480	TPA: hypothetical protein ZEAMMB73_209224 [Zea mays]
Niben101Scf03160g02007	1.6	1.78	1.94	4.21	3.92	4.18	Up-regulated	1.203	9.834e-05	NA	Unknown protein
Niben101Scf09234g00003	2.57	2.71	2.85	8.36	4.87	5.67	Up-regulated	1.203	0.0002118	AT3G22560	GCN5-related N-acetyltransferase (GNAT) family protein [Arabidopsis thaliana] dbj|BAB01471.1| alanine acetyl transferase-like protein [Arabidopsis thaliana] gb|ABN04781.1| [Arabidopsis thaliana] gb|AEE76653.1| GCN5-related N-acetyltransferase (GNAT) family protein [Arabidopsis thaliana]	GO:0008080 (N-acetyltransferase activity)
Niben101Scf00797g17008	4.49	3.96	4.4	10.43	11.84	7.31	Up-regulated	1.202	3.844e-08	AT5G21170	SNF1 protein kinase subunit beta-2	GO:0005515 (protein binding), GO:0009744 (response to sucrose), GO:0043562 (cellular response to nitrogen levels)
Niben101Scf00894g01001	0.12	0.32	0.25	0.33	0.63	0.61	Up-regulated	1.201	0.03119	AT4G36790	Quinolone resistance protein NorA	GO:0016021 (integral component of membrane), GO:0055085 (transmembrane transport)
Niben101Scf06570g04001	0.49	0.57	0.68	1.25	1.41	1.38	Up-regulated	1.201	3.37e-06	AT1G28260	Telomerase activating protein Est1 LENGTH=880	GO:0005515 (protein binding)
Niben101Scf07231g04010	3.32	2.73	1.8	5.61	5.83	6.54	Up-regulated	1.2	5.788e-08	AT5G10600	Cytochrome P450 superfamily protein LENGTH=509	GO:0005506 (iron ion binding), GO:0016705 (oxidoreductase activity, acting on paired donors, with incorporation or reduction of molecular oxygen), GO:0020037 (heme binding), GO:0055114 (oxidation-reduction process)
Niben101Scf20787g00007	0.49	0.49	0.85	1.74	1.28	1.29	Up-regulated	1.197	0.02285	AT5G45550	MOB kinase activator-like 1
Niben101Scf00307g01019	0.31	0.3	0.9	0.55	1.77	1.18	Up-regulated	1.196	0.005959	AT1G25390	Receptor-like protein kinase 5	GO:0004672 (protein kinase activity), GO:0004674 (protein serine/threonine kinase activity), GO:0005524 (ATP binding), GO:0006468 (protein phosphorylation), GO:0016772 (transferase activity, transferring phosphorus-containing groups)
Niben101Scf11756g01019	1.08	1.51	1.13	3.31	2.44	2.74	Up-regulated	1.194	1.706e-09	AT2G28550	AP2-like ethylene-responsive transcription factor	GO:0003700 (sequence-specific DNA binding transcription factor activity), GO:0006355 (regulation of transcription, DNA-templated)
Niben101Scf04626g00011	0.75	0.71	0.87	1.42	1.69	2.25	Up-regulated	1.193	0.003377	AT3G28050	nodulin MtN21 /EamA-like transporter family protein LENGTH=367	GO:0016020 (membrane), GO:0016021 (integral component of membrane), GO:0022857 (transmembrane transporter activity)
Niben101Scf01119g00007	2.03	1.76	1.73	3.13	5.73	3.68	Up-regulated	1.191	2.601e-06	AT5G54080	Homogentisate 1,2-dioxygenase	GO:0004411 (homogentisate 1,2-dioxygenase activity), GO:0006559 (L-phenylalanine catabolic process), GO:0006570 (tyrosine metabolic process), GO:0055114 (oxidation-reduction process)
Niben101Scf04473g00003	1.93	1.48	1.37	3.48	4.43	2.99	Up-regulated	1.19	0.0002932	AT3G05640	Protein phosphatase 2C family protein LENGTH=358	GO:0003824 (catalytic activity)
Niben101Scf04535g02012	1.14	1.01	1.32	2.21	2.82	2.93	Up-regulated	1.19	8.533e-06	AT1G60420	Protein disulfide-isomerase	GO:0045454 (cell redox homeostasis)
Niben101Scf06436g00006	0.91	1.1	0.82	1.68	2.48	2.23	Up-regulated	1.19	3.437e-05	AT2G46660	Cytochrome P450 superfamily protein LENGTH=513	GO:0005506 (iron ion binding), GO:0016705 (oxidoreductase activity, acting on paired donors, with incorporation or reduction of molecular oxygen), GO:0020037 (heme binding), GO:0055114 (oxidation-reduction process)
Niben101Scf02108g01025	1.51	2.03	1.89	4.37	3.71	4.32	Up-regulated	1.189	0.001194	AT3G17730	NAC domain-containing protein 86	GO:0003677 (DNA binding), GO:0006355 (regulation of transcription, DNA-templated)
Niben101Scf01150g08001	3.02	1.63	1.85	4.16	5.36	5.36	Up-regulated	1.188	7.479e-05	AT1G43650	nodulin MtN21 /EamA-like transporter family protein LENGTH=343	GO:0016020 (membrane), GO:0016021 (integral component of membrane), GO:0022857 (transmembrane transporter activity)
Niben101Scf01589g00002	0.3	0.1	0.13	0.22	0.66	0.32	Up-regulated	1.188	0.04123	AT2G41640	EGF domain-specific O-linked N-acetylglucosamine transferase	GO:0016757 (transferase activity, transferring glycosyl groups)
Niben101Scf07414g02008	13.52	10.7	11.4	26.3	32.34	22.55	Up-regulated	1.188	2.102e-12	AT4G20930	3-hydroxyisobutyrate dehydrogenase	GO:0004616 (phosphogluconate dehydrogenase (decarboxylating) activity), GO:0006098 (pentose-phosphate shunt), GO:0006573 (valine metabolic process), GO:0008442 (3-hydroxyisobutyrate dehydrogenase activity), GO:0016491 (oxidoreductase activity), GO:0016616 (oxidoreductase activity, acting on the CH-OH group of donors, NAD or NADP as acceptor), GO:0050662 (coenzyme binding), GO:0051287 (NAD binding…
Niben101Scf02145g08002	1.95	2.19	1.42	4.14	3.63	4.84	Up-regulated	1.187	0.0001088	AT1G11915	Wall-associated receptor kinase 5	GO:0030247 (polysaccharide binding)
Niben101Scf03488g08008	2.29	1.38	2.04	4.79	3.74	4.55	Up-regulated	1.187	0.000395	AT3G18670	Ankyrin repeat family protein LENGTH=598	GO:0005515 (protein binding)
Niben101Scf06535g03005	3.45	1.55	2.01	6.12	5.16	4.73	Up-regulated	1.187	0.000682	AT5G49360	Beta-D-xylosidase 1	GO:0004553 (hydrolase activity, hydrolyzing O-glycosyl compounds), GO:0005975 (carbohydrate metabolic process)
Niben101Scf04090g00003	6.27	4.18	5.42	10.21	13.38	12.77	Up-regulated	1.186	0.003199	NA	Unknown protein
Niben101Scf06096g01006	12.47	8.86	13.58	27.03	29.24	23.23	Up-regulated	1.186	4.399e-07	AT5G62570	Calmodulin binding protein-like LENGTH=494
Niben101Scf08508g00008	0.34	0.28	0.48	0.78	0.99	0.76	Up-regulated	1.185	0.04557	AT2G45400	Dihydroflavonol-4-reductase	GO:0003824 (catalytic activity), GO:0050662 (coenzyme binding)
Niben101Scf05694g00009	0.55	0.37	0.51	0.94	1.5	0.84	Up-regulated	1.184	0.04487	AT3G11820	Syntaxin-121	GO:0005515 (protein binding), GO:0016020 (membrane), GO:0016192 (vesicle-mediated transport)
Niben101Scf00100g00017	0.25	0.21	0.36	0.91	0.61	0.37	Up-regulated	1.183	0.03268	AT3G63010	Gibberellin receptor GID1	GO:0008152 (metabolic process), GO:0016787 (hydrolase activity)
Niben101Scf00978g12003	2.95	2.55	2.34	5.5	6.17	6.1	Up-regulated	1.183	3.228e-10	AT1G07230	hydrolase, acting on ester bonds, putative [Ricinus communis] gb|EEF36750.1| hydrolase, acting on ester bonds, putative [Ricinus communis]	GO:0016788 (hydrolase activity, acting on ester bonds)
Niben101Scf08242g01022	0.75	0.31	0.65	1.22	1.64	1.08	Up-regulated	1.183	0.02	AT5G51160	Ankyrin repeat family protein LENGTH=442	GO:0005515 (protein binding)
Niben101Scf00247g00013	0.18	0.12	0.26	0.28	0.6	0.42	Up-regulated	1.182	0.03212	NA	Unknown protein
Niben101Scf08533g06003	2.27	2.68	2.74	5.13	6.12	6.18	Up-regulated	1.182	1.027e-10	AT3G12090	Tetraspanin-6	GO:0016021 (integral component of membrane)
Niben101Scf03993g06007	2.15	1.86	1.48	3.34	5.8	3.22	Up-regulated	1.18	8.666e-05	AT5G04760	myb-like transcription factor family protein LENGTH=365	GO:0003677 (DNA binding), GO:0003682 (chromatin binding)
Niben101Scf02188g02020	0.5	0.46	0.29	0.52	1.25	1.04	Up-regulated	1.179	0.0353	AT3G03450	Protein SCARECROW
Niben101Scf13974g00003	7.67	5.34	7.14	14.32	18.62	12.83	Up-regulated	1.179	3.856e-10	AT5G64260	Protein EXORDIUM-like 2
Niben101Scf01537g03011	7.67	7.52	8.05	17.01	20.04	15.53	Up-regulated	1.178	1.097e-14	AT2G02710	Protein TWIN LOV 1	GO:0000155 (phosphorelay sensor kinase activity), GO:0000160 (phosphorelay signal transduction system), GO:0004871 (signal transducer activity), GO:0007165 (signal transduction)
Niben101Scf11071g02007	0.29	0.41	0.33	1.08	0.39	0.91	Up-regulated	1.178	0.003502	AT5G38280	Receptor-like protein kinase	GO:0004672 (protein kinase activity), GO:0004674 (protein serine/threonine kinase activity), GO:0005524 (ATP binding), GO:0006468 (protein phosphorylation), GO:0016772 (transferase activity, transferring phosphorus-containing groups)
Niben101Scf04411g03013	0.94	0.81	1	1.59	2.11	2.54	Up-regulated	1.177	3.057e-06	AT5G04020	calmodulin binding LENGTH=1495	GO:0005516 (calmodulin binding)
Niben101Scf02789g01004	1.32	0.74	1.16	2.45	2.2	2.7	Up-regulated	1.176	5.356e-06	AT1G08590	Cysteine-rich receptor-like protein kinase 6	GO:0004672 (protein kinase activity), GO:0004674 (protein serine/threonine kinase activity), GO:0005515 (protein binding), GO:0005524 (ATP binding), GO:0006468 (protein phosphorylation), GO:0016772 (transferase activity, transferring phosphorus-containing groups)
Niben101Scf09079g01003	1.03	0.83	0.62	2	1.97	1.64	Up-regulated	1.176	0.0002098	AT2G23810	Tetraspanin-8	GO:0016021 (integral component of membrane)
Niben101Scf09701g01011	4.89	2.57	3.41	9.45	8.12	7.33	Up-regulated	1.176	0.01043	AT5G65207	BnaAnng04700D [Brassica napus]
Niben101Scf12197g02001	2.38	1.85	2.21	4.51	4.6	5.55	Up-regulated	1.176	0.001136	AT1G11740	ankyrin repeat family protein [Arabidopsis thaliana] gb|AEE28777.1| ankyrin repeat family protein [Arabidopsis thaliana]
Niben101Scf01176g01026	0.78	0.76	0.48	1.16	1.6	1.77	Up-regulated	1.175	0.0002104	AT4G35290	Glutamate receptor 3.2	GO:0004970 (ionotropic glutamate receptor activity), GO:0016020 (membrane)
Niben101Scf02215g01004	0.92	0.32	0.43	1.18	1.26	1.37	Up-regulated	1.175	0.04608	AT5G15900	Protein trichome birefringence-like 19
Niben101Scf04436g11006	1.95	1.76	2.81	4.8	5.79	4.25	Up-regulated	1.175	7.837e-05	AT5G48480	BnaC02g38630D [Brassica napus]
Niben101Scf00416g00007	1.98	1.23	1.58	2.51	3.97	4.4	Up-regulated	1.174	0.001092	AT5G35735	Auxin-responsive family protein LENGTH=404	GO:0016021 (integral component of membrane)
Niben101Scf01750g01003	1.82	1.91	2.35	2.72	6.29	4.71	Up-regulated	1.174	0.0009798	AT5G22090	Protein FANTASTIC FOUR 3
Niben101Scf04950g07020	0.72	0.83	1.5	1.77	2.67	2.59	Up-regulated	1.174	0.04281	NA	Unknown protein
Niben101Scf11235g00008	0.33	0.3	0.37	0.36	0.76	1.16	Up-regulated	1.174	0.01034	AT2G30360	CBL-interacting protein kinase 16	GO:0004672 (protein kinase activity), GO:0004674 (protein serine/threonine kinase activity), GO:0005524 (ATP binding), GO:0006468 (protein phosphorylation), GO:0007165 (signal transduction), GO:0016772 (transferase activity, transferring phosphorus-containing groups)
Niben101Scf01580g01009	2.72	2.93	3.37	4.42	9.03	6.88	Up-regulated	1.173	0.000147	AT1G76130	alpha-amylase-like 2 LENGTH=413	GO:0003824 (catalytic activity), GO:0004556 (alpha-amylase activity), GO:0005509 (calcium ion binding), GO:0005975 (carbohydrate metabolic process), GO:0043169 (cation binding)
Niben101Scf03462g04008	0.95	1.31	2.26	2.11	4.92	3.21	Up-regulated	1.172	0.0003987	AT1G66180	Eukaryotic aspartyl protease family protein LENGTH=442	GO:0004190 (aspartic-type endopeptidase activity), GO:0006508 (proteolysis)
Niben101Scf04046g00008	0.84	0.73	0.82	1.54	1.7	2.19	Up-regulated	1.172	0.001024	AT1G79750	NAD-dependent malic enzyme	GO:0004470 (malic enzyme activity), GO:0004471 (malate dehydrogenase (decarboxylating) (NAD+) activity), GO:0006108 (malate metabolic process), GO:0051287 (NAD binding), GO:0055114 (oxidation-reduction process)
Niben101Scf02006g03001	2.8	2.67	2.69	4.62	7.9	5.82	Up-regulated	1.171	0.0001068	AT5G19860	Protein of unknown function, DUF538 LENGTH=181
Niben101Scf03202g08006	0.38	0.07	0.04	0.21	0.42	0.49	Up-regulated	1.17	0.02119	AT1G47890	Leucine-rich repeat receptor protein kinase EXS	GO:0005515 (protein binding)
Niben101Scf03631g01028	11.44	9.32	9.42	24.64	22.83	20.43	Up-regulated	1.17	2.918e-10	AT2G30600	BTB/POZ domain-containing protein LENGTH=855	GO:0005515 (protein binding)
Niben101Scf01304g13001	0.17	0.14	0.12	0.23	0.34	0.39	Up-regulated	1.169	0.03134	AT5G55540	Protein TORNADO 1
Niben101Scf00260g00002	0.12	0.09	0.26	0.31	0.45	0.31	Up-regulated	1.168	0.01164	AT1G78160	Pumilio homolog 11	GO:0003723 (RNA binding), GO:0005488 (binding)
Niben101Scf08613g02006	8.58	7.79	7.52	13.51	19.2	20.96	Up-regulated	1.168	1.259e-09	AT4G19170	Carotenoid 9,10(9',10')-cleavage dioxygenase 1
Niben101Scf25021g01002	23.43	18.96	17.8	52.37	42.25	40.89	Up-regulated	1.168	4.399e-07	AT1G73630	Calcium-binding protein CML38	GO:0005509 (calcium ion binding)
Niben101Scf01022g02008	3.27	3.57	4.92	7.1	10.1	9.2	Up-regulated	1.162	2.045e-06	AT1G47960	invertase inhibitor [Solanum tuberosum]	GO:0004857 (enzyme inhibitor activity), GO:0030599 (pectinesterase activity)
Niben101Scf04289g01010	3.32	3.09	4.18	8.55	9.06	6.12	Up-regulated	1.162	1.022e-07	AT1G60140	trehalose phosphate synthase LENGTH=861	GO:0003824 (catalytic activity), GO:0005992 (trehalose biosynthetic process), GO:0008152 (metabolic process)
Niben101Scf09711g00005	0.59	0.54	0.73	1.18	1.44	1.6	Up-regulated	1.162	2.444e-06	AT1G32170	xyloglucan endotransglucosylase/hydrolase 30 LENGTH=343	GO:0004553 (hydrolase activity, hydrolyzing O-glycosyl compounds), GO:0005975 (carbohydrate metabolic process)
Niben101Scf01341g03028	1.11	2.3	1.95	3.05	4.08	4.75	Up-regulated	1.161	0.002791	AT1G24625	Zinc finger protein 7	GO:0046872 (metal ion binding)
Niben101Scf08130g00015	0.22	0.39	0.41	0.87	0.69	0.75	Up-regulated	1.161	0.04959	AT3G09270	Glutathione S-transferase U8	GO:0005515 (protein binding)
Niben101Scf07137g00001	1.05	0.85	1.07	2.23	2.3	2.17	Up-regulated	1.16	0.0001454	AT5G18130	conserved hypothetical protein [Ricinus communis] gb|EEF36910.1| conserved hypothetical protein [Ricinus communis]
Niben101Scf07631g00003	2.45	2.19	2.92	4.85	5.72	6.42	Up-regulated	1.16	0.0001036	AT1G52340	Short-chain dehydrogenase reductase 3a	GO:0008152 (metabolic process), GO:0016491 (oxidoreductase activity)
Niben101Scf03062g02017	4.39	3.64	3.77	6.76	10.65	8.94	Up-regulated	1.159	0.0007262	AT5G01740	Wound-induced protein 1
Niben101Scf16956g00002	0.86	1.05	0.91	2.78	1.81	1.7	Up-regulated	1.159	0.002571	AT1G55760	BTB/POZ domain-containing protein LENGTH=329	GO:0005515 (protein binding)
Niben101Scf03930g00019	2.31	1.7	2.7	5.06	4.88	5.19	Up-regulated	1.158	1.634e-12	AT3G15790	Methyl-CpG-binding domain-containing protein 10	GO:0003677 (DNA binding), GO:0005634 (nucleus)
Niben101Scf03541g00011	0.82	1.04	0.9	1.47	2.28	2.36	Up-regulated	1.157	0.00997	AT5G35740	Carbohydrate-binding X8 domain superfamily protein LENGTH=119
Niben101Scf02414g05005	4.05	3.05	3.8	10.18	8.5	5.67	Up-regulated	1.156	9.782e-05	AT3G12150	BnaC05g40870D [Brassica napus]
Niben101Scf00454g03001	9.57	5.44	3.53	11.68	21	8.56	Up-regulated	1.155	0.004499	AT5G51190	Ethylene-responsive transcription factor 5	GO:0003677 (DNA binding), GO:0003700 (sequence-specific DNA binding transcription factor activity), GO:0006355 (regulation of transcription, DNA-templated)
Niben101Scf17044g00008	5.11	3.82	4	10.95	9.36	8.56	Up-regulated	1.155	4.701e-12	AT3G26890	Protein FAM214B
Niben101Scf01339g06013	26.12	19.34	21.25	49.97	56.24	42.27	Up-regulated	1.154	1.668e-14	AT2G43330	in [Arabidopsis thaliana] gb|AAO42160.1| putative membrane transporter [Arabidopsis thaliana] gb|AAO64127.1| putative membrane transporter [Arabidopsis thaliana] emb|CAJ00306.1| inositol transporter 4 [Arabidopsis thaliana] gb|AEE83759.1| inositol transporter 4 [Arabidopsis thaliana]	GO:0005215 (transporter activity), GO:0016020 (membrane), GO:0016021 (integral component of membrane), GO:0022857 (transmembrane transporter activity), GO:0022891 (substrate-specific transmembrane transporter activity), GO:0055085 (transmembrane transport)
Niben101Scf01374g07013	5.71	7.58	6.04	12.32	13.66	16.88	Up-regulated	1.153	1.001e-05	AT5G25840	Protein of unknown function (DUF1677) LENGTH=167
Niben101Scf02237g09010	1.07	0.55	1.06	2.52	1.83	1.75	Up-regulated	1.153	0.007598	AT2G36330	CASP-like protein 4A2
Niben101Scf04436g03002	1.06	0.91	1.06	2.46	2.47	1.85	Up-regulated	1.152	0.004037	AT3G07350	Protein of unknown function (DUF506) LENGTH=298
Niben101Scf04765g00011	10.07	9.65	9.54	23.08	23.91	18.02	Up-regulated	1.152	6.918e-09	AT4G27450	Asparagine synthetase [glutamine-hydrolyzing]
Niben101Scf05107g03006	0.78	0.72	0.76	1.32	1.84	1.88	Up-regulated	1.151	0.003435	AT5G13000	Callose synthase 3	GO:0003843 (1,3-beta-D-glucan synthase activity)
Niben101Scf05506g09008	0.46	0.29	0.66	0.75	1.25	1.22	Up-regulated	1.151	0.01132	AT5G02460	Dof-type zinc finger DNA-binding family protein LENGTH=399	GO:0003677 (DNA binding), GO:0006355 (regulation of transcription, DNA-templated)
Niben101Scf04138g01016	0.34	0.16	0.2	0.45	0.51	0.63	Up-regulated	1.148	0.002024	AT4G01200	calcium-dependent lipid-binding (CaLB domain) family protein, putative [Medicago truncatula]	GO:0005515 (protein binding)
Niben101Scf09153g02001	4.23	4.47	3.88	11.4	8.14	8.34	Up-regulated	1.147	7.232e-05	AT3G21870	Cyclin-U1-1	GO:0000079 (regulation of cyclin-dependent protein serine/threonine kinase activity), GO:0019901 (protein kinase binding)
Niben101Scf02325g01007	0.21	0.03	0.14	0.18	0.31	0.39	Up-regulated	1.146	0.0173	AT2G29420	Glutathione S-transferase U7	GO:0005515 (protein binding)
Niben101Scf06113g00016	11.44	7.23	7.74	21.4	20.41	16.76	Up-regulated	1.146	2.304e-10	AT1G11530	Thioredoxin-1	GO:0006662 (glycerol ether metabolic process), GO:0015035 (protein disulfide oxidoreductase activity), GO:0045454 (cell redox homeostasis)
Niben101Scf18745g01026	1.24	0.92	1.05	2.34	2.24	2.61	Up-regulated	1.146	0.01953	AT2G01340	plastid movement impaired 2 LENGTH=225
Niben101Scf00750g04008	0.16	0.22	0.22	0.42	0.54	0.36	Up-regulated	1.144	0.02778	AT3G23150	Ethylene receptor 2	GO:0000155 (phosphorelay sensor kinase activity), GO:0000160 (phosphorelay signal transduction system), GO:0004673 (protein histidine kinase activity), GO:0004871 (signal transducer activity), GO:0005515 (protein binding), GO:0005789 (endoplasmic reticulum membrane), GO:0007165 (signal transduction), GO:0009873 (ethylene-activated signaling pathway), GO:0016020 (membrane)
Niben101Scf06382g03012	0.29	0.37	0.32	0.69	0.8	0.7	Up-regulated	1.144	0.006591	AT2G34320	Ribonuclease H [Medicago truncatula]	GO:0003676 (nucleic acid binding), GO:0004523 (RNA-DNA hybrid ribonuclease activity)
Niben101Scf10412g02021	0.77	1.1	1.59	2.2	1.77	3.8	Up-regulated	1.144	0.01802	AT5G42680	Protein of unknown function, DUF617 LENGTH=238
Niben101Scf12089g00012	0.98	0.83	0.75	1.81	1.59	2.28	Up-regulated	1.144	0.004191	AT1G12600	Adenosine 3'-phospho 5'-phosphosulfate transporter 2	GO:0055085 (transmembrane transport)
Niben101Scf02195g04001	2.55	2.46	2	4.08	5.73	5.63	Up-regulated	1.143	0.0001816	AT2G23610	methyl esterase 3 LENGTH=263
Niben101Scf01655g04006	13.31	12.86	12.06	29.45	28.27	26.62	Up-regulated	1.142	2.711e-10	AT2G46220	Uncharacterized conserved protein (DUF2358) LENGTH=241
Niben101Scf05111g00015	0.71	1.03	0.91	2.37	1.54	1.97	Up-regulated	1.141	0.03372	AT1G29500	SAUR-like auxin-responsive protein family LENGTH=135
Niben101Scf05541g01006	16.12	9.15	13.38	24.76	24.46	36.42	Up-regulated	1.141	1.139e-07	AT4G25680	PPPDE putative thiol peptidase family protein LENGTH=255
Niben101Scf08721g00002	0.62	0.43	0.46	0.8	0.98	1.62	Up-regulated	1.14	0.01881	AT5G07910	Leucine-rich repeat-containing protein 7	GO:0005515 (protein binding)
Niben101Scf00279g01014	5.92	3.48	4.47	9.69	10.46	10.47	Up-regulated	1.139	2.045e-06	AT5G64570	Beta-D-xylosidase 4	GO:0004553 (hydrolase activity, hydrolyzing O-glycosyl compounds), GO:0005975 (carbohydrate metabolic process)
Niben101Scf00920g03004	1.31	0.85	1.76	2.73	2.77	3.36	Up-regulated	1.139	0.01603	AT4G13195	CLAVATA3/ESR (CLE)-related protein TDIF
Niben101Scf06218g03006	21.93	9.96	12.71	44	28.44	26.14	Up-regulated	1.139	0.0002651	AT2G17880	Chaperone protein DnaJ
Niben101Scf03114g04009	0.46	0.24	0.82	1.23	1.07	1.2	Up-regulated	1.138	0.009393	AT4G25720	glutamine cyclotransferase [Xanthomonas axonopodis]
Niben101Scf02468g01008	1.56	3.03	6.12	6.17	9.62	8.02	Up-regulated	1.137	0.007118	NA	Unknown protein
Niben101Scf03850g02024	0.93	2.17	1.64	3.25	2.52	4.64	Up-regulated	1.137	0.008797	AT4G23900	Nucleoside diphosphate kinase family protein LENGTH=237	GO:0004550 (nucleoside diphosphate kinase activity), GO:0005524 (ATP binding), GO:0006165 (nucleoside diphosphate phosphorylation), GO:0006183 (GTP biosynthetic process), GO:0006228 (UTP biosynthetic process), GO:0006241 (CTP biosynthetic process)
Niben101Scf17127g00017	48.85	33.04	42.5	64.59	115.8	93.11	Up-regulated	1.136	7.055e-08	AT5G23750	Remorin
Niben101Scf09665g01004	2.67	2.87	2.34	5.51	5.5	6.25	Up-regulated	1.135	2.469e-08	AT3G60720	Cysteine-rich repeat secretory protein 15
Niben101Scf02460g06009	0.28	0.11	0.52	0.69	0.89	0.49	Up-regulated	1.134	0.0395	AT1G74940	Protein of unknown function (DUF581) LENGTH=222
Niben101Scf12797g00017	5.78	3.64	3.4	5.55	14.47	8.09	Up-regulated	1.134	0.0102	AT2G40140	Zinc finger CCCH domain-containing protein 29
Niben101Scf01156g01015	1.69	1.04	1.48	2.51	4.39	2.35	Up-regulated	1.133	6.996e-05	AT4G33920	Protein phosphatase 2C family protein LENGTH=380	GO:0003824 (catalytic activity), GO:0004722 (protein serine/threonine phosphatase activity), GO:0006470 (protein dephosphorylation)
Niben101Scf03398g04007	14.56	8.88	6.88	18.65	25.27	22.51	Up-regulated	1.133	0.0004923	NA	conserved hypothetical protein [Ricinus communis] gb|EEF28282.1| conserved hypothetical protein [Ricinus communis]
Niben101Scf04113g07011	3.15	2.32	1.62	4.85	4.47	6.25	Up-regulated	1.133	5.569e-05	AT1G19530	product [Oryza sativa Japonica Group]
Niben101Scf10735g00018	0.54	0.28	0.39	1.07	0.85	0.81	Up-regulated	1.133	0.02544	AT1G24020	Major pollen allergen Bet v 1-M/N	GO:0006952 (defense response), GO:0009607 (response to biotic stimulus)
Niben101Scf00132g02004	7.08	7.11	6.11	15.35	14.22	14.9	Up-regulated	1.132	5.83e-13	AT5G42050	DCD (Development and Cell Death) domain protein LENGTH=349
Niben101Scf04182g02003	5.21	5.66	4.33	12.28	10.01	10.96	Up-regulated	1.132	1.636e-09	AT2G39700	Expansin-A4	GO:0005576 (extracellular region), GO:0009664 (plant-type cell wall organization)
Niben101Scf06658g00002	0.86	0.41	0.74	1.23	1.69	1.54	Up-regulated	1.132	0.005024	AT5G66200	armadillo repeat only 2 LENGTH=651	GO:0005488 (binding), GO:0005515 (protein binding)
Niben101Scf00973g01002	5.55	5.74	5.92	11.38	11.62	14.73	Up-regulated	1.131	1.708e-07	AT4G39090	Cathepsin B-like cysteine proteinase	GO:0006508 (proteolysis), GO:0008234 (cysteine-type peptidase activity)
Niben101Scf06556g10007	1.19	1.47	1.44	2.37	3.61	2.99	Up-regulated	1.13	0.004638	AT3G16720	RING finger protein 44	GO:0005515 (protein binding), GO:0008270 (zinc ion binding)
Niben101Scf01041g02001	2.6	2.77	3	5.32	7.79	5.19	Up-regulated	1.129	0.0006664	AT4G15920	Bidirectional sugar transporter N3
Niben101Scf02831g00016	6.28	4.91	3.74	11.88	12.97	7.7	Up-regulated	1.129	2.531e-05	AT1G72820	Mitochondrial substrate carrier family protein LENGTH=349
Niben101Scf05767g08019	0.32	0.23	0.42	0.41	0.91	0.82	Up-regulated	1.129	0.0007986	AT3G59140	Multidrug resistance ABC transporter ATP-binding and permease protein	GO:0005524 (ATP binding), GO:0006810 (transport), GO:0016021 (integral component of membrane), GO:0016887 (ATPase activity), GO:0042626 (ATPase activity, coupled to transmembrane movement of substances), GO:0055085 (transmembrane transport)
Niben101Scf08002g03017	0.62	0.3	0.38	0.82	0.94	1.14	Up-regulated	1.129	0.014	AT5G08060	unknown protein; FUNCTIONS IN: molecular_function unknown; INVOLVED IN: biological_process unknown; LOCATED IN: mitochondrion; EXPRESSED IN: 24 plant structures; EXPRESSED DURING: 16 growth stages; Has 42 Blast hits to 42 proteins in 17 species: Archae - 0; Bacteria - 0; Metazoa - 0; Fungi - 0; Plants - 41; Viruses - 0; Other Eukaryotes - 1 (source: NCBI BLink). LENGTH=131
Niben101Scf02486g08005	3.45	2.63	5.43	7.5	10.13	7.82	Up-regulated	1.128	0.003333	AT3G05890	Plasma membrane proteolipid 3	GO:0016021 (integral component of membrane)
Niben101Scf05301g05002	2.26	1.45	1.56	2.89	3.79	4.87	Up-regulated	1.128	1.366e-06	AT2G48030	endonuclease/exonuclease/phosphatase family protein [Medicago truncatula]
Niben101Scf05824g09016	0.51	0.38	0.39	0.74	1.04	1.03	Up-regulated	1.128	0.02643	AT1G33720	Cytochrome P450 superfamily protein LENGTH=513	GO:0005506 (iron ion binding), GO:0016705 (oxidoreductase activity, acting on paired donors, with incorporation or reduction of molecular oxygen), GO:0020037 (heme binding), GO:0055114 (oxidation-reduction process)
Niben101Scf00278g02001	1.63	1.08	1.06	1.4	3.51	3.3	Up-regulated	1.127	0.005765	AT1G31970	ATP-dependent RNA helicase DED1	GO:0003676 (nucleic acid binding), GO:0005524 (ATP binding)
Niben101Scf02052g00010	3.32	3.34	2.5	6.79	8.11	5.02	Up-regulated	1.125	6.493e-07	AT1G23090	Sulfate transporter 1.3	GO:0008271 (secondary active sulfate transmembrane transporter activity), GO:0008272 (sulfate transport), GO:0015116 (sulfate transmembrane transporter activity), GO:0016020 (membrane), GO:0016021 (integral component of membrane), GO:0055085 (transmembrane transport)
Niben101Scf14372g00012	1.96	3.92	4.17	9.71	7.67	4.6	Up-regulated	1.123	0.0365	AT3G47710	Transcription factor ILI6
Niben101Scf17514g00002	0.54	0.66	0.38	0.96	1.69	0.74	Up-regulated	1.123	0.008757	AT4G00820	IQ-domain 17 LENGTH=534
Niben101Scf02235g02002	3.76	2.57	3.9	7.02	7.52	7.89	Up-regulated	1.122	3.569e-09	AT5G18130	BnaA02g03980D [Brassica napus]
Niben101Scf04499g02006	1.29	1.31	0.93	2.43	3.97	1.25	Up-regulated	1.122	0.04193	AT2G35640	shattering 4, partial [Oryza rufipogon]	GO:0003677 (DNA binding)
Niben101Scf14136g00009	0.46	0.4	0.55	0.58	1.08	1.44	Up-regulated	1.122	0.001482	AT1G69850	Protein NRT1/ PTR FAMILY 4.6	GO:0005215 (transporter activity), GO:0006810 (transport), GO:0016020 (membrane)
Niben101Scf37767g00011	0.38	0.33	0.28	0.56	0.8	0.79	Up-regulated	1.121	0.002025	AT1G08800	Protein of unknown function, DUF593 LENGTH=1113
Niben101Scf17336g00010	1.92	3.16	3.58	3.55	8.63	6.63	Up-regulated	1.12	0.003599	AT5G67420	LOB domain-containing protein 37
Niben101Scf00542g07008	1	1.09	0.83	1.76	2.65	1.9	Up-regulated	1.118	2.122e-07	AT5G37540	Eukaryotic aspartyl protease family protein LENGTH=442	GO:0004190 (aspartic-type endopeptidase activity), GO:0006508 (proteolysis)
Niben101Scf01005g11015	37.8	25.07	28.78	72.4	70.61	56.16	Up-regulated	1.118	3.598e-10	AT5G64260	Protein EXORDIUM-like 2
Niben101Scf02085g07003	0.53	1.24	0.76	1.44	2.76	1.2	Up-regulated	1.116	0.01784	AT2G37770	Aldose reductase	GO:0016491 (oxidoreductase activity), GO:0055114 (oxidation-reduction process)
Niben101Scf15666g00009	42.97	28.59	31.84	77.6	81.61	64.94	Up-regulated	1.116	8.541e-06	AT5G24490	Light-repressed protein A homolog	GO:0044238 (primary metabolic process)
Niben101Scf02207g05012	2.02	1.51	1.79	3.85	3.99	3.76	Up-regulated	1.115	1.28e-06	AT5G62960	BnaC09g05870D [Brassica napus]
Niben101Scf02175g05002	1.64	0.96	1.65	3.13	2.83	3.36	Up-regulated	1.113	0.007502	AT1G75720	WEB family protein
Niben101Scf04607g00001	1.01	0.78	0.94	2	2	1.95	Up-regulated	1.113	0.0001046	AT5G67550	transmembrane protein, putative [Medicago truncatula]
Niben101Scf11469g00015	2.19	2.13	1.87	3.26	5.31	4.77	Up-regulated	1.112	0.01915	AT1G74390	DNA polymerase III subunit epsilon	GO:0003676 (nucleic acid binding)
Niben101Scf13002g02004	6.05	5.64	7.94	18.35	12.36	11.89	Up-regulated	1.112	1.48e-07	AT2G44130	Kelch-like protein 25	GO:0005515 (protein binding)
Niben101Scf03766g02001	5.25	5.98	6.18	13.83	12.38	11.4	Up-regulated	1.111	1.869e-13	AT3G27170	Chloride channel protein CLC-b	GO:0005216 (ion channel activity), GO:0005247 (voltage-gated chloride channel activity), GO:0006821 (chloride transport), GO:0016020 (membrane), GO:0055085 (transmembrane transport)
Niben101Scf08159g00006	1.73	2.24	2.81	4.85	5.21	4.63	Up-regulated	1.111	5.764e-06	AT5G67390	product [Oryza sativa Japonica Group]
Niben101Scf01453g05015	2.15	3.01	2.2	5.96	3.74	6.23	Up-regulated	1.11	0.03658	AT4G09890	conserved hypothetical protein [Ricinus communis] gb|EEF38065.1| conserved hypothetical protein [Ricinus communis]
Niben101Scf02537g03005	0.64	0.46	0.73	1.07	1.54	1.37	Up-regulated	1.11	0.006035	AT4G33950	Serine/threonine-protein kinase D1	GO:0004672 (protein kinase activity), GO:0004674 (protein serine/threonine kinase activity), GO:0005524 (ATP binding), GO:0006468 (protein phosphorylation), GO:0016772 (transferase activity, transferring phosphorus-containing groups)
Niben101Scf07226g05005	7.36	4.27	4.37	12.3	11.42	10.86	Up-regulated	1.11	1.019e-05	AT4G19160	BnaC01g41000D [Brassica napus]
Niben101Scf02132g00016	2.28	2.79	3.41	5.07	8.19	5	Up-regulated	1.109	3.099e-07	AT5G62740	Hypersensitive-induced response protein 1	GO:0016020 (membrane)
Niben101Scf10938g00009	6.88	10.38	6.74	14.7	17.87	18.92	Up-regulated	1.109	2.371e-07	AT1G01800	Short-chain dehydrogenase/reductase 2b	GO:0008152 (metabolic process), GO:0016491 (oxidoreductase activity)
Niben101Scf16406g00010	1.25	0.61	1.26	2.01	2.41	2.41	Up-regulated	1.109	0.001698	AT5G63650	Protein kinase superfamily protein LENGTH=371	GO:0004672 (protein kinase activity), GO:0004674 (protein serine/threonine kinase activity), GO:0005524 (ATP binding), GO:0006468 (protein phosphorylation), GO:0016772 (transferase activity, transferring phosphorus-containing groups)
Niben101Scf25537g00002	0.55	0.47	0.51	0.94	0.96	1.45	Up-regulated	1.108	0.007789	AT3G56400	WRKY transcription factor 55	GO:0003700 (sequence-specific DNA binding transcription factor activity), GO:0006355 (regulation of transcription, DNA-templated), GO:0043565 (sequence-specific DNA binding)
Niben101Scf00744g03005	1.56	2.12	1.57	3.19	4.19	3.86	Up-regulated	1.107	7.28e-09	AT4G24480	Protein kinase superfamily protein LENGTH=956	GO:0004672 (protein kinase activity), GO:0004674 (protein serine/threonine kinase activity), GO:0005524 (ATP binding), GO:0006468 (protein phosphorylation), GO:0016772 (transferase activity, transferring phosphorus-containing groups)
Niben101Scf00863g07003	1.28	0.94	0.97	1.69	2.32	2.89	Up-regulated	1.106	0.003721	AT5G16490	CRIB domain-containing protein RIC4
Niben101Scf02145g04003	1.38	0.68	1.49	1.66	3.08	3.02	Up-regulated	1.106	0.01532	AT4G04330	Chaperonin-like RbcX protein LENGTH=174
Niben101Scf02907g06031	1.34	2.03	1.81	3.82	3.83	3.43	Up-regulated	1.106	5.559e-09	AT4G37970	Alcohol dehydrogenase	GO:0008270 (zinc ion binding), GO:0016491 (oxidoreductase activity), GO:0055114 (oxidation-reduction process)
Niben101Scf03037g01002	0.4	0.31	0.53	0.7	0.95	1.06	Up-regulated	1.106	0.0489	AT3G21190	BnaC05g30800D [Brassica napus]
Niben101Scf01236g00013	2.36	2.46	2.37	5.69	5.07	4.71	Up-regulated	1.105	2.598e-09	AT3G17510	CBL-interacting protein kinase 1 LENGTH=444	GO:0004672 (protein kinase activity), GO:0005524 (ATP binding), GO:0006468 (protein phosphorylation), GO:0007165 (signal transduction), GO:0016772 (transferase activity, transferring phosphorus-containing groups)
Niben101Scf11283g00002	8.36	9.75	8.79	24.21	17.11	16.52	Up-regulated	1.104	1.069e-06	AT1G70880	MLP-like protein 28	GO:0006952 (defense response), GO:0009607 (response to biotic stimulus)
Niben101Scf14929g00007	0.38	0.58	0.67	1.4	0.96	1.18	Up-regulated	1.104	0.005774	AT4G18170	WRKY transcription factor 1	GO:0003700 (sequence-specific DNA binding transcription factor activity), GO:0006355 (regulation of transcription, DNA-templated), GO:0043565 (sequence-specific DNA binding)
Niben101Scf17797g00003	14.81	17.55	17.62	22.29	49.81	35.12	Up-regulated	1.102	0.0008263	AT3G09390	Metallothionein-like protein 1	GO:0046872 (metal ion binding)
Niben101Scf01181g01012	1.21	1.73	1.23	2.35	3.93	2.55	Up-regulated	1.101	1.747e-05	AT1G73680	Alpha-dioxygenase 2	GO:0004601 (peroxidase activity), GO:0006979 (response to oxidative stress), GO:0020037 (heme binding), GO:0055114 (oxidation-reduction process)
Niben101Scf06123g05006	12.49	11.87	9.33	30.26	21.11	20.86	Up-regulated	1.1	0.006216	AT5G03230	BnaC03g01110D [Brassica napus]
Niben101Scf07172g00003	1.91	2.37	1.85	3.32	5.38	4.37	Up-regulated	1.1	1.361e-07	AT3G19230	Leucine-rich repeat protein kinase family protein LENGTH=876
Niben101Scf05956g00006	2.89	5.8	4.63	5.88	11.71	10.69	Up-regulated	1.098	0.01005	AT5G56480	Bifunctional inhibitor/lipid-transfer protein/seed storage 2S albumin superfamily protein [Theobroma cacao] gb|EOY24160.1| Bifunctional inhibitor/lipid-transfer protein/seed storage 2S albumin superfamily protein [Theobroma cacao]
Niben101Scf03425g00005	8.39	8.92	10.69	11.72	28.81	19.31	Up-regulated	1.096	1.602e-05	AT1G22710	sucrose transporter 4 LENGTH=510	GO:0005887 (integral component of plasma membrane), GO:0008515 (sucrose transmembrane transporter activity), GO:0015770 (sucrose transport)
Niben101Scf06556g07017	1.27	1.97	1.28	2.72	2.93	3.92	Up-regulated	1.096	0.002196	AT3G05600	Epoxide hydrolase 4	GO:0003824 (catalytic activity)
Niben101Scf02160g01003	0.32	0.54	0.56	0.78	0.69	1.6	Up-regulated	1.095	0.03012	AT1G73805	Calmodulin binding protein-like LENGTH=451
Niben101Scf02236g00001	0.66	0.74	0.54	1.19	1.26	1.68	Up-regulated	1.095	0.002693	AT3G13750	Beta-galactosidase	GO:0004553 (hydrolase activity, hydrolyzing O-glycosyl compounds), GO:0005975 (carbohydrate metabolic process), GO:0030246 (carbohydrate binding)
Niben101Scf00307g01046	0.45	0.39	0.42	0.86	0.81	1.03	Up-regulated	1.093	0.01937	AT1G68390	Core-2/I-branching beta-1,6-N-acetylglucosaminyltransferase family protein LENGTH=408	GO:0008375 (acetylglucosaminyltransferase activity), GO:0016020 (membrane)
Niben101Scf01191g01010	0.63	0.67	0.73	1.35	1.83	1.17	Up-regulated	1.093	0.04239	AT3G05327	Cyclin-P3-1	GO:0000079 (regulation of cyclin-dependent protein serine/threonine kinase activity), GO:0019901 (protein kinase binding)
Niben101Scf06778g07006	0.7	0.31	0.86	1.09	1.31	1.69	Up-regulated	1.093	0.00962	AT2G18980	Peroxidase 51	GO:0004601 (peroxidase activity), GO:0006979 (response to oxidative stress), GO:0020037 (heme binding), GO:0055114 (oxidation-reduction process)
Niben101Scf00202g04006	0.93	0.9	1.66	1.76	2.57	3.21	Up-regulated	1.092	0.03095	AT5G66440	BnaC08g22320D [Brassica napus]
Niben101Scf00870g05003	25.24	20.78	20.95	50.01	56.46	36.32	Up-regulated	1.092	2.739e-08	AT1G53910	Ethylene-responsive transcription factor 1	GO:0003677 (DNA binding), GO:0003700 (sequence-specific DNA binding transcription factor activity), GO:0006355 (regulation of transcription, DNA-templated)
Niben101Scf01759g00001	11.49	9.14	9.96	27.69	17.87	19.93	Up-regulated	1.092	1.778e-05	AT3G45210	Protein of unknown function, DUF584 LENGTH=148
Niben101Scf04126g01013	2.72	2.25	3.29	7.01	6.3	4.4	Up-regulated	1.092	2.16e-06	AT1G69040	Bifunctional uridylyltransferase/uridylyl-removing enzyme	GO:0008152 (metabolic process), GO:0016597 (amino acid binding)
Niben101Scf13371g00003	3.21	2.33	1.76	5.26	5.92	4.34	Up-regulated	1.092	3.405e-06	AT3G07310	Protein of unknown function (DUF760) LENGTH=368
Niben101Scf01537g01001	0.28	0.3	0.37	0.58	0.77	0.68	Up-regulated	1.09	0.004069	AT1G69850	Protein NRT1/ PTR FAMILY 4.6	GO:0005215 (transporter activity), GO:0006810 (transport), GO:0016020 (membrane)
Niben101Scf03930g01017	1.54	1.8	1.33	2.66	3.36	3.86	Up-regulated	1.09	0.001276	AT1G52565	BnaC06g09800D [Brassica napus]
Niben101Scf03937g04002	1.09	0.99	1.03	2.47	2.39	1.77	Up-regulated	1.09	1.886e-05	AT3G44550	Fatty acyl-CoA reductase 3	GO:0080019 (fatty-acyl-CoA reductase (alcohol-forming) activity)
Niben101Scf07773g00009	0.48	0.61	0.28	0.85	1.15	0.87	Up-regulated	1.09	0.02	AT5G64210	Alternative oxidase 3, mitochondrial	GO:0009916 (alternative oxidase activity), GO:0055114 (oxidation-reduction process)
Niben101Scf02502g03009	15.36	9.31	9.28	23.33	23.83	25.18	Up-regulated	1.089	2.858e-08	AT2G36895	unknown protein; FUNCTIONS IN: molecular_function unknown; INVOLVED IN: biological_process unknown; LOCATED IN: chloroplast; Has 32 Blast hits to 32 proteins in 14 species: Archae - 0; Bacteria - 0; Metazoa - 0; Fungi - 0; Plants - 32; Viruses - 0; Other Eukaryotes - 0 (source: NCBI BLink). LENGTH=232
Niben101Scf10015g10004	1.8	1.41	1.53	3.28	3.7	3.11	Up-regulated	1.089	2.457e-07	AT3G46290	Receptor-like protein kinase	GO:0004672 (protein kinase activity), GO:0004674 (protein serine/threonine kinase activity), GO:0005524 (ATP binding), GO:0006468 (protein phosphorylation), GO:0016772 (transferase activity, transferring phosphorus-containing groups)
Niben101Scf13379g00005	2.16	1.41	1.61	2.83	4.38	3.84	Up-regulated	1.089	0.0004385	AT5G18130	BnaA02g03980D [Brassica napus]
Niben101Scf00372g05012	12.36	7.04	9.63	29.35	20.99	11.95	Up-regulated	1.087	0.0006304	AT2G15960	stress-induced protein 8 [Capsicum annuum]
Niben101Scf03883g05017	0.45	0.37	0.6	0.92	0.93	1.21	Up-regulated	1.087	0.03037	AT5G35810	Ankyrin-repeat containing protein LENGTH=603
Niben101Scf05378g01017	2.7	2.25	2.4	4.46	5.7	5.46	Up-regulated	1.087	1.017e-10	AT4G10710	FACT complex subunit SPT16
Niben101Scf07172g00020	2.7	2.08	2.13	4.9	4.4	5.44	Up-regulated	1.086	1.333e-08	AT3G19240	Vacuolar import/degradation, Vid27-related protein LENGTH=648	GO:0005515 (protein binding)
Niben101Scf03660g01001	9.57	12.41	15.35	20.04	35.31	23.64	Up-regulated	1.084	2.537e-05	AT4G39250	Transcription factor RADIALIS	GO:0003677 (DNA binding), GO:0003682 (chromatin binding)
Niben101Scf07089g02002	0.97	1.33	1.06	2.18	2.7	2.21	Up-regulated	1.083	0.02401	AT2G29730	UDP-Glycosyltransferase superfamily protein LENGTH=467	GO:0008152 (metabolic process), GO:0016758 (transferase activity, transferring hexosyl groups)
Niben101Scf13168g00007	0.74	0.83	0.56	0.81	1.74	1.92	Up-regulated	1.081	0.004536	AT5G65210	TGACG-sequence-specific DNA-binding protein TGA-1A	GO:0003700 (sequence-specific DNA binding transcription factor activity), GO:0006351 (transcription, DNA-templated), GO:0006355 (regulation of transcription, DNA-templated), GO:0043565 (sequence-specific DNA binding)
Niben101Scf08652g00013	2.1	1.9	2.04	2.13	5.41	5.23	Up-regulated	1.08	0.0002434	AT4G24120	YELLOW STRIPE like 1 LENGTH=673	GO:0055085 (transmembrane transport)
Niben101Scf10158g01036	0.38	0.69	0.65	1.44	0.84	1.38	Up-regulated	1.08	0.008144	AT4G17090	Beta-amylase	GO:0000272 (polysaccharide catabolic process), GO:0005975 (carbohydrate metabolic process), GO:0016161 (beta-amylase activity)
Niben101Ctg12683g00001	7.01	7.4	4.89	8.77	21.32	10.48	Up-regulated	1.079	0.00455	AT2G40140	Zinc finger CCCH domain-containing protein 66	GO:0005515 (protein binding)
Niben101Scf07510g00017	10.42	12.72	10.98	21.54	27.82	22.56	Up-regulated	1.079	1.197e-06	AT4G27360	Dynein light chain	GO:0005875 (microtubule associated complex), GO:0007017 (microtubule-based process)
Niben101Scf18551g00003	6.16	4.61	5.33	8.81	12.49	12.79	Up-regulated	1.079	3.477e-10	AT4G33950	Serine/threonine-protein kinase H1	GO:0004672 (protein kinase activity), GO:0005524 (ATP binding), GO:0006468 (protein phosphorylation), GO:0016772 (transferase activity, transferring phosphorus-containing groups)
Niben101Scf01082g02019	1.89	1.66	1.69	3.25	3.6	4.26	Up-regulated	1.078	1.535e-06	AT3G60340	Palmitoyl-protein thioesterase 1	GO:0002084 (protein depalmitoylation), GO:0008474 (palmitoyl-(protein) hydrolase activity), GO:0098599 (palmitoyl hydrolase activity)
Niben101Scf10205g00001	1.94	1.24	1.51	2.3	3.84	3.81	Up-regulated	1.077	0.0005061	AT3G53990	Universal stress protein A-like protein	GO:0006950 (response to stress)
Niben101Scf03200g01014	0.75	0.62	0.35	1.43	1.24	0.93	Up-regulated	1.076	0.01445	AT3G12500	Chitinase 12	GO:0004568 (chitinase activity), GO:0005975 (carbohydrate metabolic process), GO:0006032 (chitin catabolic process), GO:0008061 (chitin binding), GO:0016998 (cell wall macromolecule catabolic process)
Niben101Scf13522g01013	1.96	2.29	1.16	3.94	3.58	3.8	Up-regulated	1.076	0.0005938	AT3G55370	Dof-type zinc finger DNA-binding family protein LENGTH=399	GO:0003677 (DNA binding), GO:0006355 (regulation of transcription, DNA-templated)
Niben101Scf07054g00003	4.36	3.76	3.99	6.99	10.8	7.71	Up-regulated	1.075	1.377e-08	AT4G19420	Pectinacetylesterase family protein LENGTH=397
Niben101Scf07678g07011	0.35	0.28	0.33	0.85	0.71	0.49	Up-regulated	1.075	0.03301	AT1G48410	Protein argonaute 1	GO:0003676 (nucleic acid binding), GO:0005515 (protein binding)
Niben101Scf09260g01011	11.43	9.77	9.6	25.93	21.91	17.06	Up-regulated	1.075	1.293e-06	AT1G14720	xyloglucan endotransglucosylase/hydrolase 28 LENGTH=332	GO:0004553 (hydrolase activity, hydrolyzing O-glycosyl compounds), GO:0005618 (cell wall), GO:0005975 (carbohydrate metabolic process), GO:0006073 (cellular glucan metabolic process), GO:0016762 (xyloglucan:xyloglucosyl transferase activity), GO:0048046 (apoplast)
Niben101Scf00159g03005	0.97	0.6	0.84	1.66	1.23	2.31	Up-regulated	1.074	0.0095	AT4G26840	Small ubiquitin-related modifier 2	GO:0005515 (protein binding)
Niben101Scf01171g04009	5.48	3.16	3.96	8.5	8.63	9.57	Up-regulated	1.074	1.661e-06	AT4G13830	Chaperone protein DnaJ
Niben101Scf03925g01010	0.32	0.2	0.11	0.39	0.53	0.4	Up-regulated	1.073	0.03771	AT2G34930	Leucine-rich repeat receptor-like protein kinase family protein LENGTH=1124	GO:0005515 (protein binding)
Niben101Scf04028g01002	0.66	0.58	0.31	0.71	1.32	1.17	Up-regulated	1.073	0.04431	AT4G29190	Zinc finger CCCH domain-containing protein 20	GO:0046872 (metal ion binding)
Niben101Scf07511g01004	0.17	0.35	0.28	0.49	0.66	0.5	Up-regulated	1.073	0.02153	AT4G24570	Mitochondrial substrate carrier family protein LENGTH=298	GO:0006839 (mitochondrial transport), GO:0031966 (mitochondrial membrane)
Niben101Scf00383g03001	0.71	0.4	0.34	1.07	0.84	1.17	Up-regulated	1.072	0.004291	AT2G18193	ATP-dependent zinc metalloprotease FtsH	GO:0005524 (ATP binding)
Niben101Scf02289g10022	0.81	0.75	1.01	1.19	2.52	1.71	Up-regulated	1.072	0.002779	AT3G01060	T4P13.26 protein isoform 1 [Theobroma cacao] gb|EOY03587.1| T4P13.26 protein isoform 1 [Theobroma cacao]
Niben101Scf04217g04001	0.75	0.66	0.39	0.8	1.51	1.44	Up-regulated	1.072	0.03282	AT3G47400	Pectinesterase/pectinesterase inhibitor 18	GO:0004857 (enzyme inhibitor activity), GO:0005618 (cell wall), GO:0030599 (pectinesterase activity), GO:0042545 (cell wall modification)
Niben101Scf06275g04008	5.18	5.7	2.94	7.41	8.59	12.78	Up-regulated	1.072	0.005267	NA	Unknown protein
Niben101Ctg11382g00003	1.32	1.1	0.79	2.06	2.9	1.73	Up-regulated	1.071	0.02795	AT5G06970	BnaA10g23460D [Brassica napus]
Niben101Scf01110g00002	8.35	4.3	5.03	11.8	11.41	14.23	Up-regulated	1.071	8.243e-06	AT4G39250	Transcription factor RADIALIS	GO:0003677 (DNA binding), GO:0003682 (chromatin binding)
Niben101Scf01785g07002	2.77	2.11	2.09	5.06	5.3	4.3	Up-regulated	1.071	9.93e-05	AT4G18210	purine permease 10 LENGTH=390	GO:0005215 (transporter activity), GO:0016021 (integral component of membrane)
Niben101Scf02982g03019	20.71	16.62	17.65	36.57	42.9	35.97	Up-regulated	1.07	1.997e-11	AT3G23820	UDP-D-glucuronate 4-epimerase 6 LENGTH=460	GO:0003824 (catalytic activity), GO:0005975 (carbohydrate metabolic process), GO:0016857 (racemase and epimerase activity, acting on carbohydrates and derivatives), GO:0050662 (coenzyme binding)
Niben101Scf04371g03008	6.65	5.62	5.72	13.02	11.31	13.65	Up-regulated	1.069	1.1e-05	NA	cyclin-dependent protein kinase inhibitor Siamese [Gossypium arboreum]
Niben101Scf01938g02002	0.53	0.86	0.8	1.3	1.3	2.02	Up-regulated	1.068	0.02679	AT5G04190	Protein PHYTOCHROME KINASE SUBSTRATE 4
Niben101Scf02298g06013	3.26	1.45	1.63	5.2	3.51	4.69	Up-regulated	1.068	0.0001515	AT1G11260	sugar transporter 1 LENGTH=522	GO:0005215 (transporter activity), GO:0016020 (membrane), GO:0016021 (integral component of membrane), GO:0022857 (transmembrane transporter activity), GO:0022891 (substrate-specific transmembrane transporter activity), GO:0055085 (transmembrane transport)
Niben101Scf14115g00003	8.37	7.03	5.64	12.39	17.69	13.94	Up-regulated	1.068	6.193e-07	AT5G47240	Nudix hydrolase 8
Niben101Scf00503g05016	27.06	39.93	32.07	52.04	84.62	70.39	Up-regulated	1.067	0.0002323	AT5G41761	unknown protein; BEST Arabidopsis thaliana protein match is: unknown protein . LENGTH=109
Niben101Scf08488g02002	48.31	30.5	33.69	93.28	65.41	77.23	Up-regulated	1.067	2.364e-05	AT5G02160	conserved hypothetical protein [Ricinus communis] gb|EEF30824.1| conserved hypothetical protein [Ricinus communis]	GO:0031072 (heat shock protein binding), GO:0051082 (unfolded protein binding)
Niben101Scf02439g00023	1.15	1.29	1.81	2.55	3.31	3.09	Up-regulated	1.066	0.0004954	AT3G01470	Homeobox-leucine zipper protein family LENGTH=227	GO:0003677 (DNA binding), GO:0003700 (sequence-specific DNA binding transcription factor activity), GO:0005634 (nucleus), GO:0006355 (regulation of transcription, DNA-templated), GO:0043565 (sequence-specific DNA binding)
Niben101Scf08228g04006	0.1	0.21	0.18	0.26	0.35	0.4	Up-regulated	1.066	0.03428	AT1G04700	Protein kinase superfamily protein LENGTH=933	GO:0004672 (protein kinase activity), GO:0004674 (protein serine/threonine kinase activity), GO:0005515 (protein binding), GO:0005524 (ATP binding), GO:0006468 (protein phosphorylation), GO:0016772 (transferase activity, transferring phosphorus-containing groups)
Niben101Scf01051g05008	1.49	1.25	1.39	2.54	3.16	2.96	Up-regulated	1.065	0.0003643	AT1G12110	Protein NRT1/ PTR FAMILY 6.3	GO:0005215 (transporter activity), GO:0006810 (transport), GO:0006857 (oligopeptide transport), GO:0016020 (membrane)
Niben101Scf04876g01003	20.65	16.36	17.45	55.46	33.35	25.43	Up-regulated	1.065	0.0004012	AT1G52720	unknown protein; BEST Arabidopsis thaliana protein match is: unknown protein . LENGTH=117
Niben101Scf06164g00002	6.25	4.16	3.87	6.82	10.23	12.83	Up-regulated	1.064	4.158e-05	AT5G50000	Protein kinase superfamily protein LENGTH=385	GO:0004672 (protein kinase activity), GO:0004674 (protein serine/threonine kinase activity), GO:0005524 (ATP binding), GO:0006468 (protein phosphorylation), GO:0016772 (transferase activity, transferring phosphorus-containing groups)
Niben101Scf06186g06011	2.01	3.28	3.37	5.82	6.67	5.59	Up-regulated	1.064	0.002968	AT4G23430	Short-chain dehydrogenase TIC 32, chloroplastic
Niben101Scf01238g01006	4.38	2.35	1.96	7.81	5.67	4.74	Up-regulated	1.063	0.003794	AT1G32460	EG5651 [Manihot esculenta]
Niben101Scf02687g00005	1.24	1.52	0.87	2.33	2.52	2.63	Up-regulated	1.063	0.004961	AT1G09155	F-box protein PP2-B1	GO:0005515 (protein binding)
Niben101Scf10055g07005	2.59	2.44	1.68	3.86	4.37	5.73	Up-regulated	1.062	2.365e-07	AT5G25880	NAD-dependent malic enzyme	GO:0004470 (malic enzyme activity), GO:0004471 (malate dehydrogenase (decarboxylating) (NAD+) activity), GO:0006108 (malate metabolic process), GO:0051287 (NAD binding), GO:0055114 (oxidation-reduction process)
Niben101Scf01681g07003	1.67	1.1	1.52	2.96	3.12	2.96	Up-regulated	1.06	5.635e-05	AT3G47550	RING/FYVE/PHD zinc finger superfamily protein LENGTH=288	GO:0008270 (zinc ion binding)
Niben101Scf04140g00012	0.79	0.88	0.63	1.81	1.19	1.8	Up-regulated	1.06	0.009651	AT1G09380	nodulin MtN21 /EamA-like transporter family protein LENGTH=356	GO:0016020 (membrane), GO:0016021 (integral component of membrane), GO:0022857 (transmembrane transporter activity)
Niben101Scf06909g04006	0.91	0.65	0.7	1.1	1.5	2.14	Up-regulated	1.06	0.003645	AT3G56400	WRKY transcription factor 55	GO:0003700 (sequence-specific DNA binding transcription factor activity), GO:0006355 (regulation of transcription, DNA-templated), GO:0043565 (sequence-specific DNA binding)
Niben101Scf01781g01002	29.83	29.25	35.33	68.97	90.05	37.64	Up-regulated	1.059	0.0009908	AT2G28790	Pathogenesis-related thaumatin superfamily protein LENGTH=249
Niben101Scf02915g04003	6.42	4.43	5.24	11.81	8.48	13.37	Up-regulated	1.059	9.223e-06	AT4G36540	Transcription factor BEE 2	GO:0046983 (protein dimerization activity)
Niben101Scf01563g00013	2.6	2.58	2.68	5.24	6.3	4.83	Up-regulated	1.058	0.003665	AT5G59845	Gibberellin-regulated protein 10
Niben101Scf00897g00001	0.38	0.45	0.61	0.76	1.12	1.14	Up-regulated	1.057	0.02861	AT3G14440	9-cis-epoxycarotenoid dioxygenase, chloroplastic
Niben101Scf06059g00002	0.2	0.3	0.44	0.8	0.59	0.59	Up-regulated	1.055	0.00447	AT1G13310	BRO1 domain-containing protein BROX
Niben101Scf01063g10013	32.56	20.27	22.21	52	55.12	48.74	Up-regulated	1.054	0.0001114	AT3G03150	seed specific protein Bn15D1B [Zea mays] gb|ACG34551.1| seed specific protein Bn15D1B [Zea mays]
Niben101Scf00687g03009	3.68	2.46	2.22	6.21	6.35	4.78	Up-regulated	1.053	1.86e-05	AT4G01870	tolB protein-related LENGTH=652	GO:0005515 (protein binding)
Niben101Scf04319g00001	1.01	1.18	1.03	1.88	2.44	2.34	Up-regulated	1.053	1.366e-05	AT1G62300	WRKY transcription factor 6	GO:0003700 (sequence-specific DNA binding transcription factor activity), GO:0006355 (regulation of transcription, DNA-templated), GO:0043565 (sequence-specific DNA binding)
Niben101Scf03755g00003	3.19	3.72	3.68	6.69	6.55	8.74	Up-regulated	1.052	0.00374	AT5G25840	Protein of unknown function (DUF1677) LENGTH=173
Niben101Scf06809g00033	0.46	0.65	0.26	0.64	1.38	0.74	Up-regulated	1.051	0.04022	AT5G47900	heparan-alpha-glucosaminide N-acetyltransferase-like protein [Medicago truncatula]
Niben101Scf01574g04014	4.18	2.63	2.97	6.62	7.21	6.49	Up-regulated	1.05	1.779e-05	AT4G33950	Serine/threonine-protein kinase kin-29	GO:0004672 (protein kinase activity), GO:0004674 (protein serine/threonine kinase activity), GO:0005524 (ATP binding), GO:0006468 (protein phosphorylation), GO:0016772 (transferase activity, transferring phosphorus-containing groups)
Niben101Scf02610g01003	1.18	1.52	1.5	3.28	2.17	3.28	Up-regulated	1.05	0.004355	AT1G70830	MLP-like protein 28	GO:0006952 (defense response), GO:0009607 (response to biotic stimulus)
Niben101Scf05916g02018	0.94	1.22	1.65	2.27	2.86	2.82	Up-regulated	1.05	0.02224	AT1G08500	Plastocyanin-like domain containing protein, expressed [Oryza sativa Japonica Group]
Niben101Scf01593g05001	0.3	0.67	0.47	0.77	1.15	1.01	Up-regulated	1.049	0.005944	AT3G15260	Protein phosphatase 2C family protein LENGTH=289	GO:0003824 (catalytic activity)
Niben101Scf02130g00004	0.4	0.39	0.16	0.33	0.8	0.78	Up-regulated	1.049	0.04429	AT4G06536	Protein SSH4	GO:0005515 (protein binding)
Niben101Scf02990g06003	54.71	49.79	65.02	104.42	145.44	100.95	Up-regulated	1.049	0.03187	AT4G37800	xyloglucan endotransglucosylase/hydrolase 7 LENGTH=293	GO:0004553 (hydrolase activity, hydrolyzing O-glycosyl compounds), GO:0005618 (cell wall), GO:0005975 (carbohydrate metabolic process), GO:0006073 (cellular glucan metabolic process), GO:0016762 (xyloglucan:xyloglucosyl transferase activity), GO:0048046 (apoplast)
Niben101Scf04122g05011	3.08	1.8	2.26	4.26	5.62	4.97	Up-regulated	1.049	6.886e-07	AT4G21450	Vesicle-associated membrane protein-associated protein A	GO:0005789 (endoplasmic reticulum membrane)
Niben101Scf10488g01001	1.8	1.56	1.62	3.28	3.52	3.54	Up-regulated	1.049	7.51e-05	AT3G54040	PAR1 protein LENGTH=183
Niben101Scf25768g00010	1.18	0.77	1.1	1.35	2.6	2.41	Up-regulated	1.049	8.137e-05	AT3G51550	Receptor-like protein kinase	GO:0004672 (protein kinase activity), GO:0004674 (protein serine/threonine kinase activity), GO:0005524 (ATP binding), GO:0006468 (protein phosphorylation), GO:0016772 (transferase activity, transferring phosphorus-containing groups)
Niben101Scf02831g03005	0.2	0.23	0.2	0.18	0.55	0.54	Up-regulated	1.048	0.01586	AT1G17500	Phospholipid-transporting ATPase 6	GO:0000166 (nucleotide binding), GO:0000287 (magnesium ion binding), GO:0004012 (phospholipid-translocating ATPase activity), GO:0005524 (ATP binding), GO:0015914 (phospholipid transport), GO:0016021 (integral component of membrane), GO:0046872 (metal ion binding)
Niben101Scf11795g00012	0.5	0.69	0.23	1.14	1.01	0.72	Up-regulated	1.047	0.01704	AT1G07040	succinyldiaminopimelate aminotransferase [Pseudoalteromonas haloplanktis]
Niben101Scf00663g02006	1.3	0.76	0.61	2.15	1.55	1.85	Up-regulated	1.046	0.01	AT5G47530	Cytochrome b561 and DOMON domain-containing protein
Niben101Scf02207g11011	3.2	3.64	4.18	8.01	6.7	8.07	Up-regulated	1.044	0.0001886	AT5G62940	Dof-type zinc finger DNA-binding family protein LENGTH=372	GO:0003677 (DNA binding), GO:0006355 (regulation of transcription, DNA-templated)
Niben101Scf13640g00006	0.39	0.32	0.37	0.43	1	0.78	Up-regulated	1.044	0.006981	AT5G45110	Ankyrin repeat domain-containing protein 54	GO:0005515 (protein binding)
Niben101Scf01365g05003	21.25	16.19	19.94	31.23	50.75	36.29	Up-regulated	1.043	2.385e-08	AT1G22710	sucrose transporter 4 LENGTH=510	GO:0005887 (integral component of plasma membrane), GO:0008515 (sucrose transmembrane transporter activity), GO:0015770 (sucrose transport), GO:0016021 (integral component of membrane), GO:0022857 (transmembrane transporter activity), GO:0055085 (transmembrane transport)
Niben101Scf03930g03010	2.93	2.05	2.54	5.42	5.51	4.72	Up-regulated	1.042	0.03628	AT1G15385	BnaC08g38910D [Brassica napus]
Niben101Scf03934g01017	0.87	1.01	1.41	2.15	2.7	1.99	Up-regulated	1.042	0.03734	NA	Unknown protein
Niben101Scf01991g05016	2.84	3.97	5.02	6.75	8.94	8.77	Up-regulated	1.041	0.01488	NA	Unknown protein
Niben101Scf04675g08014	9.91	6.72	8.44	17.01	16.09	18.62	Up-regulated	1.041	2.869e-08	AT4G32940	Vacuolar-processing enzyme	GO:0004197 (cysteine-type endopeptidase activity), GO:0006508 (proteolysis)
Niben101Scf03011g01021	0.87	1.05	1.15	1.76	2.27	2.29	Up-regulated	1.04	0.0007134	AT5G49800	homeobox/lipid-binding domain protein [Medicago truncatula]	GO:0008289 (lipid binding)
Niben101Scf04132g01002	0.9	0.81	0.96	2.28	1.91	1.35	Up-regulated	1.04	0.003032	AT1G78700	BES1/BZR1 homolog protein 4
Niben101Scf07965g02014	1.29	1.44	1.26	2.42	3.27	2.48	Up-regulated	1.038	0.0002262	AT1G13130	hydrolyzing O-glycosyl compounds hydrolase [Medicago truncatula]	GO:0004553 (hydrolase activity, hydrolyzing O-glycosyl compounds), GO:0005975 (carbohydrate metabolic process)
Niben101Scf01226g01001	0.62	0.99	0.74	1.95	1.49	1.37	Up-regulated	1.037	0.004407	AT2G41640	EGF domain-specific O-linked N-acetylglucosamine transferase	GO:0016757 (transferase activity, transferring glycosyl groups)
Niben101Scf02119g00001	0.29	0.23	0.17	0.51	0.56	0.35	Up-regulated	1.036	0.04773	AT2G28890	Protein phosphatase 2C 35	GO:0003824 (catalytic activity)
Niben101Scf04140g00003	3.52	3.41	5.43	4.69	12.61	8.07	Up-regulated	1.035	0.009881	AT1G25275	BnaC03g75650D [Brassica napus]
Niben101Scf06504g01012	5.26	3.73	4.22	7.96	9.73	9.43	Up-regulated	1.035	9.229e-07	AT5G42050	DCD (Development and Cell Death) domain protein LENGTH=349
Niben101Scf06078g02033	3.5	3.07	2.56	4.09	6.72	7.87	Up-regulated	1.034	0.0002946	AT4G16820	Phospholipase A1-II 6	GO:0006629 (lipid metabolic process)
Niben101Scf11483g00010	1.3	1.51	1.84	3.02	3.46	3.05	Up-regulated	1.033	0.0002259	AT2G01170	Amino-acid permease 2	GO:0003333 (amino acid transmembrane transport), GO:0006810 (transport), GO:0015171 (amino acid transmembrane transporter activity), GO:0016020 (membrane), GO:0055085 (transmembrane transport)
Niben101Scf12415g00017	2.16	2.71	3.14	2.87	8.97	4.48	Up-regulated	1.031	0.02033	AT1G70810	Calcium-dependent lipid-binding (CaLB domain) family protein LENGTH=165	GO:0005515 (protein binding)
Niben101Scf00218g04008	0.54	0.58	0.46	0.72	1.42	1.05	Up-regulated	1.03	0.02039	AT5G26667	Adenylate kinase	GO:0004127 (cytidylate kinase activity), GO:0005524 (ATP binding), GO:0006139 (nucleobase-containing compound metabolic process), GO:0006207 ('de novo' pyrimidine nucleobase biosynthetic process), GO:0006221 (pyrimidine nucleotide biosynthetic process), GO:0009041 (uridylate kinase activity), GO:0019205 (nucleobase-containing compound kinase activity)
Niben101Scf03169g04009	0.81	0.58	0.57	1.41	1.12	1.52	Up-regulated	1.03	0.006039	AT4G28500	NAC domain containing protein 73 LENGTH=305	GO:0003677 (DNA binding), GO:0006355 (regulation of transcription, DNA-templated)
Niben101Scf06436g02021	2.1	2.2	2.6	4.56	4.13	5.48	Up-regulated	1.029	8.801e-05	AT3G61250	Cyclin-D-binding Myb-like transcription factor 1	GO:0003677 (DNA binding), GO:0003682 (chromatin binding)
Niben101Scf02366g04009	0.88	0.58	0.43	1.37	0.92	1.59	Up-regulated	1.027	0.02417	AT2G18500	ovate family protein 7 LENGTH=315
Niben101Scf05370g01006	1.93	2.43	2.63	3.39	5.8	5.03	Up-regulated	1.026	0.02815	AT5G57685	Protein GLUTAMINE DUMPER 3
Niben101Scf01327g01019	1.54	2.56	2.65	5.16	4.05	4.56	Up-regulated	1.025	0.0001953	NA	Unknown protein
Niben101Scf04639g10009	1.27	1.64	1.7	3.07	3.86	2.45	Up-regulated	1.025	0.04623	AT2G02470	PHD finger protein ALFIN-LIKE 6	GO:0006355 (regulation of transcription, DNA-templated), GO:0042393 (histone binding)
Niben101Scf01607g03007	0.74	0.67	0.65	1.02	1.74	1.43	Up-regulated	1.024	0.04481	AT3G58120	bZIP family transcription factor LENGTH=300	GO:0003700 (sequence-specific DNA binding transcription factor activity), GO:0006355 (regulation of transcription, DNA-templated), GO:0043565 (sequence-specific DNA binding)
Niben101Scf00069g10002	4.35	3.32	2.72	6.31	8.64	6.08	Up-regulated	1.023	0.0005648	AT5G09620	octicosapeptide/phox/Bem1p (PB1) domain protein [Medicago truncatula]	GO:0005515 (protein binding)
Niben101Scf00338g00010	2.52	3.2	2.47	6.69	4.22	5.74	Up-regulated	1.023	0.0001431	AT2G23180	Cytochrome P450 superfamily protein LENGTH=488	GO:0005506 (iron ion binding), GO:0016705 (oxidoreductase activity, acting on paired donors, with incorporation or reduction of molecular oxygen), GO:0020037 (heme binding), GO:0055114 (oxidation-reduction process)
Niben101Scf00313g08016	17.17	9.2	15.61	22.8	34.1	28.5	Up-regulated	1.022	0.001166	AT4G15440	allene oxide synthase [Medicago truncatula] gb|KEH40077.1| cytochrome P450 family fatty acid hydroperoxide lyase [Medicago truncatula]	GO:0004497 (monooxygenase activity), GO:0005506 (iron ion binding), GO:0016705 (oxidoreductase activity, acting on paired donors, with incorporation or reduction of molecular oxygen), GO:0020037 (heme binding), GO:0055114 (oxidation-reduction process)
Niben101Scf02216g02019	19.82	13.78	14.22	34.07	32.37	30.77	Up-regulated	1.022	1.592e-07	AT2G42280	Transcription factor EB	GO:0046983 (protein dimerization activity)
Niben101Scf04209g01002	3.1	2.72	5.22	3.37	13.87	5.19	Up-regulated	1.021	0.04352	NA	methanol inducible protein [Nicotiana benthamiana]
Niben101Scf07226g07007	0.56	0.55	0.32	0.93	1.16	0.79	Up-regulated	1.02	0.0119	AT1G31830	Y+L amino acid transporter 1	GO:0003333 (amino acid transmembrane transport), GO:0015171 (amino acid transmembrane transporter activity), GO:0016020 (membrane)
Niben101Scf07790g01020	0.9	0.34	0.4	1.35	1.25	0.76	Up-regulated	1.02	0.04143	AT4G21760	Beta-glucosidase 47	GO:0004553 (hydrolase activity, hydrolyzing O-glycosyl compounds), GO:0005975 (carbohydrate metabolic process)
Niben101Scf08175g00009	0.28	0.37	0.74	0.71	1.15	0.99	Up-regulated	1.02	0.03784	AT1G09960	sucrose transporter 4 LENGTH=510
Niben101Scf20564g00002	6.87	5.6	6.22	12.13	13.59	12.28	Up-regulated	1.02	5.582e-07	AT3G10190	Calcium-binding EF-hand family protein LENGTH=209	GO:0005509 (calcium ion binding)
Niben101Scf01524g00005	6.05	3.63	4.51	9.6	10.05	9.36	Up-regulated	1.019	0.0008957	AT2G46690	SAUR-like auxin-responsive protein family LENGTH=122
Niben101Scf06275g04013	0.48	0	0.42	0.72	0.51	0.7	Up-regulated	1.019	0.04747	AT5G17860	Cation/calcium exchanger 1	GO:0016021 (integral component of membrane), GO:0055085 (transmembrane transport)
Niben101Scf14009g02003	6.37	4.38	5.79	9.78	11	12.73	Up-regulated	1.018	0.001006	AT5G40450	Microtubule-associated protein futsch, putative [Ricinus communis] gb|EEF40953.1| Microtubule-associated protein futsch, putative [Ricinus communis]
Niben101Scf00480g01009	2.2	2.62	2.65	3.26	7.42	4.38	Up-regulated	1.017	0.0009007	AT4G32480	Protein of unknown function (DUF506) LENGTH=287
Niben101Scf05549g02004	0.29	0.37	0.25	0.5	0.82	0.49	Up-regulated	1.016	0.0202	AT2G03810	18S pre-rib gar2 [Populus trichocarpa]
Niben101Scf07027g04003	0.83	0.48	0.66	1.76	1.23	1.09	Up-regulated	1.016	0.02701	AT2G32810	Beta-galactosidase	GO:0004553 (hydrolase activity, hydrolyzing O-glycosyl compounds), GO:0005975 (carbohydrate metabolic process)
Niben101Scf09953g00018	8.41	6.32	8.07	15.46	18.66	12.06	Up-regulated	1.016	7.172e-08	AT3G01820	Adenylate kinase	GO:0005524 (ATP binding), GO:0006139 (nucleobase-containing compound metabolic process), GO:0019205 (nucleobase-containing compound kinase activity)
Niben101Scf14922g00027	0.6	1.12	0.68	1.5	2.06	1.24	Up-regulated	1.016	0.04947	AT3G61850	Dof-type zinc finger DNA-binding family protein LENGTH=324	GO:0003677 (DNA binding), GO:0006355 (regulation of transcription, DNA-templated)
Niben101Scf00870g12003	11.2	9.61	9.52	14.25	26.65	20.27	Up-regulated	1.014	5.923e-07	AT3G14067	Subtilisin-like protease	GO:0004252 (serine-type endopeptidase activity), GO:0006508 (proteolysis)
Niben101Scf01518g02002	6.13	5.57	4.81	9.07	12.5	11.7	Up-regulated	1.014	4.447e-06	AT1G25440	Zinc finger protein CONSTANS-LIKE 16	GO:0005515 (protein binding), GO:0005622 (intracellular), GO:0008270 (zinc ion binding)
Niben101Scf02508g06004	0.75	0.66	0.92	1.54	1.64	1.57	Up-regulated	1.014	0.0005519	AT5G55540	Leucine-rich repeat-containing protein 34
Niben101Scf19911g00001	1.82	1.44	1.03	2.45	3.37	2.79	Up-regulated	1.014	0.0002694	AT1G73805	Calmodulin binding protein-like LENGTH=451
Niben101Scf01676g00006	1.26	0.74	1.27	2.14	2.1	2.44	Up-regulated	1.013	0.003016	AT4G36440	AT4G36440-like protein, partial [Theobroma cacao]
Niben101Scf11790g01009	1.7	1.16	1.26	3.49	2.58	2.33	Up-regulated	1.013	0.003269	AT3G46130	Cyclin-D-binding Myb-like transcription factor 1	GO:0003677 (DNA binding), GO:0003682 (chromatin binding)
Niben101Scf14069g00002	4.19	4.33	3.2	8.24	7.47	7.83	Up-regulated	1.013	8.23e-07	NA	Unknown protein
Niben101Scf01818g08023	0.88	0.66	0.38	1.12	1.57	1.16	Up-regulated	1.012	0.01609	AT3G26935	zinc ion binding protein [Arabidopsis lyrata subsp. lyrata] gb|EFH45968.1| zinc ion binding protein [Arabidopsis lyrata subsp. lyrata]	GO:0008270 (zinc ion binding)
Niben101Scf06654g02004	1.07	1.07	0.8	1.92	2.34	1.63	Up-regulated	1.012	0.0003037	AT2G20900	Diacylglycerol kinase 5	GO:0003951 (NAD+ kinase activity), GO:0004143 (diacylglycerol kinase activity), GO:0007205 (protein kinase C-activating G-protein coupled receptor signaling pathway), GO:0008152 (metabolic process)
Niben101Scf03503g01007	2.84	2.66	3.19	5.32	5.86	6.35	Up-regulated	1.009	3.999e-06	AT2G16990	Hippocampus abundant transcript-like protein [Medicago truncatula]	GO:0016021 (integral component of membrane), GO:0055085 (transmembrane transport)
Niben101Scf05431g01012	17.01	11.48	11.86	23.26	24.23	33.82	Up-regulated	1.009	4.447e-06	AT1G10150	Carbohydrate-binding protein LENGTH=414
Niben101Scf05911g00001	1.01	0.31	0.87	1.3	2.08	1.08	Up-regulated	1.009	0.02687	AT4G19645	TRAM, LAG1 and CLN8 (TLC) lipid-sensing domain containing protein LENGTH=268	GO:0016021 (integral component of membrane)
Niben101Scf00016g01009	0.42	0.32	0.42	0.86	0.92	0.57	Up-regulated	1.007	0.04318	NA	F-box/RNI superfamily protein [Medicago truncatula]
Niben101Scf02749g01001	0.49	0.48	0.8	0.94	1.06	1.58	Up-regulated	1.007	0.0008089	AT1G17420	lipoxygenase 3 LENGTH=919	GO:0005515 (protein binding), GO:0016491 (oxidoreductase activity), GO:0016702 (oxidoreductase activity, acting on single donors with incorporation of molecular oxygen, incorporation of two atoms of oxygen), GO:0046872 (metal ion binding), GO:0055114 (oxidation-reduction process)
Niben101Scf04776g00005	1.44	1.85	1.21	2.57	3.11	3.28	Up-regulated	1.006	0.01058	AT3G63060	EID1-like F-box protein 3
Niben101Scf06736g07004	7.31	8.24	7.66	12.42	14.99	19.17	Up-regulated	1.006	3.256e-06	AT4G25660	PPPDE putative thiol peptidase family protein LENGTH=255
Niben101Scf04067g06017	2.31	1.97	1.86	4.12	3.96	4.31	Up-regulated	1.004	0.04997	AT1G75810	BnaC06g36490D [Brassica napus]
Niben101Scf07522g00002	0.72	0.56	0.5	1.4	0.77	1.42	Up-regulated	1.004	0.01947	AT1G67370	HORMA domain-containing protein 1
Niben101Scf02325g03023	1.15	1.23	0.98	2.28	2.23	2.22	Up-regulated	1.003	0.02317	AT1G31350	Kelch-like protein 8
Niben101Scf09708g06002	21.03	21.31	15.04	46.98	40.38	27.6	Up-regulated	1.003	2.953e-05	AT1G30820	CTP synthase family protein LENGTH=600	GO:0003883 (CTP synthase activity), GO:0006221 (pyrimidine nucleotide biosynthetic process)
Niben101Scf03685g00003	1.12	0.74	0.59	1.32	2.1	1.46	Up-regulated	1.001	0.0003932	AT5G25930	Cysteine-rich receptor-like protein kinase 2	GO:0004672 (protein kinase activity), GO:0004674 (protein serine/threonine kinase activity), GO:0005515 (protein binding), GO:0005524 (ATP binding), GO:0006468 (protein phosphorylation), GO:0016772 (transferase activity, transferring phosphorus-containing groups)
Niben101Scf04339g04003	0.68	0.85	0.54	1.2	1.61	1.26	Up-regulated	1	0.01624	AT5G54840	Ras-related protein Rab-5A	GO:0005525 (GTP binding), GO:0005622 (intracellular), GO:0007264 (small GTPase mediated signal transduction), GO:0015031 (protein transport)
Niben101Scf13694g00022	4.88	4.3	5.16	2.4	3.03	1.7	Down-regulated	-1.002	0.000203	AT2G44190	Family of unknown function (DUF566) LENGTH=474
Niben101Scf02151g04015	37.44	47.41	44.55	24.63	19.78	20.01	Down-regulated	-1.006	2.051e-09	AT1G69200	fructokinase-like 2 LENGTH=616
Niben101Scf08041g01020	3.22	2.28	3.81	1.74	2.02	0.85	Down-regulated	-1.007	0.0393	AT5G13230	Pentatricopeptide repeat-containing protein
Niben101Scf07223g02009	3.81	3.41	3.41	2.24	1.62	1.44	Down-regulated	-1.008	5.971e-05	AT2G37260	WRKY transcription factor 44	GO:0003700 (sequence-specific DNA binding transcription factor activity), GO:0006355 (regulation of transcription, DNA-templated), GO:0043565 (sequence-specific DNA binding)
Niben101Scf07287g02006	4.57	7.81	7.25	4.23	3.09	2.44	Down-regulated	-1.008	5.008e-05	AT2G18330	peptidyl-prolyl cis-trans isomerases;hydrolases;nucleoside-triphosphatases;ATP binding;nucleotide binding;ATPases LENGTH=620	GO:0005524 (ATP binding)
Niben101Scf03105g00009	5.52	4.71	5.33	2.7	3	2.01	Down-regulated	-1.01	1.237e-06	AT4G38070	basic helix-loop-helix (bHLH) DNA-binding superfamily protein LENGTH=1513
Niben101Scf03819g02008	8.14	5.85	7.2	3.6	4.4	2.49	Down-regulated	-1.012	1.888e-05	AT3G01015	TPX2 (targeting protein for Xklp2) protein family LENGTH=488	GO:0005819 (spindle), GO:0005874 (microtubule), GO:0007067 (mitotic nuclear division)
Niben101Scf03070g08003	5.04	3.36	3.62	1.43	2.51	1.95	Down-regulated	-1.013	0.03226	NA	Unknown protein
Niben101Scf02156g03022	3.91	3.99	3.9	1.18	2.26	2.36	Down-regulated	-1.014	0.007082	AT1G30620	UDP-glucose 4-epimerase	GO:0003824 (catalytic activity), GO:0003978 (UDP-glucose 4-epimerase activity), GO:0006012 (galactose metabolic process), GO:0050662 (coenzyme binding)
Niben101Ctg15666g00004	7.26	3.63	7.87	3.32	2.32	3.7	Down-regulated	-1.016	0.0306	NA	elongation factor P [Zea mays]
Niben101Scf00163g04005	19.54	15.75	17.99	9.23	9.59	7.48	Down-regulated	-1.018	2.651e-09	AT1G20930	cyclin-dependent kinase B2;2 LENGTH=315	GO:0004672 (protein kinase activity), GO:0005524 (ATP binding), GO:0006468 (protein phosphorylation), GO:0016772 (transferase activity, transferring phosphorus-containing groups)
Niben101Scf03048g01017	7.28	7.06	7.42	4.02	3.87	2.85	Down-regulated	-1.018	2.052e-07	AT4G14330	Kinesin-4	GO:0003777 (microtubule motor activity), GO:0005524 (ATP binding), GO:0005871 (kinesin complex), GO:0007018 (microtubule-based movement), GO:0008017 (microtubule binding)
Niben101Scf08149g00013	1.5	1.11	1.46	0.94	0.56	0.51	Down-regulated	-1.019	0.0215	AT3G03130	BnaCnng18380D [Brassica napus]
Niben101Scf01623g06025	15.27	13.4	14.6	8.02	7.21	6.11	Down-regulated	-1.02	1.545e-10	AT1G02730	Cellulose synthase-like protein D5	GO:0016020 (membrane), GO:0016760 (cellulose synthase (UDP-forming) activity), GO:0030244 (cellulose biosynthetic process)
Niben101Scf06996g02040	13.57	15.26	15.48	8.87	7.39	5.58	Down-regulated	-1.021	2.585e-09	AT4G16143	Importin subunit alpha-1	GO:0005488 (binding), GO:0005515 (protein binding), GO:0005634 (nucleus), GO:0005737 (cytoplasm), GO:0006606 (protein import into nucleus), GO:0008565 (protein transporter activity)
Niben101Scf01037g08005	2.71	2.47	2.29	1.37	1.17	1.14	Down-regulated	-1.022	2.427e-05	AT4G22120	ERD (early-responsive to dehydration stress) family protein LENGTH=771	GO:0016020 (membrane)
Niben101Scf02638g01020	8.85	8.9	8.75	3.07	4.77	5.13	Down-regulated	-1.022	0.0001585	AT2G34450	High mobility group B protein 14
Niben101Scf08050g00012	1.69	1.4	1.62	0.7	0.72	0.89	Down-regulated	-1.024	0.01163	AT1G24590	Ethylene-responsive transcription factor 9	GO:0003677 (DNA binding), GO:0003700 (sequence-specific DNA binding transcription factor activity), GO:0006355 (regulation of transcription, DNA-templated)
Niben101Scf03942g03002	2.59	2.38	2.92	1.48	1.27	1.14	Down-regulated	-1.026	0.0006795	AT4G12540	unknown protein; Has 29 Blast hits to 26 proteins in 11 species: Archae - 2; Bacteria - 0; Metazoa - 0; Fungi - 0; Plants - 27; Viruses - 0; Other Eukaryotes - 0 (source: NCBI BLink). LENGTH=461
Niben101Scf06831g00001	11.34	8.85	11.75	5.79	5.8	4.07	Down-regulated	-1.028	1.056e-06	AT5G06150	Cyclin-B1-3	GO:0000079 (regulation of cyclin-dependent protein serine/threonine kinase activity), GO:0005634 (nucleus), GO:0019901 (protein kinase binding), GO:0051726 (regulation of cell cycle)
Niben101Scf04123g01006	6.94	5.93	5.7	3.67	3.07	2.35	Down-regulated	-1.03	0.003448	AT5G01910	High mobility group B protein 6
Niben101Scf05989g01008	22.48	23.14	21.17	10.26	11.54	10.83	Down-regulated	-1.03	7.277e-12	AT3G55120	Chalcone--flavonone isomerase	GO:0009813 (flavonoid biosynthetic process), GO:0016872 (intramolecular lyase activity), GO:0045430 (chalcone isomerase activity)
Niben101Scf03264g02013	48.99	44.95	53.86	25.67	27.26	19.34	Down-regulated	-1.032	2.724e-10	AT3G23890	DNA topoisomerase 4 subunit B	GO:0003677 (DNA binding), GO:0003918 (DNA topoisomerase type II (ATP-hydrolyzing) activity), GO:0005524 (ATP binding), GO:0006259 (DNA metabolic process), GO:0006265 (DNA topological change)
Niben101Scf03857g04002	11.1	14.04	20.68	7.51	8.58	6.32	Down-regulated	-1.032	0.0001826	AT3G62700	multidrug resistance-associated protein 10 LENGTH=1539	GO:0005524 (ATP binding), GO:0006810 (transport), GO:0016021 (integral component of membrane), GO:0016887 (ATPase activity), GO:0042626 (ATPase activity, coupled to transmembrane movement of substances), GO:0055085 (transmembrane transport)
Niben101Scf13270g03004	2.35	2.3	3.12	1.42	1.41	0.97	Down-regulated	-1.032	0.005763	AT5G54510	Auxin-responsive GH3 family protein LENGTH=612
Niben101Scf00332g05017	17.31	18.07	18.56	9.96	8.63	7.78	Down-regulated	-1.033	1.16e-10	AT4G16155	dihydrolipoamide dehydrogenase [Calothrix sp. 336/3]	GO:0016491 (oxidoreductase activity), GO:0016668 (oxidoreductase activity, acting on a sulfur group of donors, NAD(P) as acceptor), GO:0045454 (cell redox homeostasis), GO:0050660 (flavin adenine dinucleotide binding), GO:0055114 (oxidation-reduction process)
Niben101Scf07086g00016	1.56	1.75	2.49	1.27	0.88	0.7	Down-regulated	-1.033	0.02633	AT3G05500	Rubber elongation factor protein
Niben101Scf06186g07020	8.47	6.54	7.92	3.98	3.91	3.31	Down-regulated	-1.034	4.571e-08	AT5G23910	ATP binding microtubule motor family protein LENGTH=628	GO:0003777 (microtubule motor activity), GO:0005524 (ATP binding), GO:0005871 (kinesin complex), GO:0007018 (microtubule-based movement), GO:0008017 (microtubule binding)
Niben101Scf07247g04008	3.77	3.75	3.98	1.96	2.14	1.5	Down-regulated	-1.034	2.488e-06	AT1G53140	Dynamin-related protein 5A	GO:0003924 (GTPase activity), GO:0005525 (GTP binding)
Niben101Scf04820g03011	5.39	4.32	5.8	2.86	2.91	1.8	Down-regulated	-1.035	0.0001102	AT3G15550	BnaA01g28640D [Brassica napus]
Niben101Scf00869g06024	19.29	16.23	20.33	9.52	10.23	7.42	Down-regulated	-1.039	9.748e-11	AT3G23890	DNA topoisomerase 4 subunit B	GO:0003677 (DNA binding), GO:0003918 (DNA topoisomerase type II (ATP-hydrolyzing) activity), GO:0005524 (ATP binding), GO:0006259 (DNA metabolic process), GO:0006265 (DNA topological change)
Niben101Scf01326g05008	75.14	73.35	79.66	41.8	42.54	26.49	Down-regulated	-1.041	4.381e-08	AT4G14960	Tubulin alpha-1 chain	GO:0003924 (GTPase activity), GO:0005200 (structural constituent of cytoskeleton), GO:0005525 (GTP binding), GO:0005874 (microtubule), GO:0006184 (GTP catabolic process), GO:0007017 (microtubule-based process), GO:0043234 (protein complex), GO:0051258 (protein polymerization)
Niben101Scf24096g00020	11.33	11.3	10.61	6.09	5.47	4.57	Down-regulated	-1.041	2.571e-10	AT2G33560	Mitotic checkpoint serine/threonine-protein kinase BUB1 beta
Niben101Scf01888g06014	9.53	7.75	8.83	4.5	4.72	3.44	Down-regulated	-1.043	1.365e-09	AT1G44110	Cyclin A1;1 LENGTH=460	GO:0000079 (regulation of cyclin-dependent protein serine/threonine kinase activity), GO:0005634 (nucleus), GO:0019901 (protein kinase binding), GO:0051726 (regulation of cell cycle)
Niben101Scf02566g01004	2.23	2.6	2.3	0.98	1.23	1.2	Down-regulated	-1.043	0.03745	AT2G25770	Polyketide cyclase/dehydrase and lipid transport superfamily protein LENGTH=167
Niben101Scf07451g01002	2.6	2.08	2.82	1.08	1.71	0.83	Down-regulated	-1.044	0.006658	AT3G18010	WUSCHEL-related homeobox 1	GO:0003677 (DNA binding)
Niben101Scf13676g02010	8.68	8.22	9.63	4.71	4.42	3.74	Down-regulated	-1.044	2.797e-08	AT5G07670	F-box protein	GO:0005515 (protein binding)
Niben101Scf00059g04016	36.99	50.77	48.49	25.58	21.01	19.45	Down-regulated	-1.045	6.001e-11	AT2G37400	Tetratricopeptide repeat (TPR)-like superfamily protein LENGTH=340	GO:0005515 (protein binding)
Niben101Scf00996g02002	125	114.82	133.08	65.22	55.27	60.15	Down-regulated	-1.046	1.973e-08	AT2G42840	meiosis 5 [Zea mays]
Niben101Scf05848g03014	155.42	137.31	160.56	80.92	73.59	65.14	Down-regulated	-1.046	2.258e-12	AT5G16250	unknown protein; BEST Arabidopsis thaliana protein match is: unknown protein . LENGTH=183
Niben101Scf01985g01007	5.64	4.37	5.27	2.66	2.45	2.3	Down-regulated	-1.047	7.043e-07	AT1G03470	Kinase interacting (KIP1-like) family protein LENGTH=269
Niben101Scf00918g03004	4.16	3.71	4.3	1.78	3.07	0.99	Down-regulated	-1.048	0.02445	AT5G55250	salicylic acid methyl transferase [Nicotiana benthamiana]	GO:0008168 (methyltransferase activity)
Niben101Scf10322g01028	7.28	6.54	7.66	3.74	3.83	2.81	Down-regulated	-1.048	4.582e-05	AT1G26760	SET domain protein 35 LENGTH=545	GO:0005515 (protein binding)
Niben101Scf02217g03003	21.32	18.69	21.81	10.03	10.4	9.45	Down-regulated	-1.049	5.32e-13	AT4G32830	Protein kinase 3	GO:0004672 (protein kinase activity), GO:0004674 (protein serine/threonine kinase activity), GO:0005524 (ATP binding), GO:0006468 (protein phosphorylation), GO:0016772 (transferase activity, transferring phosphorus-containing groups)
Niben101Scf05824g07005	34.28	29.81	33.53	15.37	16.38	15.45	Down-regulated	-1.049	1.874e-13	AT4G31840	Early nodulin-like protein 1	GO:0009055 (electron carrier activity)
Niben101Scf00273g01001	10.71	10	13	5.39	5.59	5.29	Down-regulated	-1.051	9.065e-12	AT2G33100	Cellulose synthase-like protein D3	GO:0016020 (membrane), GO:0016760 (cellulose synthase (UDP-forming) activity), GO:0030244 (cellulose biosynthetic process)
Niben101Ctg12826g00003	5.77	4.86	4.18	1.91	2.31	2.89	Down-regulated	-1.054	0.003891	AT5G40160	Ankyrin repeat family protein LENGTH=315	GO:0005515 (protein binding)
Niben101Scf07404g04001	31.36	30.48	31.96	13.97	17.15	13.98	Down-regulated	-1.054	3.654e-13	AT1G08560	Syntaxin-124	GO:0005484 (SNAP receptor activity), GO:0005515 (protein binding), GO:0006886 (intracellular protein transport), GO:0016020 (membrane), GO:0016192 (vesicle-mediated transport)
Niben101Scf01235g00012	18.62	17.56	19.68	11.06	8.44	7.42	Down-regulated	-1.055	1.197e-07	AT2G25880	Protein kinase 3	GO:0004672 (protein kinase activity), GO:0004674 (protein serine/threonine kinase activity), GO:0005524 (ATP binding), GO:0006468 (protein phosphorylation), GO:0016772 (transferase activity, transferring phosphorus-containing groups)
Niben101Scf08937g00003	4.27	2.91	3.85	1.93	1.92	1.46	Down-regulated	-1.056	1.95e-07	AT3G15550	BnaA01g28640D [Brassica napus]
Niben101Scf14523g00003	12.69	14.39	13.74	7.57	7.83	4.2	Down-regulated	-1.056	5.134e-05	AT1G14410	Single-stranded DNA-binding protein WHY1, chloroplastic	GO:0003677 (DNA binding), GO:0006355 (regulation of transcription, DNA-templated)
Niben101Scf02513g00006	4.31	5.65	4.64	3.07	2.46	1.43	Down-regulated	-1.057	0.01187	AT5G12020	17.3 kDa class II heat shock protein
Niben101Scf08742g00001	2.94	3.09	2.82	1.46	1.29	1.5	Down-regulated	-1.057	6.645e-05	AT1G61260	fiber expressed protein [Gossypium hirsutum]
Niben101Scf28554g00003	1.42	0.85	1.24	0.6	0.78	0.29	Down-regulated	-1.06	0.03885	AT1G51405	Myosin-related isoform 1 [Theobroma cacao] gb|EOY32701.1| Myosin-related isoform 1 [Theobroma cacao]
Niben101Scf11688g01013	53.98	49.77	69.2	28.08	29.73	24.99	Down-regulated	-1.063	6.586e-09	AT5G16250	unknown protein; BEST Arabidopsis thaliana protein match is: unknown protein . LENGTH=183
Niben101Scf07121g01003	4.58	5.38	4.54	2.27	2.56	2.07	Down-regulated	-1.064	7.579e-06	AT2G42110	unknown protein; Has 27 Blast hits to 27 proteins in 11 species: Archae - 0; Bacteria - 0; Metazoa - 0; Fungi - 0; Plants - 25; Viruses - 0; Other Eukaryotes - 2 (source: NCBI BLink). LENGTH=137
Niben101Scf01374g15010	11.88	9.57	11.04	5.9	5.71	3.86	Down-regulated	-1.07	1.248e-08	AT2G16270	BnaA06g11160D [Brassica napus]
Niben101Scf36446g00002	5.28	9.66	11.96	3.82	4.27	4.69	Down-regulated	-1.072	0.002517	AT3G15000	BnaC05g38530D [Brassica napus]
Niben101Scf01203g01008	7.46	7.25	7.76	3.91	3.91	2.85	Down-regulated	-1.073	2.124e-07	AT2G34190	Nucleobase-ascorbate transporter 2	GO:0005215 (transporter activity), GO:0006810 (transport), GO:0016020 (membrane), GO:0055085 (transmembrane transport)
Niben101Scf16733g01017	3.54	2.67	2.99	1.36	1.59	1.41	Down-regulated	-1.073	0.0002797	AT5G60880	Protein BREAKING OF ASYMMETRY IN THE STOMATAL LINEAGE
Niben101Scf01985g04006	1.92	4.21	4.24	2.14	1.6	1.18	Down-regulated	-1.076	0.005825	AT2G47990	U3 small nucleolar RNA-associated protein 15 homolog	GO:0005515 (protein binding), GO:0005730 (nucleolus), GO:0006364 (rRNA processing)
Niben101Scf03370g06007	7.44	5.94	8.32	2.75	4.35	3.15	Down-regulated	-1.078	3.155e-05	AT5G06150	Cyclin family protein LENGTH=445	GO:0000079 (regulation of cyclin-dependent protein serine/threonine kinase activity), GO:0005634 (nucleus), GO:0019901 (protein kinase binding), GO:0051726 (regulation of cell cycle)
Niben101Scf07953g00013	15	12.73	15.27	7.04	7.65	5.67	Down-regulated	-1.078	4.96e-09	AT1G03780	targeting protein for XKLP2 LENGTH=790	GO:0005819 (spindle), GO:0005874 (microtubule), GO:0007067 (mitotic nuclear division)
Niben101Scf06623g00011	3.56	4.12	4.66	1.98	1.62	2.24	Down-regulated	-1.081	0.0001742	AT2G21720	Plant protein of unknown function (DUF639) LENGTH=734
Niben101Scf01191g02010	13.38	11.86	13.55	6.61	6.8	4.91	Down-regulated	-1.082	2.141e-11	AT5G27550	Kinesin-like protein 1	GO:0003777 (microtubule motor activity), GO:0005524 (ATP binding), GO:0005871 (kinesin complex), GO:0007018 (microtubule-based movement), GO:0008017 (microtubule binding)
Niben101Scf03842g05003	8.98	7.31	6.1	2.54	3.19	4.82	Down-regulated	-1.082	0.003022	AT1G07300	BnaC08g45260D [Brassica napus]
Niben101Scf08926g01013	25.06	24.06	27.35	13.89	12.88	9.35	Down-regulated	-1.082	4.405e-10	AT3G54180	cyclin-dependent kinase B1;2 LENGTH=311	GO:0004672 (protein kinase activity), GO:0004674 (protein serine/threonine kinase activity), GO:0005524 (ATP binding), GO:0006468 (protein phosphorylation), GO:0016772 (transferase activity, transferring phosphorus-containing groups)
Niben101Scf01272g01010	18.75	19.2	18.73	9.26	10.68	6.75	Down-regulated	-1.084	3.563e-09	AT3G19184	DNA binding protein, putative [Ricinus communis] gb|EEF43706.1| DNA binding protein, putative [Ricinus communis]	GO:0003677 (DNA binding)
Niben101Scf01395g03005	45.86	41.69	49.49	22.36	21.11	21.17	Down-regulated	-1.084	1.634e-12	AT1G30690	Phosphatidylinositol transfer protein SFH5	GO:0006810 (transport), GO:0016021 (integral component of membrane)
Niben101Scf04509g01006	25.9	25.91	23.16	11.49	12.35	11.44	Down-regulated	-1.085	9.266e-14	AT5G66230	Chalcone-flavanone isomerase family protein LENGTH=329
Niben101Scf00028g04012	1.03	0.75	1.4	0.59	0.5	0.41	Down-regulated	-1.086	0.003599	AT1G05440	Sigma non-opioid intracellular receptor 1	GO:0006869 (lipid transport)
Niben101Scf03546g01022	28.16	24.47	27.4	15.05	12.7	9.95	Down-regulated	-1.087	1.883e-11	AT4G05520	calcium-binding EF hand family protein [Arabidopsis lyrata subsp. lyrata] gb|EFH51050.1| calcium-binding EF hand family protein [Arabidopsis lyrata subsp. lyrata]	GO:0005509 (calcium ion binding), GO:0005515 (protein binding), GO:0005525 (GTP binding)
Niben101Scf03819g02009	2.58	1.66	2.59	1.21	0.94	1.09	Down-regulated	-1.087	0.0005997	AT3G01015	TPX2 (targeting protein for Xklp2) protein family LENGTH=488	GO:0005819 (spindle), GO:0005874 (microtubule), GO:0007067 (mitotic nuclear division)
Niben101Scf08844g00015	10.05	7.81	11.29	4.98	5.09	3.65	Down-regulated	-1.087	2.398e-06	AT3G52110	BnaA09g32570D [Brassica napus]
Niben101Scf07578g00012	108.79	98.72	109.73	50.74	52.43	45.91	Down-regulated	-1.089	1.67e-16	NA	Unknown protein
Niben101Scf00683g03014	13.87	11.22	14.26	6.87	6.16	5.46	Down-regulated	-1.091	2.122e-12	AT3G20150	Kinesin-related protein 1	GO:0003777 (microtubule motor activity), GO:0005524 (ATP binding), GO:0005871 (kinesin complex), GO:0007018 (microtubule-based movement), GO:0008017 (microtubule binding)
Niben101Scf04406g06012	2.45	2.61	3.92	1.03	1.47	1.71	Down-regulated	-1.092	0.005829	AT2G33510	BnaC04g43940D [Brassica napus]	GO:0005515 (protein binding)
Niben101Scf13164g01002	6.07	4.88	7.47	3.18	3.05	2.4	Down-regulated	-1.094	2.478e-06	AT3G58650	BnaC05g52250D [Brassica napus]
Niben101Scf13162g00003	6.1	8.85	8.75	3.6	4.52	2.87	Down-regulated	-1.095	0.004498	AT1G68350	BnaCnng54000D [Brassica napus]
Niben101Scf00428g08008	13.05	10.39	10.45	5.04	6.39	4.41	Down-regulated	-1.096	1.729e-09	AT1G18370	ATP binding microtubule motor family protein LENGTH=974	GO:0003777 (microtubule motor activity), GO:0005524 (ATP binding), GO:0005871 (kinesin complex), GO:0007018 (microtubule-based movement), GO:0008017 (microtubule binding)
Niben101Scf03045g14001	2.1	1.46	2.06	1.12	0.8	0.71	Down-regulated	-1.096	0.02837	AT1G24590	Ethylene-responsive transcription factor 9	GO:0003677 (DNA binding), GO:0003700 (sequence-specific DNA binding transcription factor activity), GO:0006355 (regulation of transcription, DNA-templated)
Niben101Scf03114g08007	15.35	16.18	16.23	8.78	7.44	6.11	Down-regulated	-1.096	7.724e-09	AT3G14190	BnaC03g38350D [Brassica napus]
Niben101Scf05643g05001	26.91	21.03	24.02	7.81	9.97	15.88	Down-regulated	-1.097	5.681e-06	AT3G16150	Isoaspartyl peptidase/L-asparaginase	GO:0016787 (hydrolase activity)
Niben101Scf04950g03011	3.3	3.37	2.3	1.31	1.85	0.96	Down-regulated	-1.102	0.0293	AT1G68810	Transcription factor bHLH30	GO:0046983 (protein dimerization activity)
Niben101Scf00113g06004	1.41	1.65	1.54	0.53	1.09	0.47	Down-regulated	-1.104	0.0223	AT5G54010	UDP-Glycosyltransferase superfamily protein LENGTH=453	GO:0008152 (metabolic process), GO:0016758 (transferase activity, transferring hexosyl groups)
Niben101Scf03214g00006	230.48	305.57	291.76	151.65	116.12	117.29	Down-regulated	-1.104	1.452e-05	AT2G21660	glycine-rich RNA-binding protein 2 LENGTH=158	GO:0000166 (nucleotide binding), GO:0003676 (nucleic acid binding)
Niben101Scf02220g00002	6.51	4.81	6.26	2.47	4.05	1.57	Down-regulated	-1.105	0.01531	AT5G66940	Dof-type zinc finger DNA-binding family protein LENGTH=225	GO:0003677 (DNA binding), GO:0006355 (regulation of transcription, DNA-templated)
Niben101Scf10176g01015	3.95	4	3.83	2.55	1	1.99	Down-regulated	-1.106	0.03829	AT1G68350	conserved hypothetical protein [Ricinus communis] gb|EEF35369.1| conserved hypothetical protein [Ricinus communis]
Niben101Scf08415g01003	4.05	4.94	4.64	2.41	2.38	1.51	Down-regulated	-1.107	0.001156	AT3G48970	Heavy metal transport/detoxification superfamily protein LENGTH=140	GO:0030001 (metal ion transport), GO:0046872 (metal ion binding)
Niben101Scf09760g01004	6.85	4.39	5.38	3.33	2.34	2.08	Down-regulated	-1.108	0.006487	AT4G25120	ATP-dependent DNA helicase SRS2-like protein
Niben101Scf05342g02002	1.58	2.2	3.06	1.39	0.81	1	Down-regulated	-1.11	0.01131	AT5G63400	adenylate kinase 1 LENGTH=246	GO:0004017 (adenylate kinase activity), GO:0005524 (ATP binding), GO:0006139 (nucleobase-containing compound metabolic process), GO:0016776 (phosphotransferase activity, phosphate group as acceptor), GO:0019205 (nucleobase-containing compound kinase activity)
Niben101Scf01685g07011	2	1.3	2.53	0.71	1.13	0.85	Down-regulated	-1.111	0.03393	NA	Unknown protein
Niben101Scf05232g02012	6.19	6.57	6.68	3.37	1.33	4.3	Down-regulated	-1.116	0.01209	AT1G52830	Auxin-responsive protein IAA6	GO:0005634 (nucleus), GO:0006355 (regulation of transcription, DNA-templated), GO:0046983 (protein dimerization activity)
Niben101Scf12320g03008	38.43	40.68	46.62	20.29	22.06	15.43	Down-regulated	-1.121	8.241e-11	AT3G20060	ubiquitin-conjugating enzyme 20 LENGTH=180
Niben101Scf01732g01011	0.87	1.02	0.88	0.45	0.38	0.44	Down-regulated	-1.123	0.02664	AT4G12290	Copper amine oxidase family protein LENGTH=741	GO:0005507 (copper ion binding), GO:0008131 (primary amine oxidase activity), GO:0009308 (amine metabolic process), GO:0048038 (quinone binding), GO:0055114 (oxidation-reduction process)
Niben101Scf24330g00014	11.65	13.59	11.83	5.81	3.59	7.65	Down-regulated	-1.124	0.0002172	AT3G15540	Auxin-responsive protein IAA19	GO:0005634 (nucleus), GO:0006355 (regulation of transcription, DNA-templated), GO:0046983 (protein dimerization activity)
Niben101Scf01983g13002	8.48	5.65	6.5	3.44	3.19	2.81	Down-regulated	-1.129	5.505e-06	AT1G29760	Seipin
Niben101Scf08709g02009	2.28	1.54	1.44	1.02	0.61	0.78	Down-regulated	-1.132	0.02218	AT4G22910	Protein FIZZY-RELATED 3
Niben101Scf09698g01021	5.43	4.81	5.34	2.62	2.61	1.86	Down-regulated	-1.133	0.0004383	AT2G45490	Protein kinase 2	GO:0004672 (protein kinase activity), GO:0005524 (ATP binding), GO:0006468 (protein phosphorylation), GO:0016772 (transferase activity, transferring phosphorus-containing groups)
Niben101Scf00046g09011	8.01	7.73	8.81	3.61	4.01	3.55	Down-regulated	-1.135	7.48e-10	AT3G27330	Tripartite motif-containing protein 5	GO:0005515 (protein binding), GO:0008270 (zinc ion binding), GO:0046872 (metal ion binding)
Niben101Scf03985g04026	21.28	10.97	23.14	6.88	7.62	10.82	Down-regulated	-1.135	0.007877	AT2G19170	subtilisin-like serine protease [Medicago truncatula]
Niben101Scf04119g01012	6.75	4.54	4.83	2.57	2.15	2.63	Down-regulated	-1.136	0.003265	AT4G24265	BnaC01g16160D [Brassica napus]
Niben101Scf07250g03027	8.56	7.32	9.19	3.87	4.89	2.62	Down-regulated	-1.136	2.295e-06	AT3G51280	Tetratricopeptide repeat (TPR)-like superfamily protein LENGTH=430	GO:0005515 (protein binding)
Niben101Scf08684g02002	1.49	2.25	1.71	0.78	0.51	1.19	Down-regulated	-1.137	0.04622	NA	To encode a PR protein, Belongs to the plant thionin family with the following members:, putative [Theobroma cacao] gb|EOY26260.1| To encode a PR protein, Belongs to the plant thionin family with the following members:, putative [Theobroma cacao]
Niben101Scf05645g01004	9.85	8.24	9	4.54	4.33	3.39	Down-regulated	-1.143	3.478e-09	AT5G07670	F-box protein	GO:0005515 (protein binding)
Niben101Scf02767g04005	18.8	19.49	17.73	9.64	8.19	7.52	Down-regulated	-1.144	3.616e-10	AT1G08560	Syntaxin-124	GO:0005484 (SNAP receptor activity), GO:0005515 (protein binding), GO:0006886 (intracellular protein transport), GO:0016020 (membrane), GO:0016192 (vesicle-mediated transport)
Niben101Scf02816g02008	3.87	2.78	3.24	1.75	1.39	1.34	Down-regulated	-1.15	0.0002032	AT5G56780	effector of transcription [Brassica napus]
Niben101Scf00367g02012	5.47	4.51	5.27	2.06	2.72	2.05	Down-regulated	-1.155	1.159e-07	AT4G14330	Kinesin-related protein 13	GO:0003777 (microtubule motor activity), GO:0005524 (ATP binding), GO:0005871 (kinesin complex), GO:0007018 (microtubule-based movement), GO:0008017 (microtubule binding)
Niben101Scf06584g00004	7.94	8.84	9.36	4.5	2.45	4.82	Down-regulated	-1.155	2.387e-05	AT5G33370	GDSL esterase/lipase	GO:0006629 (lipid metabolic process), GO:0016788 (hydrolase activity, acting on ester bonds)
Niben101Scf14606g01006	9.6	8.62	9.16	3.81	4.06	4.41	Down-regulated	-1.157	1.886e-08	AT4G02800	BnaC03g30600D [Brassica napus]
Niben101Scf00128g03005	6.01	4.74	7.26	3.86	3.1	1.1	Down-regulated	-1.158	0.01852	NA	serine/threonine protein kinase, putative [Ricinus communis] gb|EEF44981.1| serine/threonine protein kinase, putative [Ricinus communis]
Niben101Scf10306g00005	2.06	2.71	2.23	1.71	0.66	0.77	Down-regulated	-1.161	0.01963	AT5G12020	17.3 kDa class II heat shock protein
Niben101Scf03422g02008	12.48	9.41	15.53	3.39	8.38	4.93	Down-regulated	-1.162	5.906e-05	AT5G60600	4-hydroxy-3-methylbut-2-en-1-yl diphosphate synthase	GO:0003824 (catalytic activity), GO:0005506 (iron ion binding), GO:0008299 (isoprenoid biosynthetic process), GO:0016114 (terpenoid biosynthetic process), GO:0046429 (4-hydroxy-3-methylbut-2-en-1-yl diphosphate synthase activity), GO:0055114 (oxidation-reduction process)
Niben101Scf00782g01007	8.02	6.17	7.41	3.04	4.25	2.31	Down-regulated	-1.163	0.0001375	AT5G01420	Glutaredoxin family protein LENGTH=239	GO:0009055 (electron carrier activity), GO:0015035 (protein disulfide oxidoreductase activity), GO:0045454 (cell redox homeostasis)
Niben101Scf01061g04013	30.8	28.22	31.65	14	13.48	13	Down-regulated	-1.164	3.429e-14	AT1G30690	Phosphatidylinositol transfer protein SFH5	GO:0006810 (transport), GO:0016021 (integral component of membrane)
Niben101Scf00347g00015	15.11	14.1	15.39	7.37	7.29	5.23	Down-regulated	-1.165	3.288e-13	AT1G03780	targeting protein for XKLP2 LENGTH=790	GO:0005819 (spindle), GO:0005874 (microtubule), GO:0007067 (mitotic nuclear division)
Niben101Scf04276g04025	2.88	3.28	3.53	2.09	1.22	1.02	Down-regulated	-1.166	0.003957	AT3G16870	GATA transcription factor 15	GO:0003700 (sequence-specific DNA binding transcription factor activity), GO:0006355 (regulation of transcription, DNA-templated), GO:0008270 (zinc ion binding), GO:0043565 (sequence-specific DNA binding)
Niben101Scf14649g00001	1.6	1.47	1.81	0.79	0.62	0.77	Down-regulated	-1.166	0.0111	AT5G23170	Receptor like protein kinase S.2	GO:0004672 (protein kinase activity), GO:0004674 (protein serine/threonine kinase activity), GO:0005524 (ATP binding), GO:0006468 (protein phosphorylation), GO:0016772 (transferase activity, transferring phosphorus-containing groups)
Niben101Scf24326g00009	5.57	5.97	6.19	1.98	3.17	2.71	Down-regulated	-1.166	4.44e-07	AT3G51280	Tetratricopeptide repeat (TPR)-like superfamily protein LENGTH=430	GO:0005515 (protein binding)
Niben101Scf01278g09009	12.06	11.31	12.58	4.51	5.88	5.56	Down-regulated	-1.169	2.595e-07	AT3G12870	unknown protein; BEST Arabidopsis thaliana protein match is: unknown protein . LENGTH=206
Niben101Scf02972g02007	3.67	3.94	3.8	1.73	1.74	1.58	Down-regulated	-1.17	9.237e-05	AT3G61920	BnaC08g49020D [Brassica napus]
Niben101Scf06461g03009	4.13	4.15	3.77	1.62	2.34	1.34	Down-regulated	-1.17	0.0001886	AT5G43270	Squamosa promoter-binding-like protein 3	GO:0003677 (DNA binding), GO:0005634 (nucleus)
Niben101Ctg16325g00005	9.56	8.23	10.03	3.88	4.56	3.91	Down-regulated	-1.171	8.684e-11	AT1G18550	ATP binding microtubule motor family protein LENGTH=725	GO:0003777 (microtubule motor activity), GO:0005524 (ATP binding), GO:0005871 (kinesin complex), GO:0007018 (microtubule-based movement), GO:0008017 (microtubule binding)
Niben101Scf01297g01011	31.85	27.93	33.65	14	15.93	11.56	Down-regulated	-1.171	5.923e-12	AT3G51740	Receptor-like protein kinase	GO:0004672 (protein kinase activity), GO:0005515 (protein binding), GO:0005524 (ATP binding), GO:0006468 (protein phosphorylation), GO:0016772 (transferase activity, transferring phosphorus-containing groups)
Niben101Scf02085g13001	0.72	0.61	0.53	0.38	0.2	0.25	Down-regulated	-1.171	0.01663	AT5G02180	Transmembrane amino acid transporter family protein LENGTH=550
Niben101Scf01497g00001	8.19	6.91	8.91	3.39	4.02	3.24	Down-regulated	-1.173	1.422e-08	AT1G20610	Cyclin-B2-2	GO:0000079 (regulation of cyclin-dependent protein serine/threonine kinase activity), GO:0005634 (nucleus), GO:0019901 (protein kinase binding), GO:0051726 (regulation of cell cycle)
Niben101Scf05307g00001	2.97	4.7	4.73	1.42	2.27	1.76	Down-regulated	-1.173	0.0005174	AT5G17050	UDP-glucuronosyltransferase 1-1	GO:0008152 (metabolic process), GO:0016758 (transferase activity, transferring hexosyl groups)
Niben101Scf01664g01001	7.68	6.24	6.61	3.19	3.04	2.88	Down-regulated	-1.174	2.522e-13	AT3G51280	Tetratricopeptide repeat (TPR)-like superfamily protein LENGTH=430	GO:0005515 (protein binding)
Niben101Scf01750g12007	1.27	1.59	1.26	0.51	0.78	0.5	Down-regulated	-1.175	0.01233	AT3G11590	unknown protein; LOCATED IN: plasma membrane; EXPRESSED IN: 22 plant structures; EXPRESSED DURING: 13 growth stages; BEST Arabidopsis thaliana protein match is: unknown protein . LENGTH=622
Niben101Scf02353g01015	23.77	35.4	31.89	17.71	12.57	10.04	Down-regulated	-1.175	5.141e-07	AT1G72370	40S ribosomal protein S0	GO:0003735 (structural constituent of ribosome), GO:0005622 (intracellular), GO:0005840 (ribosome), GO:0006412 (translation), GO:0015935 (small ribosomal subunit)
Niben101Scf02525g04005	5.74	4.55	4.57	2.32	2.42	1.82	Down-regulated	-1.175	6.716e-07	AT4G14330	Kinesin-related protein 7	GO:0003777 (microtubule motor activity), GO:0005524 (ATP binding), GO:0005871 (kinesin complex), GO:0007018 (microtubule-based movement), GO:0008017 (microtubule binding)
Niben101Scf00525g01004	5.56	3.95	4.29	2.15	2.17	1.77	Down-regulated	-1.179	4.85e-05	AT5G01420	Glutaredoxin family protein LENGTH=239	GO:0009055 (electron carrier activity), GO:0015035 (protein disulfide oxidoreductase activity), GO:0045454 (cell redox homeostasis)
Niben101Scf03116g04001	39.13	37.17	42.04	15.39	20.08	16.66	Down-regulated	-1.179	5.827e-13	AT3G02120	hydroxyproline-rich glycoprotein family protein LENGTH=126
Niben101Scf01988g00011	4.12	4.13	4.69	1.93	2.01	1.76	Down-regulated	-1.181	6.223e-11	AT3G10310	kinesin 4 LENGTH=987	GO:0003777 (microtubule motor activity), GO:0005524 (ATP binding), GO:0005871 (kinesin complex), GO:0007018 (microtubule-based movement), GO:0008017 (microtubule binding)
Niben101Scf06814g01019	0.57	0.48	0.67	0.28	0.39	0.08	Down-regulated	-1.189	0.03337	AT1G74340	Dolichol phosphate-mannose biosynthesis regulatory protein	GO:0009059 (macromolecule biosynthetic process), GO:0030176 (integral component of endoplasmic reticulum membrane)
Niben101Scf00799g05006	11.85	10.22	11.51	5.48	5.48	3.72	Down-regulated	-1.193	3.497e-11	AT1G44110	Cyclin A1;1 LENGTH=460	GO:0000079 (regulation of cyclin-dependent protein serine/threonine kinase activity), GO:0005634 (nucleus), GO:0019901 (protein kinase binding), GO:0051726 (regulation of cell cycle)
Niben101Scf12526g00015	1.76	0.92	1.51	0.69	0.65	0.49	Down-regulated	-1.193	0.009684	AT5G65980	Auxin efflux carrier family protein LENGTH=396	GO:0016021 (integral component of membrane), GO:0055085 (transmembrane transport)
Niben101Scf20961g00008	1.26	1.8	1.83	0.49	0.99	0.61	Down-regulated	-1.194	0.01728	AT4G24660	Zinc-finger homeodomain protein 1	GO:0003677 (DNA binding)
Niben101Scf06318g00005	17.15	17.82	21.44	8.02	10.39	6.16	Down-regulated	-1.197	3.916e-10	AT3G08947	Importin subunit beta-1	GO:0005488 (binding), GO:0006886 (intracellular protein transport), GO:0008536 (Ran GTPase binding)
Niben101Scf10490g00013	0.71	0.74	1.02	0.47	0.34	0.26	Down-regulated	-1.198	0.008577	AT4G36360	Beta-galactosidase 3	GO:0004553 (hydrolase activity, hydrolyzing O-glycosyl compounds), GO:0005975 (carbohydrate metabolic process)
Niben101Scf08963g00004	1.55	2.34	1.97	0.74	1.14	0.61	Down-regulated	-1.199	0.001192	AT4G21510	F-box protein	GO:0005515 (protein binding)
Niben101Scf12928g01020	9.27	6.11	7.61	2.74	4.63	2.56	Down-regulated	-1.202	5.96e-05	AT5G42700	B3 domain-containing protein	GO:0003677 (DNA binding)
Niben101Scf02658g02001	2.74	1.99	3.21	0.46	1.57	1.41	Down-regulated	-1.203	0.01915	AT2G21050	Auxin transporter-like protein 2
Niben101Scf05592g00003	10.72	9.68	12.13	4.53	5.49	4.06	Down-regulated	-1.205	1.95e-07	AT5G42330	BnaC03g09540D [Brassica napus]
Niben101Scf02854g08010	20.38	15.74	19.92	9.28	8.93	6.04	Down-regulated	-1.208	5.923e-07	AT1G66250	Glucan endo-1,3-beta-glucosidase 2	GO:0004553 (hydrolase activity, hydrolyzing O-glycosyl compounds), GO:0005975 (carbohydrate metabolic process)
Niben101Scf12515g00031	2.72	3.86	2.86	1.64	1.57	0.8	Down-regulated	-1.211	0.01374	AT3G25400	dCTP pyrophosphatase 1
Niben101Scf02041g02007	21.45	21.32	23.53	9.89	10.56	8.12	Down-regulated	-1.213	4.318e-15	AT1G20610	Cyclin-B2-1	GO:0000079 (regulation of cyclin-dependent protein serine/threonine kinase activity), GO:0019901 (protein kinase binding), GO:0051726 (regulation of cell cycle)
Niben101Scf11037g01010	12.17	11.71	10.33	5.24	5.38	4.08	Down-regulated	-1.215	1.017e-10	AT4G02800	BnaC03g30600D [Brassica napus]
Niben101Scf08033g02011	0.85	1.7	1.16	0.3	0.62	0.65	Down-regulated	-1.216	0.03366	AT2G27190	Purple acid phosphatase 2	GO:0003993 (acid phosphatase activity), GO:0005515 (protein binding), GO:0016787 (hydrolase activity), GO:0046872 (metal ion binding)
Niben101Scf02864g11034	13.36	13.1	14.99	6.22	6.44	5.16	Down-regulated	-1.217	6.177e-14	AT5G66230	Chalcone-flavanone isomerase family protein LENGTH=329
Niben101Scf08182g00002	36.47	34.72	35.75	16.12	16.59	13.24	Down-regulated	-1.217	2.663e-14	AT5G56120	unknown protein; BEST Arabidopsis thaliana protein match is: unknown protein . LENGTH=236
Niben101Scf00819g11005	15.18	11.71	15.31	5.23	4.8	8.16	Down-regulated	-1.218	1.266e-05	AT2G40435	transcription factor bHLH93-like protein [Medicago truncatula]	GO:0046983 (protein dimerization activity)
Niben101Scf05948g02002	14.5	13.55	13.09	6.58	5.69	5.3	Down-regulated	-1.228	2.127e-06	AT5G45700	CTD small phosphatase-like protein	GO:0005515 (protein binding), GO:0016791 (phosphatase activity)
Niben101Scf00756g01005	7.94	6.14	7.35	3.63	3.11	2.41	Down-regulated	-1.229	6.539e-06	AT4G28230	unknown protein; Has 444 Blast hits to 358 proteins in 107 species: Archae - 0; Bacteria - 20; Metazoa - 179; Fungi - 26; Plants - 38; Viruses - 2; Other Eukaryotes - 179 (source: NCBI BLink). LENGTH=402
Niben101Scf01146g05002	6.87	3.46	6.04	1.66	2.93	2.33	Down-regulated	-1.235	0.01212	NA	Arabinogalactan peptide 20
Niben101Scf02997g02006	0.85	1.26	1.28	0.44	0.68	0.29	Down-regulated	-1.24	0.01098	AT3G13690	Receptor-like protein kinase 2	GO:0004672 (protein kinase activity), GO:0005524 (ATP binding), GO:0006468 (protein phosphorylation), GO:0016772 (transferase activity, transferring phosphorus-containing groups)
Niben101Scf03446g12003	72.56	65.38	70.61	30.18	29.43	28.59	Down-regulated	-1.242	1.857e-21	AT4G31840	Early nodulin-like protein 1	GO:0009055 (electron carrier activity)
Niben101Scf03577g01001	7.98	6.46	8.5	3.25	3.51	2.92	Down-regulated	-1.244	4.912e-13	AT3G23670	Kinesin-related protein 1	GO:0003777 (microtubule motor activity), GO:0005524 (ATP binding), GO:0005871 (kinesin complex), GO:0007018 (microtubule-based movement), GO:0008017 (microtubule binding)
Niben101Scf08341g07009	13.58	10.57	12.23	5.21	5.75	4.39	Down-regulated	-1.244	1.335e-12	AT4G13370	Plant protein of unknown function (DUF936) LENGTH=673
Niben101Scf00748g00004	1.73	2.25	1.61	0.74	0.7	0.91	Down-regulated	-1.245	0.001831	AT5G24530	1-aminocyclopropane-1-carboxylate oxidase homolog 1	GO:0016491 (oxidoreductase activity), GO:0016706 (oxidoreductase activity, acting on paired donors, with incorporation or reduction of molecular oxygen, 2-oxoglutarate as one donor, and incorporation of one atom each of oxygen into both donors), GO:0055114 (oxidation-reduction process)
Niben101Scf05937g01004	6.3	4.56	5.69	2.82	2.17	1.98	Down-regulated	-1.249	5.034e-05	AT5G12930	BnaA02g01310D [Brassica napus]
Niben101Scf03969g01008	7.95	6.66	7.95	3.08	3.41	3	Down-regulated	-1.25	3.068e-14	AT3G25690	Hydroxyproline-rich glycoprotein family protein isoform 2 [Theobroma cacao] gb|EOY25607.1| Hydroxyproline-rich glycoprotein family protein isoform 2 [Theobroma cacao]
Niben101Scf03469g04007	5.26	6.72	4.54	2.64	2.02	2.25	Down-regulated	-1.255	0.0003476	AT3G22690	Pentatricopeptide repeat-containing protein	GO:0005515 (protein binding)
Niben101Scf00468g01007	33.05	41.07	39.35	17.12	15.03	15.32	Down-regulated	-1.257	1.289e-14	AT5G33320	Glucose-6-phosphate/phosphate translocator-related LENGTH=408	GO:0005215 (transporter activity), GO:0006810 (transport), GO:0016020 (membrane), GO:0016021 (integral component of membrane)
Niben101Scf05565g00001	5.79	7.45	7.16	2.18	3.08	3.24	Down-regulated	-1.257	2.344e-09	AT1G73480	alpha/beta-Hydrolases superfamily protein LENGTH=463
Niben101Scf02059g00009	20.92	15.82	19.14	7.37	8.78	7.1	Down-regulated	-1.264	7.993e-14	NA	Uveal autoantigen with coiled-coil domains and ankyrin repeats isoform 1 [Theobroma cacao] gb|EOY31303.1| Uveal autoantigen with coiled-coil domains and ankyrin repeats isoform 1 [Theobroma cacao]
Niben101Scf00893g01029	22.86	19.56	17.47	6.12	9.49	9.26	Down-regulated	-1.266	1.988e-08	AT4G39210	Glucose-1-phosphate adenylyltransferase family protein LENGTH=521	GO:0005978 (glycogen biosynthetic process), GO:0008878 (glucose-1-phosphate adenylyltransferase activity), GO:0009058 (biosynthetic process), GO:0016779 (nucleotidyltransferase activity)
Niben101Scf08574g00002	10.7	8.91	10.54	4.38	4.72	3.43	Down-regulated	-1.266	1.46e-14	AT3G20150	Kinesin-related protein 5	GO:0003777 (microtubule motor activity), GO:0005524 (ATP binding), GO:0005871 (kinesin complex), GO:0007018 (microtubule-based movement), GO:0008017 (microtubule binding)
Niben101Scf13201g00001	6.15	4.15	5.66	2.29	2.71	1.61	Down-regulated	-1.266	1.156e-05	AT5G12930	BnaA02g01310D [Brassica napus]
Niben101Scf05664g04022	19.39	16.84	19.43	8.29	7.96	6.83	Down-regulated	-1.27	2.943e-18	NA	Uveal autoantigen with coiled-coil domains and ankyrin repeats isoform 1 [Theobroma cacao] gb|EOY31303.1| Uveal autoantigen with coiled-coil domains and ankyrin repeats isoform 1 [Theobroma cacao]
Niben101Scf01559g01001	5.74	3.57	4.79	1.85	2.78	1.15	Down-regulated	-1.274	0.006293	AT4G15140	product [Oryza sativa Japonica Group]
Niben101Scf04504g02025	1.57	1.25	1.32	0.8	0.51	0.41	Down-regulated	-1.277	0.002551	AT5G54300	fiber expressed protein [Gossypium hirsutum]
Niben101Scf03756g01007	8.21	6.06	7.42	2.4	2.35	4.22	Down-regulated	-1.278	2.535e-05	AT5G60910	MADS-box transcription factor 14	GO:0003677 (DNA binding), GO:0046983 (protein dimerization activity)
Niben101Scf09345g00004	5.84	9.96	7.14	3.39	3.37	2.65	Down-regulated	-1.28	0.0004083	AT3G51240	flavanone 3-hydroxylase LENGTH=358	GO:0016491 (oxidoreductase activity), GO:0016706 (oxidoreductase activity, acting on paired donors, with incorporation or reduction of molecular oxygen, 2-oxoglutarate as one donor, and incorporation of one atom each of oxygen into both donors), GO:0055114 (oxidation-reduction process)
Niben101Scf00317g06031	21.28	30	42.85	13.54	15.81	9.21	Down-regulated	-1.283	0.001738	AT5G47500	Pectinesterase 31
Niben101Scf03141g04014	2.91	2.77	3.15	1.29	1.19	1.13	Down-regulated	-1.286	8.603e-05	AT1G76310	CYCLIN B2;4 LENGTH=431	GO:0000079 (regulation of cyclin-dependent protein serine/threonine kinase activity), GO:0005634 (nucleus), GO:0019901 (protein kinase binding), GO:0051726 (regulation of cell cycle)
Niben101Scf00654g04012	30.52	25.63	30.19	11.58	14.47	9.18	Down-regulated	-1.289	2.634e-10	AT5G56120	unknown protein; BEST Arabidopsis thaliana protein match is: unknown protein . LENGTH=236
Niben101Scf02069g01019	1.92	1.98	1.68	1.06	0.56	0.65	Down-regulated	-1.295	0.002548	AT4G23800	High mobility group B protein 6
Niben101Scf00328g00001	4.33	3.98	2.98	2.15	1.08	1.36	Down-regulated	-1.303	0.001689	AT1G05440	Sigma non-opioid intracellular receptor 1	GO:0006869 (lipid transport)
Niben101Scf05459g00005	11.01	7.66	6.48	3.22	3.31	3.65	Down-regulated	-1.305	3.598e-10	AT4G22990	SPX domain-containing membrane protein	GO:0016021 (integral component of membrane), GO:0055085 (transmembrane transport)
Niben101Scf03341g04008	13.39	12.17	14.91	5.62	5.98	4.76	Down-regulated	-1.306	7.465e-16	AT5G17160	BnaC04g49900D [Brassica napus]
Niben101Scf00606g03003	1.21	1.32	1.45	0.7	0.35	0.55	Down-regulated	-1.323	0.01435	AT2G18260	Syntaxin-112	GO:0005515 (protein binding), GO:0016020 (membrane), GO:0016192 (vesicle-mediated transport)
Niben101Scf06423g03026	0.39	0.79	0.84	0.16	0.43	0.19	Down-regulated	-1.329	0.01422	AT5G55930	Oligopeptide transporter 1	GO:0055085 (transmembrane transport)
Niben101Scf08578g00002	6.62	5.02	6.3	2.4	2.81	1.92	Down-regulated	-1.329	2.523e-06	AT3G27330	Tripartite motif-containing protein 5	GO:0005515 (protein binding), GO:0008270 (zinc ion binding), GO:0046872 (metal ion binding)
Niben101Scf02266g01011	2.39	2.55	2.73	1.43	1.11	0.48	Down-regulated	-1.337	0.001435	AT3G48900	Flap endonuclease 1	GO:0003677 (DNA binding), GO:0003824 (catalytic activity), GO:0004518 (nuclease activity), GO:0006281 (DNA repair)
Niben101Scf03091g00008	44.59	38.77	46.98	17.3	19.87	14.2	Down-regulated	-1.342	3.654e-16	AT5G47500	Pectinesterase 31	GO:0005618 (cell wall), GO:0030599 (pectinesterase activity), GO:0042545 (cell wall modification)
Niben101Scf01372g09018	7.07	24.82	8.97	7.86	2.78	5.45	Down-regulated	-1.344	0.02889	AT3G22840	Early light-induced protein 1, chloroplastic
Niben101Scf11107g00008	50.02	44.4	48.88	20.53	20.16	15.3	Down-regulated	-1.355	3.641e-20	AT5G66230	Chalcone-flavanone isomerase family protein LENGTH=329
Niben101Scf09596g00002	0.52	0.44	0.62	0.09	0.22	0.31	Down-regulated	-1.361	0.005996	AT2G37460	nodulin MtN21 /EamA-like transporter family protein LENGTH=380	GO:0016020 (membrane), GO:0016021 (integral component of membrane), GO:0022857 (transmembrane transporter activity)
Niben101Scf05980g00005	1.23	0.96	1.2	0.41	0.19	0.74	Down-regulated	-1.363	0.01684	AT5G06060	Tropinone reductase homolog	GO:0008152 (metabolic process), GO:0016491 (oxidoreductase activity)
Niben101Scf01073g07011	16.57	15.01	19.04	7.88	7.04	4.75	Down-regulated	-1.364	8.09e-10	AT3G25980	Mitotic spindle checkpoint protein MAD2	GO:0007094 (mitotic spindle assembly checkpoint)
Niben101Scf00296g01016	13.17	10.79	15.73	5.36	5.91	3.94	Down-regulated	-1.384	4.463e-10	AT3G14190	BnaC03g38350D [Brassica napus]
Niben101Scf05565g02022	4.02	5.24	5.94	2.81	2.16	0.8	Down-regulated	-1.39	0.003886	AT1G14440	Zinc-finger homeodomain protein 4	GO:0003677 (DNA binding)
Niben101Scf00214g03009	8.09	7.46	9.24	4.08	2.52	2.85	Down-regulated	-1.397	1.592e-07	AT4G28230	unknown protein; Has 444 Blast hits to 358 proteins in 107 species: Archae - 0; Bacteria - 20; Metazoa - 179; Fungi - 26; Plants - 38; Viruses - 2; Other Eukaryotes - 179 (source: NCBI BLink). LENGTH=402
Niben101Scf08294g01001	0.95	1.51	0.85	0.4	0.31	0.53	Down-regulated	-1.406	0.003158	AT3G25810	Terpenoid synthase 6	GO:0000287 (magnesium ion binding), GO:0008152 (metabolic process), GO:0010333 (terpene synthase activity), GO:0016829 (lyase activity)
Niben101Scf01825g04012	2.17	2.79	2.49	0.83	0.79	1.18	Down-regulated	-1.41	0.0005044	AT4G39730	product [Oryza sativa Japonica Group]	GO:0005515 (protein binding)
Niben101Scf04911g00003	11.76	11.46	11.87	4.87	4.66	3.61	Down-regulated	-1.415	4.325e-12	AT4G37110	Zinc-finger domain of monoamine-oxidase A repressor R1 LENGTH=417
Niben101Scf05166g01020	1	0.95	1.27	0.18	0.68	0.31	Down-regulated	-1.423	0.01094	AT5G62550	unknown protein; FUNCTIONS IN: molecular_function unknown; INVOLVED IN: biological_process unknown; LOCATED IN: plasma membrane; EXPRESSED IN: 17 plant structures; EXPRESSED DURING: 9 growth stages; Has 14949 Blast hits to 9947 proteins in 971 species: Archae - 43; Bacteria - 3248; Metazoa - 4424; Fungi - 1542; Plants - 562; Viruses - 55; Other Eukaryotes - 5075 (source: NCBI BLink). LENGTH=487
Niben101Scf01063g08025	3.03	2.2	2.39	0.9	1.01	0.92	Down-regulated	-1.426	2.708e-08	AT5G17160	BnaC04g49900D [Brassica napus]
Niben101Scf02399g01011	2.46	1.47	2.8	0.86	1.17	0.44	Down-regulated	-1.438	0.0006154	AT4G15560	1-deoxy-D-xylulose-5-phosphate synthase	GO:0003824 (catalytic activity), GO:0008152 (metabolic process), GO:0008661 (1-deoxy-D-xylulose-5-phosphate synthase activity), GO:0016114 (terpenoid biosynthetic process)
Niben101Scf29144g00004	4.91	4.51	6.12	2.31	1.84	1.6	Down-regulated	-1.439	2.308e-06	NA	Unknown protein
Niben101Scf02173g00001	17.5	16.11	16.64	5.8	7.02	5.65	Down-regulated	-1.441	2.876e-13	AT5G54010	UDP-Glycosyltransferase superfamily protein LENGTH=453	GO:0008152 (metabolic process), GO:0016758 (transferase activity, transferring hexosyl groups)
Niben101Scf06497g00012	1.07	1.06	1.18	0.43	0.39	0.38	Down-regulated	-1.448	0.0007785	AT1G67820	Protein phosphatase 2C family protein LENGTH=445	GO:0003824 (catalytic activity), GO:0004722 (protein serine/threonine phosphatase activity), GO:0006470 (protein dephosphorylation)
Niben101Scf02317g00010	17.66	14.84	18.88	7.53	7.47	3.78	Down-regulated	-1.451	1.675e-09	AT4G26830	Glucan endo-1,3-beta-glucosidase 13	GO:0004553 (hydrolase activity, hydrolyzing O-glycosyl compounds), GO:0005975 (carbohydrate metabolic process)
Niben101Scf03768g03009	2.03	1.52	1.89	0.36	0.74	0.86	Down-regulated	-1.456	0.0003037	AT1G18010	Major facilitator superfamily protein LENGTH=459
Niben101Scf00801g00002	1.13	1.32	0.89	0.26	0.43	0.5	Down-regulated	-1.459	0.0005568	AT2G33260	transmembrane amino acid transporter family protein [Medicago truncatula]	GO:0003333 (amino acid transmembrane transport)
Niben101Scf05669g00005	18.85	17.83	20.37	7.06	7.49	5.96	Down-regulated	-1.473	2.047e-14	AT5G42330	BnaC03g09540D [Brassica napus]
Niben101Scf08704g01003	8.99	9.8	8.92	4.53	2.51	2.85	Down-regulated	-1.492	6.793e-07	AT5G22580	Stress responsive A/B Barrel Domain LENGTH=111
Niben101Scf00765g02006	1.57	1.56	1.68	0.78	0.13	0.84	Down-regulated	-1.498	0.005618	AT1G65032	BnaC06g29260D [Brassica napus]
Niben101Scf04871g08011	39.51	43.18	50.24	12.1	23.56	10.91	Down-regulated	-1.51	4.576e-08	AT5G49690	UDP-Glycosyltransferase superfamily protein LENGTH=460	GO:0008152 (metabolic process), GO:0016758 (transferase activity, transferring hexosyl groups)
Niben101Scf01958g06002	2.86	1.94	3.35	0.91	0.61	1.34	Down-regulated	-1.525	0.001551	NA	Unknown protein
Niben101Scf22195g00016	1.25	1.59	1.16	0.29	0.64	0.4	Down-regulated	-1.526	0.001204	AT1G15190	Fasciclin-like arabinogalactan protein [Medicago truncatula]
Niben101Scf03308g02014	4.92	5.33	3.93	1.39	2.19	1.19	Down-regulated	-1.528	0.000571	NA	Unknown protein
Niben101Scf00163g19001	6.16	4.46	6.4	1.74	2.21	1.75	Down-regulated	-1.574	2.148e-06	AT1G13420	Cytosolic sulfotransferase 8	GO:0008146 (sulfotransferase activity)
Niben101Scf07939g00017	1.34	0.87	1.46	0.37	0.68	0.14	Down-regulated	-1.574	0.0101	AT4G31070	Pentatricopeptide repeat-containing protein
Niben101Scf00876g02002	14.42	10.79	12.79	4.53	4.19	3.59	Down-regulated	-1.626	4.909e-16	AT5G53390	O-acyltransferase WSD1	GO:0004144 (diacylglycerol O-acyltransferase activity), GO:0045017 (glycerolipid biosynthetic process)
Niben101Scf05720g02003	2.69	1.87	1.85	0.64	0.85	0.56	Down-regulated	-1.627	0.0001623	AT4G32280	Auxin-responsive protein IAA29	GO:0005634 (nucleus), GO:0006355 (regulation of transcription, DNA-templated), GO:0046983 (protein dimerization activity)
Niben101Scf09822g00004	23.73	23.33	37.66	10.48	12.55	3.85	Down-regulated	-1.654	2.438e-05	AT1G24100	UDP-glycosyltransferase 74 F1 LENGTH=449	GO:0008152 (metabolic process), GO:0016758 (transferase activity, transferring hexosyl groups)
Niben101Scf05109g00012	0.67	0.79	0.88	0.32	0.23	0.19	Down-regulated	-1.655	0.0001109	AT5G57800	Fatty acid hydroxylase superfamily LENGTH=632	GO:0005506 (iron ion binding), GO:0006633 (fatty acid biosynthetic process), GO:0016491 (oxidoreductase activity), GO:0055114 (oxidation-reduction process)
Niben101Scf01976g00014	6.15	3.49	8.08	1.56	2.15	1.85	Down-regulated	-1.668	1.135e-06	AT4G21570	Transmembrane protein 184C
Niben101Scf12571g00004	4.01	4.15	4.44	1.32	1.53	1.04	Down-regulated	-1.679	5.788e-08	NA	Unknown protein
Niben101Scf05405g02003	3.12	3.78	3.23	1.26	0.67	1.23	Down-regulated	-1.683	0.0002217	AT5G63660	Defensin-like protein 6	GO:0006952 (defense response)
Niben101Scf01402g02006	0.71	0.31	0.33	0.22	0.06	0.15	Down-regulated	-1.696	0.001816	AT5G14940	Protein NRT1/ PTR FAMILY 5.8	GO:0005215 (transporter activity), GO:0006810 (transport), GO:0016020 (membrane)
Niben101Scf04871g08010	13.96	12.85	17.73	3.76	6.22	3.58	Down-regulated	-1.71	5.988e-11	AT5G49690	UDP-Glycosyltransferase superfamily protein LENGTH=460	GO:0008152 (metabolic process), GO:0016758 (transferase activity, transferring hexosyl groups)
Niben101Scf00341g03003	7.45	5.96	5.74	2.53	1.59	1.44	Down-regulated	-1.782	3.104e-05	NA	Unknown protein
Niben101Scf00225g07018	1.05	0.7	0.56	0.22	0.25	0.15	Down-regulated	-1.845	0.02058	AT2G46620	ATP-dependent zinc metalloprotease FtsH 2	GO:0005524 (ATP binding)
Niben101Scf00590g00007	0.9	0.8	1.32	0.17	0.21	0.46	Down-regulated	-1.847	0.0007986	AT1G72210	Transcription factor bHLH96	GO:0046983 (protein dimerization activity)
Niben101Scf07563g00011	1.66	1.31	2.5	0.58	0.85	0.05	Down-regulated	-1.856	0.0042	AT3G19430	late embryogenesis abundant-like protein, partial [Picea sitchensis]
Niben101Scf00756g01014	1.31	0.83	0.75	0.28	0.34	0.15	Down-regulated	-1.892	4.263e-05	AT4G21490	NAD(P)H dehydrogenase B3 LENGTH=580	GO:0005509 (calcium ion binding), GO:0016491 (oxidoreductase activity), GO:0050660 (flavin adenine dinucleotide binding), GO:0055114 (oxidation-reduction process)
Niben101Scf02069g00015	6.54	4.97	6.21	1.77	0.93	1.99	Down-regulated	-1.928	1.017e-09	AT2G19170	subtilisin-like serine protease [Medicago truncatula]
Niben101Scf02307g02005	1.11	1.17	0.99	0.47	0.13	0.26	Down-regulated	-1.937	0.0003507	AT4G38260	ser/Thr-rich protein T10 in DGCR region [Zea mays]
Niben101Scf23495g00002	2.55	1.82	1.94	0.41	0.47	0.7	Down-regulated	-1.981	7.926e-07	AT5G17860	Cation/calcium exchanger 1	GO:0016021 (integral component of membrane), GO:0055085 (transmembrane transport)
Niben101Scf07706g00022	3.32	2.12	2.23	0.75	0.85	0.3	Down-regulated	-2	3.91e-06	AT5G03820	GDSL esterase/lipase	GO:0006629 (lipid metabolic process), GO:0016788 (hydrolase activity, acting on ester bonds)
Niben101Scf06216g01012	1.8	1.92	1.85	0.27	0.44	0.63	Down-regulated	-2.042	1.228e-06	AT1G79900	Mitochondrial substrate carrier family protein LENGTH=296	GO:0055085 (transmembrane transport)
Niben101Scf01927g05014	1.96	4.01	3.05	0.49	1.09	0.47	Down-regulated	-2.055	0.0002644	AT1G04170	Eukaryotic translation initiation factor 2 subunit gamma
Niben101Scf04286g00001	2.62	3.01	3.27	0.34	0.28	1.47	Down-regulated	-2.092	0.004197	AT3G17790	Purple acid phosphatase 17	GO:0003993 (acid phosphatase activity), GO:0016787 (hydrolase activity)
Niben101Scf05886g03008	2.65	4.24	3.56	0.55	1.02	0.83	Down-regulated	-2.098	0.0004779	AT2G46630	BnaA05g01230D [Brassica napus]
Niben101Scf37365g00007	0.54	0.58	0.31	0.04	0.14	0.12	Down-regulated	-2.154	0.002739	AT1G49470	BnaC08g02900D [Brassica napus]
Niben101Scf06275g03010	3.04	5.25	11.32	0.78	2.34	0.98	Down-regulated	-2.234	0.0006293	AT1G61070	Defensin-like protein	GO:0006952 (defense response)
Niben101Scf05956g01009	0.11	0.27	0.21	0.08	0.03	0	Down-regulated	-2.328	0.04148	AT4G16820	alpha/beta-Hydrolases superfamily protein LENGTH=517	GO:0006629 (lipid metabolic process)
Niben101Scf09112g03002	3.23	3.37	3.14	0.91	0.52	0.47	Down-regulated	-2.363	2.169e-10	AT5G65340	Protein of unknown function, DUF617 LENGTH=253
Niben101Scf34538g00005	0.24	0.57	0.23	0	0.16	0	Down-regulated	-2.379	0.006744	AT1G17710	Inorganic pyrophosphatase 1	GO:0008152 (metabolic process), GO:0016791 (phosphatase activity)
Niben101Scf16313g00003	5.77	7.12	3.25	1.27	0.18	1.02	Down-regulated	-2.716	8.435e-06	NA	metallocarboxypeptidase inhibitor [Solanum tuberosum]
Niben101Scf06275g03011	6.07	5.21	32.85	0.68	4.66	0.78	Down-regulated	-2.833	0.004045	AT1G61070	Defensin-like protein	GO:0006952 (defense response)
Niben101Scf00705g06001	0.82	0.57	0.3	0	0	0	Down-regulated	-4.866	0.02053	AT1G10290	Dynamin-2A
Niben101Scf02340g07012	3.69	1.43	4.45	0.07	0.06	0.18	Down-regulated	-4.95	2.403e-17	AT1G61120	Terpenoid synthase 29	GO:0000287 (magnesium ion binding), GO:0008152 (metabolic process), GO:0010333 (terpene synthase activity), GO:0016829 (lyase activity)
Niben101Scf03711g01005	54.85	21.4	0.17	1.11	0.62	0.18	Down-regulated	-5.271	0.002111	AT1G65980	Peroxiredoxin-2B	GO:0016491 (oxidoreductase activity)
